# Supplementary material for: Dickeya fangzhongdai was prevalent and caused taro soft rot when coexisting with the Pectobacterium complex, with a preference for Araceae plants
Source: Front Microbiol. 2024 Jun 25;15:1431047. doi: 10.3389/fmicb.2024.1431047 (PMC11231085; doi:10.3389/fmicb.2024.1431047)
Supplement: Supplementary file 1 [file Table_1.XLSX]

## Sheet: Supplementary Table 1
Host	Location	Strain	Biosample	Bioproject	Genomic size	GC%	CDS	Scaffold	Genbank	Collection date
Taro	China: Shaoguan	D. fangzhongdai J21-2	SAMN31278287	PRJNA890429	5.19	56.44	4441	1	CP109768.1	2022-05-23
Taro	China: Shaoguan	D. fangzhongdai ZXC1	SAMN33051430	PRJNA931139	5.13	56.5	4443	1	CP119773.1	2019-07-25
PL145	USA: Hawaii	D. fangzhongdai PL145	SAMN26733806	PRJNA816978	5.26	56.5	4604	1	CP094338.1	2019-08-10
Phalaenopsis Orchids	China: Guangzhou	D. fangzhongdai PA1	SAMN06644735	PRJNA380527	4.98	56.9	4204	1	CP020872.1	2011-09-01
Phalaenopsis Orchids	Slovenia	D. fangzhongdai B16	SAMN03203480	PRJNA268269	4.97	56.8	4198	1	CP087226.1	2010-10-10
Oncidium	China: Fujian	D. fangzhongdai Onc5	SAMN20447706	PRJNA750274	4.97	56.8	4204	1	CP080400.1	2021-04-19
Pear Tree Trunks	China: Hangzhou	D. fangzhongdai LN1	SAMN09770284	PRJNA484841	5.03	56.79	4289	1	CP031505.1	2014-08-14
Pear Tree Trunks	China: Jiangshan, Zhejiang	D. fangzhongdai DSM 101947	SAMN08038254	PRJNA418606	5.03	56.79	4280	1	CP025003.1	2009-08-08
Pear Tree Trunks	China: Quzhou	D. fangzhongdai QZH3	SAMN09770285	PRJNA484843	5.03	56.79	4289	1	CP031507.1	2014-08-20
Aglaonema sp.	USA: Long Island, New York	D. fangzhongdai 643b	SAMN26021595	PRJNA808040	5.15	56.69	4359	1	CP092458.1	20
Onion	USA: Orange County, New York	D. fangzhongdai AP6	SAMN12610753	PRJNA561186	5.18	56.7	4448	1	CP092460.1	2014-07-01
Waterfall	Malaysia	D. fangzhongdai ND14b	SAMN03067133	PRJNA260885	5.05	56.9	4279	1	CP009460.1	2013-10-01
Market	Canada: Charlottetown	D. fangzhongdai 908C	SAMN16435817	PRJNA669141	4.94	56.9	4242	76	JADCNJ000000000.1	20

## Sheet: Supplementary Table 2
ORTHOMCL_id	ORTHOMCL_stat	Dfa_643b(number)	Dfa_AP6(number)	Dfa_B16(number)	Dfa_DSM.101947(number)	Dfa_LN1(number)	Dfa_ND14b(number)	Dfa_Onc5(number)	Dfa_PA1(number)	Dfa_QZH3(number)	Dfa_908C(number)	Dfa_J21-2(number)	Dfa_ZXC1(number)	Dfa_PL145(number)	Dfa_643b_list	Dfa_AP6_list	Dfa_B16_list	Dfa_DSM.101947_list	Dfa_LN1_list	Dfa_ND14b_list	Dfa_Onc5_list	Dfa_PA1_list	Dfa_QZH3_list	Dfa_908C_list	Dfa_J21-2_list	Dfa_ZXC1_list	Dfa_PL145_list
ORTHOMCL0	38 genes,13 taxa	3	3	3	3	3	3	3	3	3	3	3	3	2	MJO48_RS04125;MJO48_RS09410;MJO48_RS19770	FXN80_RS04095;FXN80_RS09180;FXN80_RS20240	QR68_RS03625;QR68_RS08680;QR68_RS18990	CVE23_RS04120;CVE23_RS09225;CVE23_RS19800	DYD82_RS04125;DYD82_RS09105;DYD82_RS19495	LH89_RS03530;LH89_RS08385;LH89_RS14780	K0H75_RS03625;K0H75_RS08695;K0H75_RS19020	B6N31_RS03730;B6N31_RS08860;B6N31_RS19355	DYD83_RS04120;DYD83_RS09105;DYD83_RS19505	IM678_RS04890;IM678_RS15955;IM678_RS16750	OHJ28_03760;OHJ28_09365;OHJ28_20345	PQ617_RS04170;PQ617_RS10765;PQ617_RS16245	PL145_04005;PL145_09565
ORTHOMCL1	38 genes,13 taxa	3	3	3	3	3	3	3	3	3	3	2	3	3	MJO48_RS06180;MJO48_RS07800;MJO48_RS14940	FXN80_RS05955;FXN80_RS07515;FXN80_RS15070	QR68_RS05540;QR68_RS07070;QR68_RS14085	CVE23_RS06110;CVE23_RS07760;CVE23_RS14550	DYD82_RS06075;DYD82_RS07690;DYD82_RS14370	LH89_RS04870;LH89_RS06420;LH89_RS19515	K0H75_RS05550;K0H75_RS07085;K0H75_RS14105	B6N31_RS05635;B6N31_RS07200;B6N31_RS14400	DYD83_RS06075;DYD83_RS07690;DYD83_RS14385	IM678_RS07645;IM678_RS10500;IM678_RS15715	OHJ28_05875;OHJ28_07535	PQ617_RS12725;PQ617_RS14355;PQ617_RS22045	PL145_05810;PL145_07420;PL145_21615
ORTHOMCL2	37 genes,13 taxa	3	3	2	2	2	2	2	3	2	2	4	5	5	MJO48_RS00260;MJO48_RS07445;MJO48_RS08905	FXN80_RS00265;FXN80_RS07230;FXN80_RS08790	QR68_RS00280;QR68_RS06770	CVE23_RS00280;CVE23_RS07415	DYD82_RS00305;DYD82_RS07355	LH89_RS05185;LH89_RS11685	K0H75_RS00280;K0H75_RS06780	B6N31_RS00255;B6N31_RS06890;B6N31_RS08480	DYD83_RS00305;DYD83_RS07355	IM678_RS11075;IM678_RS15795	OHJ28_00290;OHJ28_07170;OHJ28_09000;OHJ28_16505	PQ617_RS07215;PQ617_RS11045;PQ617_RS14015;PQ617_RS14845;PQ617_RS15850	PL145_04365;PL145_05370;PL145_06140;PL145_09095;PL145_13315
ORTHOMCL3	37 genes,13 taxa	5	3	3	3	3	3	3	3	3	3	1	2	2	MJO48_RS07760;MJO48_RS09045;MJO48_RS13775;MJO48_RS22030;MJO48_RS22035	FXN80_RS07475;FXN80_RS13665;FXN80_RS22365	QR68_RS07030;QR68_RS12915;QR68_RS21110	CVE23_RS07725;CVE23_RS13375;CVE23_RS21945	DYD82_RS07650;DYD82_RS13210;DYD82_RS21630	LH89_RS04905;LH89_RS21115;LH89_RS21150	K0H75_RS07045;K0H75_RS12935;K0H75_RS21140	B6N31_RS07165;B6N31_RS13205;B6N31_RS21475	DYD83_RS07650;DYD83_RS13225;DYD83_RS21640	IM678_RS10460;IM678_RS12630;IM678_RS14520	OHJ28_13875	PQ617_RS06305;PQ617_RS14315	PL145_05845;PL145_22740
ORTHOMCL4	26 genes,13 taxa	2	2	2	2	2	2	2	2	2	2	2	2	2	MJO48_RS01100;MJO48_RS20335	FXN80_RS01110;FXN80_RS20715	QR68_RS01130;QR68_RS19460	CVE23_RS01145;CVE23_RS20280	DYD82_RS01155;DYD82_RS19980	LH89_RS10830;LH89_RS14280	K0H75_RS01130;K0H75_RS19490	B6N31_RS01170;B6N31_RS19825	DYD83_RS01155;DYD83_RS19990	IM678_RS17740;IM678_RS18770	OHJ28_01160;OHJ28_20790	PQ617_RS04640;PQ617_RS08090	PL145_12445;PL145_15855
ORTHOMCL5	26 genes,13 taxa	2	2	2	2	2	2	2	2	2	2	2	2	2	MJO48_RS08485;MJO48_RS14985	FXN80_RS08210;FXN80_RS15120	QR68_RS07820;QR68_RS14130	CVE23_RS08490;CVE23_RS14600	DYD82_RS08400;DYD82_RS14415	LH89_RS04195;LH89_RS19470	K0H75_RS07835;K0H75_RS14150	B6N31_RS07910;B6N31_RS14455	DYD83_RS08400;DYD83_RS14430	IM678_RS08965;IM678_RS15670	OHJ28_08420;OHJ28_15095	PQ617_RS15275;PQ617_RS22090	PL145_04945;PL145_21565
ORTHOMCL6	26 genes,13 taxa	2	2	2	2	2	2	2	2	2	2	2	2	2	MJO48_RS15790;MJO48_RS18685	FXN80_RS15930;FXN80_RS19180	QR68_RS14970;QR68_RS17910	CVE23_RS15435;CVE23_RS18700	DYD82_RS15210;DYD82_RS18400	LH89_RS15835;LH89_RS18655	K0H75_RS14990;K0H75_RS17935	B6N31_RS15350;B6N31_RS18260	DYD83_RS15225;DYD83_RS18410	IM678_RS17425;IM678_RS21560	OHJ28_15990;OHJ28_19280	PQ617_RS00220;PQ617_RS03080	PL145_17740;PL145_20515
ORTHOMCL7	25 genes,12 taxa	3	3	3	1	1	0	3	3	1	1	4	1	1	MJO48_RS02265;MJO48_RS15515;MJO48_RS16400	FXN80_RS09030;FXN80_RS15105;FXN80_RS15595	QR68_RS02895;QR68_RS03825;QR68_RS19880	CVE23_RS05755	DYD82_RS05730	--	K0H75_RS02895;K0H75_RS03825;K0H75_RS19910	B6N31_RS03005;B6N31_RS03915;B6N31_RS18515	DYD83_RS05730	IM678_RS16320	OHJ28_05530;OHJ28_07155;OHJ28_19070;OHJ28_21220	PQ617_RS22625	PL145_21580
ORTHOMCL8	25 genes,13 taxa	2	2	2	2	2	2	2	2	2	2	2	2	1	MJO48_RS16065;MJO48_RS16070	FXN80_RS16210;FXN80_RS16215	QR68_RS15255;QR68_RS15260	CVE23_RS16030;CVE23_RS16035	DYD82_RS15790;DYD82_RS15795	LH89_RS18355;LH89_RS18360	K0H75_RS15275;K0H75_RS15280	B6N31_RS15645;B6N31_RS15650	DYD83_RS15805;DYD83_RS15810	IM678_RS20845;IM678_RS20850	OHJ28_16275;OHJ28_16280	PQ617_RS00500;PQ617_RS00505	PL145_20230
ORTHOMCL9	25 genes,10 taxa	0	6	1	4	4	1	1	0	4	1	0	2	1	--	FXN80_RS03205;FXN80_RS10935;FXN80_RS13850;FXN80_RS18345;FXN80_RS20325;FXN80_RS21505	QR68_RS05245	CVE23_RS00365;CVE23_RS06605;CVE23_RS11710;CVE23_RS16620	DYD82_RS00385;DYD82_RS06560;DYD82_RS11570;DYD82_RS16365	LH89_RS04455	K0H75_RS05255	--	DYD83_RS00385;DYD83_RS06560;DYD83_RS11570;DYD83_RS16380	IM678_RS19595	--	PQ617_RS13220;PQ617_RS15970	PL145_19365
ORTHOMCL10	24 genes,13 taxa	2	2	2	2	2	2	2	2	2	2	1	2	1	MJO48_RS10895;MJO48_RS19345	FXN80_RS10565;FXN80_RS19830	QR68_RS10085;QR68_RS18565	CVE23_RS10605;CVE23_RS19375	DYD82_RS10495;DYD82_RS19065	LH89_RS02115;LH89_RS15190	K0H75_RS10100;K0H75_RS18590	B6N31_RS10255;B6N31_RS18925	DYD83_RS10495;DYD83_RS19075	IM678_RS11665;IM678_RS13905	OHJ28_19940	PQ617_RS03750;PQ617_RS17615	PL145_17080
ORTHOMCL11	24 genes,12 taxa	1	2	3	2	1	1	3	3	1	2	0	3	2	MJO48_RS12535	FXN80_RS11960;FXN80_RS12350	QR68_RS11200;QR68_RS11600;QR68_RS11610	CVE23_RS11695;CVE23_RS12150	DYD82_RS11560	LH89_RS00610	K0H75_RS11215;K0H75_RS11615;K0H75_RS11625	B6N31_RS11400;B6N31_RS11415;B6N31_RS11910	DYD83_RS11560	IM678_RS21175;IM678_RS21655	--	PQ617_RS18970;PQ617_RS19370;PQ617_RS19375	PL145_00705;PL145_01260
ORTHOMCL12	24 genes,12 taxa	2	2	2	2	2	2	2	2	2	2	2	0	2	MJO48_RS13765;MJO48_RS13770	FXN80_RS13655;FXN80_RS13660	QR68_RS12905;QR68_RS12910	CVE23_RS13365;CVE23_RS13370	DYD82_RS13200;DYD82_RS13205	LH89_RS21120;LH89_RS21125	K0H75_RS12925;K0H75_RS12930	B6N31_RS13195;B6N31_RS13200	DYD83_RS13215;DYD83_RS13220	IM678_RS12620;IM678_RS12625	OHJ28_13865;OHJ28_13870	--	PL145_22750;PL145_22755
ORTHOMCL13	22 genes,13 taxa	2	2	1	1	1	1	1	2	1	1	3	4	2	MJO48_RS00265;MJO48_RS08910	FXN80_RS00270;FXN80_RS08795	QR68_RS00285	CVE23_RS00285	DYD82_RS00310	LH89_RS11680	K0H75_RS00285	B6N31_RS00260;B6N31_RS08485	DYD83_RS00310	IM678_RS11080	OHJ28_00295;OHJ28_09005;OHJ28_16510	PQ617_RS07220;PQ617_RS11040;PQ617_RS14850;PQ617_RS15855	PL145_09100;PL145_16260
ORTHOMCL14	22 genes,12 taxa	2	1	2	1	1	1	2	2	1	0	4	3	2	MJO48_RS02685;MJO48_RS05205	FXN80_RS08670	QR68_RS02705;QR68_RS04570	CVE23_RS05100	DYD82_RS05095	LH89_RS19685	K0H75_RS02705;K0H75_RS04570	B6N31_RS04645;B6N31_RS08340	DYD83_RS05095	--	OHJ28_02830;OHJ28_04885;OHJ28_07890;OHJ28_08865	PQ617_RS09865;PQ617_RS11680;PQ617_RS14730	PL145_05495;PL145_10605
ORTHOMCL15	21 genes,12 taxa	4	2	2	1	1	2	2	1	1	1	2	2	0	MJO48_RS02130;MJO48_RS02675;MJO48_RS08305;MJO48_RS11530	FXN80_RS00680;FXN80_RS04360	QR68_RS00310;QR68_RS07415	CVE23_RS09490	DYD82_RS09375	LH89_RS02060;LH89_RS19650	K0H75_RS00310;K0H75_RS07430	B6N31_RS02215	DYD83_RS09375	IM678_RS18765	OHJ28_04080;OHJ28_07240	PQ617_RS09260;PQ617_RS11660	--
ORTHOMCL16	21 genes,6 taxa	0	0	0	6	6	1	0	0	6	1	0	0	1	--	--	--	CVE23_RS02250;CVE23_RS02795;CVE23_RS04385;CVE23_RS07495;CVE23_RS12125;CVE23_RS19960	DYD82_RS02250;DYD82_RS02795;DYD82_RS04390;DYD82_RS07435;DYD82_RS11985;DYD82_RS19660	LH89_RS08140	--	--	DYD83_RS02250;DYD83_RS02790;DYD83_RS04385;DYD83_RS07435;DYD83_RS11995;DYD83_RS19670	IM678_RS17565	--	--	PL145_16590
ORTHOMCL17	20 genes,13 taxa	2	2	1	1	1	1	1	2	1	1	3	3	1	MJO48_RS00270;MJO48_RS08915	FXN80_RS00275;FXN80_RS08800	QR68_RS00290	CVE23_RS00290	DYD82_RS00315	LH89_RS11675	K0H75_RS00290	B6N31_RS00265;B6N31_RS08490	DYD83_RS00315	IM678_RS21705	OHJ28_00300;OHJ28_09010;OHJ28_16515	PQ617_RS07225;PQ617_RS14855;PQ617_RS15860	PL145_09105
ORTHOMCL18	20 genes,13 taxa	1	2	2	1	1	1	2	1	1	2	1	2	3	MJO48_RS07455	FXN80_RS07240;FXN80_RS07250	QR68_RS06780;QR68_RS06785	CVE23_RS07425	DYD82_RS07365	LH89_RS05175	K0H75_RS06790;K0H75_RS06795	B6N31_RS06905	DYD83_RS07365	IM678_RS15775;IM678_RS15785	OHJ28_07180	PQ617_RS14025;PQ617_RS14030	PL145_06110;PL145_06120;PL145_06130
ORTHOMCL19	19 genes,12 taxa	3	1	1	1	1	2	1	0	1	2	2	2	2	MJO48_RS12030;MJO48_RS12485;MJO48_RS12525	FXN80_RS12340	QR68_RS11580	CVE23_RS11735	DYD82_RS11585	LH89_RS01015;LH89_RS21945	K0H75_RS11595	--	DYD83_RS11585	IM678_RS11470;IM678_RS21680	OHJ28_11945;OHJ28_12355	PQ617_RS18945;PQ617_RS19360	PL145_01275;PL145_01315
ORTHOMCL20	18 genes,13 taxa	2	1	2	1	1	1	2	1	1	1	2	1	2	MJO48_RS05170;MJO48_RS16285	FXN80_RS04990	QR68_RS03900;QR68_RS04510	CVE23_RS05045	DYD82_RS05040	LH89_RS22120	K0H75_RS03905;K0H75_RS04515	B6N31_RS04585	DYD83_RS05035	IM678_RS09760	OHJ28_04870;OHJ28_16535	PQ617_RS11750	PL145_08530;PL145_09115
ORTHOMCL21	17 genes,13 taxa	2	2	1	1	1	1	1	1	1	1	1	2	2	MJO48_RS09105;MJO48_RS17195	FXN80_RS08865;FXN80_RS17310	QR68_RS16340	CVE23_RS08900	DYD82_RS08800	LH89_RS17355	K0H75_RS16365	B6N31_RS16735	DYD83_RS08800	IM678_RS08625	OHJ28_17605	PQ617_RS01595;PQ617_RS15935	PL145_04310;PL145_19220
ORTHOMCL22	15 genes,12 taxa	0	1	1	1	1	2	1	1	1	1	3	1	1	--	FXN80_RS08820	QR68_RS08220	CVE23_RS02180	DYD82_RS02180	LH89_RS22150;LH89_RS22430	K0H75_RS08235	B6N31_RS02205	DYD83_RS02180	IM678_RS06275	OHJ28_02225;OHJ28_04055;OHJ28_17880	PQ617_RS11090	PL145_11410
ORTHOMCL23	15 genes,13 taxa	1	1	1	1	1	1	1	1	1	3	1	1	1	MJO48_RS05010	FXN80_RS04805	QR68_RS04335	CVE23_RS04890	DYD82_RS04885	LH89_RS23000	K0H75_RS04340	B6N31_RS04420	DYD83_RS04880	IM678_RS01285;IM678_RS09950;IM678_RS21430	OHJ28_04710	PQ617_RS11530	PL145_08670
ORTHOMCL24	15 genes,13 taxa	1	1	1	1	1	2	1	1	1	1	1	1	2	MJO48_RS13105	FXN80_RS13005	QR68_RS12235	CVE23_RS12680	DYD82_RS12540	LH89_RS00110;LH89_RS21800	K0H75_RS12255	B6N31_RS12525	DYD83_RS12555	IM678_RS21810	OHJ28_12950	PQ617_RS19945	PL145_00260;PL145_23415
ORTHOMCL25	15 genes,13 taxa	1	1	1	1	1	2	1	1	1	1	1	1	2	MJO48_RS13110	FXN80_RS13010	QR68_RS12240	CVE23_RS12685	DYD82_RS12545	LH89_RS00105;LH89_RS21795	K0H75_RS12260	B6N31_RS12530	DYD83_RS12560	IM678_RS21805	OHJ28_12960	PQ617_RS19950	PL145_00255;PL145_23410
ORTHOMCL26	15 genes,13 taxa	1	1	1	1	1	2	1	1	1	1	1	1	2	MJO48_RS13115	FXN80_RS13015	QR68_RS12245	CVE23_RS12690	DYD82_RS12550	LH89_RS00100;LH89_RS21790	K0H75_RS12265	B6N31_RS12535	DYD83_RS12565	IM678_RS21800	OHJ28_12965	PQ617_RS19955	PL145_00250;PL145_23405
ORTHOMCL27	15 genes,13 taxa	1	1	1	1	1	2	1	1	1	1	1	1	2	MJO48_RS13120	FXN80_RS13020	QR68_RS12250	CVE23_RS12695	DYD82_RS12555	LH89_RS00095;LH89_RS21785	K0H75_RS12270	B6N31_RS12540	DYD83_RS12570	IM678_RS21795	OHJ28_12970	PQ617_RS19960	PL145_00245;PL145_23400
ORTHOMCL28	15 genes,13 taxa	1	1	1	1	1	2	1	1	1	1	1	1	2	MJO48_RS13175	FXN80_RS13075	QR68_RS12305	CVE23_RS12750	DYD82_RS12610	LH89_RS00040;LH89_RS21725	K0H75_RS12325	B6N31_RS12600	DYD83_RS12625	IM678_RS11820	OHJ28_13025	PQ617_RS20015	PL145_00190;PL145_23345
ORTHOMCL29	15 genes,13 taxa	1	1	1	1	1	2	1	1	1	1	1	1	2	MJO48_RS13180	FXN80_RS13080	QR68_RS12310	CVE23_RS12755	DYD82_RS12615	LH89_RS00035;LH89_RS21720	K0H75_RS12330	B6N31_RS12605	DYD83_RS12630	IM678_RS11815	OHJ28_13030	PQ617_RS20020	PL145_00185;PL145_23340
ORTHOMCL30	15 genes,13 taxa	1	1	1	1	1	1	1	1	1	1	2	2	1	MJO48_RS19015	FXN80_RS19495	QR68_RS18230	CVE23_RS19020	DYD82_RS18720	LH89_RS15525	K0H75_RS18255	B6N31_RS18590	DYD83_RS18730	IM678_RS03760	OHJ28_19590;OHJ28_19610	PQ617_RS03395;PQ617_RS03420	PL145_17420
ORTHOMCL31	14 genes,13 taxa	1	1	1	1	1	1	1	1	1	1	1	1	2	MJO48_RS03290	FXN80_RS03165	QR68_RS02890	CVE23_RS03390	DYD82_RS03390	LH89_RS09110	K0H75_RS02890	B6N31_RS03000	DYD83_RS03385	IM678_RS03920	OHJ28_03015	PQ617_RS10050	PL145_10320;PL145_10325
ORTHOMCL32	14 genes,12 taxa	1	1	2	1	1	0	2	1	1	1	1	1	1	MJO48_RS05175	FXN80_RS04965	QR68_RS02655;QR68_RS04515	CVE23_RS05050	DYD82_RS05045	--	K0H75_RS02655;K0H75_RS04520	B6N31_RS04590	DYD83_RS05040	IM678_RS09790	OHJ28_02805	PQ617_RS09820	PL145_11340
ORTHOMCL33	14 genes,9 taxa	2	0	2	1	1	0	2	1	1	0	2	2	0	MJO48_RS02690;MJO48_RS05210	--	QR68_RS02710;QR68_RS04575	CVE23_RS05110	DYD82_RS05100	--	K0H75_RS02710;K0H75_RS04575	B6N31_RS04655	DYD83_RS05100	--	OHJ28_02835;OHJ28_04890	PQ617_RS09870;PQ617_RS11685	--
ORTHOMCL34	14 genes,13 taxa	1	1	1	1	1	1	1	1	1	1	2	1	1	MJO48_RS05715	FXN80_RS05485	QR68_RS05070	CVE23_RS05625	DYD82_RS05605	LH89_RS01485	K0H75_RS05080	B6N31_RS05165	DYD83_RS05605	IM678_RS01965	OHJ28_05400;OHJ28_05405	PQ617_RS12260	PL145_02075
ORTHOMCL35	14 genes,13 taxa	1	1	1	1	1	1	1	1	1	1	2	1	1	MJO48_RS07765	FXN80_RS07480	QR68_RS07035	CVE23_RS07730	DYD82_RS07655	LH89_RS04900	K0H75_RS07050	B6N31_RS07170	DYD83_RS07655	IM678_RS10465	OHJ28_07490;OHJ28_07500	PQ617_RS14320	PL145_05840
ORTHOMCL36	14 genes,13 taxa	2	1	1	1	1	1	1	1	1	1	1	1	1	MJO48_RS10585;MJO48_RS10590	FXN80_RS10265	QR68_RS09770	CVE23_RS10305	DYD82_RS10190	LH89_RS02425	K0H75_RS09785	B6N31_RS09960	DYD83_RS10190	IM678_RS13605	OHJ28_10570	PQ617_RS17310	PL145_02910
ORTHOMCL37	14 genes,13 taxa	1	1	1	1	1	1	1	1	1	1	1	1	2	MJO48_RS13065	FXN80_RS12965	QR68_RS12195	CVE23_RS12640	DYD82_RS12500	LH89_RS00145	K0H75_RS12215	B6N31_RS12485	DYD83_RS12515	IM678_RS21850	OHJ28_12910	PQ617_RS19905	PL145_00300;PL145_23460
ORTHOMCL38	14 genes,13 taxa	1	1	1	1	1	1	1	1	1	1	1	1	2	MJO48_RS13095	FXN80_RS12995	QR68_RS12225	CVE23_RS12670	DYD82_RS12530	LH89_RS00120	K0H75_RS12245	B6N31_RS12515	DYD83_RS12545	IM678_RS21820	OHJ28_12940	PQ617_RS19935	PL145_00270;PL145_23425
ORTHOMCL39	14 genes,13 taxa	1	1	1	1	1	2	1	1	1	1	1	1	1	MJO48_RS13130	FXN80_RS13030	QR68_RS12260	CVE23_RS12705	DYD82_RS12565	LH89_RS00085;LH89_RS21770	K0H75_RS12280	B6N31_RS12555	DYD83_RS12580	IM678_RS21785	OHJ28_12980	PQ617_RS19970	PL145_23390
ORTHOMCL40	14 genes,13 taxa	1	1	1	1	1	2	1	1	1	1	1	1	1	MJO48_RS13135	FXN80_RS13035	QR68_RS12265	CVE23_RS12710	DYD82_RS12570	LH89_RS00080;LH89_RS21765	K0H75_RS12285	B6N31_RS12560	DYD83_RS12585	IM678_RS21780	OHJ28_12985	PQ617_RS19975	PL145_00230
ORTHOMCL41	14 genes,13 taxa	1	1	1	1	1	2	1	1	1	1	1	1	1	MJO48_RS13170	FXN80_RS13070	QR68_RS12300	CVE23_RS12745	DYD82_RS12605	LH89_RS00045;LH89_RS21730	K0H75_RS12320	B6N31_RS12595	DYD83_RS12620	IM678_RS11825	OHJ28_13020	PQ617_RS20010	PL145_23350
ORTHOMCL42	14 genes,13 taxa	1	1	1	1	1	2	1	1	1	1	1	1	1	MJO48_RS13190	FXN80_RS13090	QR68_RS12320	CVE23_RS12765	DYD82_RS12625	LH89_RS00025;LH89_RS21710	K0H75_RS12340	B6N31_RS12615	DYD83_RS12640	IM678_RS11805	OHJ28_13040	PQ617_RS20030	PL145_23330
ORTHOMCL43	14 genes,13 taxa	1	1	1	1	1	1	1	1	1	1	1	1	2	MJO48_RS13230	FXN80_RS13130	QR68_RS12360	CVE23_RS12805	DYD82_RS12665	LH89_RS21675	K0H75_RS12380	B6N31_RS12655	DYD83_RS12680	IM678_RS11765	OHJ28_13080	PQ617_RS20070	PL145_00115;PL145_23290
ORTHOMCL44	14 genes,13 taxa	1	1	1	1	1	1	1	1	1	1	1	1	2	MJO48_RS13245	FXN80_RS13145	QR68_RS12375	CVE23_RS12820	DYD82_RS12680	LH89_RS21665	K0H75_RS12395	B6N31_RS12670	DYD83_RS12695	IM678_RS11750	OHJ28_13090	PQ617_RS20085	PL145_00095;PL145_23275
ORTHOMCL45	14 genes,13 taxa	1	1	1	1	1	1	1	1	1	1	1	1	2	MJO48_RS13255	FXN80_RS13155	QR68_RS12385	CVE23_RS12830	DYD82_RS12690	LH89_RS21655	K0H75_RS12405	B6N31_RS12680	DYD83_RS12705	IM678_RS11740	OHJ28_13100	PQ617_RS20095	PL145_00085;PL145_23265
ORTHOMCL46	14 genes,13 taxa	1	1	1	1	1	1	1	1	1	1	1	1	2	MJO48_RS13260	FXN80_RS13160	QR68_RS12390	CVE23_RS12835	DYD82_RS12695	LH89_RS21650	K0H75_RS12410	B6N31_RS12685	DYD83_RS12710	IM678_RS11735	OHJ28_13105	PQ617_RS20100	PL145_00080;PL145_23260
ORTHOMCL47	14 genes,13 taxa	1	1	1	1	1	1	1	1	1	1	1	1	2	MJO48_RS13280	FXN80_RS13180	QR68_RS12410	CVE23_RS12855	DYD82_RS12715	LH89_RS21630	K0H75_RS12430	B6N31_RS12705	DYD83_RS12730	IM678_RS11715	OHJ28_13125	PQ617_RS20120	PL145_00060;PL145_23240
ORTHOMCL48	14 genes,13 taxa	1	1	1	1	1	1	1	1	1	1	1	1	2	MJO48_RS13305	FXN80_RS13205	QR68_RS12435	CVE23_RS12880	DYD82_RS12740	LH89_RS21605	K0H75_RS12455	B6N31_RS12730	DYD83_RS12755	IM678_RS11690	OHJ28_13150	PQ617_RS20145	PL145_00035;PL145_23215
ORTHOMCL49	14 genes,13 taxa	1	1	1	1	1	1	1	1	1	1	1	1	2	MJO48_RS13315	FXN80_RS13215	QR68_RS12445	CVE23_RS12890	DYD82_RS12750	LH89_RS21595	K0H75_RS12465	B6N31_RS12740	DYD83_RS12765	IM678_RS11680	OHJ28_13160	PQ617_RS20155	PL145_00025;PL145_23205
ORTHOMCL50	14 genes,13 taxa	1	1	1	1	1	1	1	1	1	1	1	1	2	MJO48_RS13325	FXN80_RS13225	QR68_RS12455	CVE23_RS12900	DYD82_RS12760	LH89_RS21585	K0H75_RS12475	B6N31_RS12750	DYD83_RS12775	IM678_RS12160	OHJ28_13170	PQ617_RS20165	PL145_00010;PL145_23195
ORTHOMCL51	14 genes,13 taxa	1	1	1	1	1	1	1	1	1	1	2	1	1	MJO48_RS15660	FXN80_RS15795	QR68_RS14840	CVE23_RS15300	DYD82_RS15085	LH89_RS18790	K0H75_RS14860	B6N31_RS15215	DYD83_RS15100	IM678_RS16135	OHJ28_15830;OHJ28_15835	PQ617_RS00085	PL145_20655
ORTHOMCL52	14 genes,10 taxa	1	1	2	0	0	1	2	1	0	1	1	1	3	MJO48_RS19695	FXN80_RS01970	QR68_RS07655;QR68_RS18915	--	--	LH89_RS22380	K0H75_RS07665;K0H75_RS18945	B6N31_RS19275	--	IM678_RS16685	OHJ28_08250	PQ617_RS15105	PL145_05115;PL145_11570;PL145_16735
ORTHOMCL53	14 genes,13 taxa	2	1	1	1	1	1	1	1	1	1	1	1	1	MJO48_RS21110;MJO48_RS21115	FXN80_RS21480	QR68_RS20235	CVE23_RS21045	DYD82_RS20745	LH89_RS13485	K0H75_RS20265	B6N31_RS20600	DYD83_RS20755	IM678_RS05620	OHJ28_21575	PQ617_RS05420	PL145_15085
ORTHOMCL54	14 genes,13 taxa	1	1	1	1	1	2	1	1	1	1	1	1	1	MJO48_RS13155	FXN80_RS13055	QR68_RS12285	CVE23_RS12730	DYD82_RS12590	LH89_RS00060;LH89_RS21745	K0H75_RS12305	B6N31_RS22440	DYD83_RS12605	IM678_RS21760	OHJ28_13005	PQ617_RS19995	PL145_00210
ORTHOMCL55	14 genes,11 taxa	2	2	1	1	1	1	1	0	1	2	1	1	0	MJO48_RS04400;MJO48_RS09780	FXN80_RS04385;FXN80_RS09465	QR68_RS03915	CVE23_RS09500	DYD82_RS09385	LH89_RS07930	K0H75_RS03920	--	DYD83_RS09385	IM678_RS06255;IM678_RS12805	OHJ28_09760	PQ617_RS11110	--
ORTHOMCL56	14 genes,12 taxa	1	1	1	1	1	2	1	0	1	1	1	1	2	MJO48_RS13140	FXN80_RS13040	QR68_RS12270	CVE23_RS12715	DYD82_RS12575	LH89_RS00075;LH89_RS21760	K0H75_RS12290	--	DYD83_RS12590	IM678_RS21775	OHJ28_12990	PQ617_RS19980	PL145_00225;PL145_23380
ORTHOMCL57	14 genes,12 taxa	1	1	1	1	1	2	1	0	1	1	1	1	2	MJO48_RS13160	FXN80_RS13060	QR68_RS12290	CVE23_RS12735	DYD82_RS12585	LH89_RS00055;LH89_RS21750	K0H75_RS12300	--	DYD83_RS12600	IM678_RS21755	OHJ28_13010	PQ617_RS19990	PL145_00215;PL145_23360
ORTHOMCL58	14 genes,3 taxa	10	0	0	0	0	0	0	0	0	0	1	0	3	MJO48_RS01920;MJO48_RS02930;MJO48_RS03100;MJO48_RS03850;MJO48_RS08855;MJO48_RS09030;MJO48_RS09700;MJO48_RS17280;MJO48_RS18345;MJO48_RS19940	--	--	--	--	--	--	--	--	--	OHJ28_07880	--	PL145_06060;PL145_07700;PL145_20815
ORTHOMCL59	13 genes,13 taxa	1	1	1	1	1	1	1	1	1	1	1	1	1	MJO48_RS00005	FXN80_RS00005	QR68_RS00005	CVE23_RS00005	DYD82_RS00040	LH89_RS11940	K0H75_RS00005	B6N31_RS00005	DYD83_RS00040	IM678_RS10805	OHJ28_00005	PQ617_RS06955	PL145_13565
ORTHOMCL60	13 genes,13 taxa	1	1	1	1	1	1	1	1	1	1	1	1	1	MJO48_RS00010	FXN80_RS00010	QR68_RS00010	CVE23_RS00010	DYD82_RS00045	LH89_RS11935	K0H75_RS00010	B6N31_RS00010	DYD83_RS00045	IM678_RS10810	OHJ28_00010	PQ617_RS06960	PL145_13560
ORTHOMCL61	13 genes,13 taxa	1	1	1	1	1	1	1	1	1	1	1	1	1	MJO48_RS00015	FXN80_RS00015	QR68_RS00015	CVE23_RS00015	DYD82_RS00050	LH89_RS11930	K0H75_RS00015	B6N31_RS00015	DYD83_RS00050	IM678_RS10815	OHJ28_00015	PQ617_RS06965	PL145_13555
ORTHOMCL62	13 genes,13 taxa	1	1	1	1	1	1	1	1	1	1	1	1	1	MJO48_RS00020	FXN80_RS00020	QR68_RS00020	CVE23_RS00020	DYD82_RS00055	LH89_RS11925	K0H75_RS00020	B6N31_RS00020	DYD83_RS00055	IM678_RS10820	OHJ28_00020	PQ617_RS06970	PL145_13550
ORTHOMCL63	13 genes,13 taxa	1	1	1	1	1	1	1	1	1	1	1	1	1	MJO48_RS00025	FXN80_RS00025	QR68_RS00030	CVE23_RS00045	DYD82_RS00080	LH89_RS11915	K0H75_RS00030	B6N31_RS00030	DYD83_RS00080	IM678_RS10830	OHJ28_00030	PQ617_RS06980	PL145_13540
ORTHOMCL64	13 genes,13 taxa	1	1	1	1	1	1	1	1	1	1	1	1	1	MJO48_RS00030	FXN80_RS00045	QR68_RS00035	CVE23_RS00050	DYD82_RS00085	LH89_RS11910	K0H75_RS00035	B6N31_RS00035	DYD83_RS00085	IM678_RS10835	OHJ28_00035	PQ617_RS06985	PL145_13535
ORTHOMCL65	13 genes,13 taxa	1	1	1	1	1	1	1	1	1	1	1	1	1	MJO48_RS00040	FXN80_RS00055	QR68_RS00045	CVE23_RS00060	DYD82_RS00095	LH89_RS11900	K0H75_RS00045	B6N31_RS00045	DYD83_RS00095	IM678_RS10845	OHJ28_00045	PQ617_RS06995	PL145_13525
ORTHOMCL66	13 genes,13 taxa	1	1	1	1	1	1	1	1	1	1	1	1	1	MJO48_RS00045	FXN80_RS00060	QR68_RS00050	CVE23_RS00070	DYD82_RS00100	LH89_RS11895	K0H75_RS00050	B6N31_RS00050	DYD83_RS00100	IM678_RS10850	OHJ28_00050	PQ617_RS07000	PL145_13520
ORTHOMCL67	13 genes,13 taxa	1	1	1	1	1	1	1	1	1	1	1	1	1	MJO48_RS00050	FXN80_RS00065	QR68_RS00055	CVE23_RS00075	DYD82_RS00105	LH89_RS11890	K0H75_RS00055	B6N31_RS00055	DYD83_RS00105	IM678_RS10855	OHJ28_00055	PQ617_RS07005	PL145_13515
ORTHOMCL68	13 genes,13 taxa	1	1	1	1	1	1	1	1	1	1	1	1	1	MJO48_RS00055	FXN80_RS00070	QR68_RS00085	CVE23_RS00080	DYD82_RS00110	LH89_RS11885	K0H75_RS00085	B6N31_RS00060	DYD83_RS00110	IM678_RS10880	OHJ28_00060	PQ617_RS07015	PL145_13510
ORTHOMCL69	13 genes,13 taxa	1	1	1	1	1	1	1	1	1	1	1	1	1	MJO48_RS00060	FXN80_RS00075	QR68_RS00090	CVE23_RS00085	DYD82_RS00115	LH89_RS11880	K0H75_RS00090	B6N31_RS00065	DYD83_RS00115	IM678_RS10885	OHJ28_00065	PQ617_RS07020	PL145_13505
ORTHOMCL70	13 genes,13 taxa	1	1	1	1	1	1	1	1	1	1	1	1	1	MJO48_RS00065	FXN80_RS00080	QR68_RS00095	CVE23_RS00090	DYD82_RS00120	LH89_RS11875	K0H75_RS00095	B6N31_RS00070	DYD83_RS00120	IM678_RS10890	OHJ28_00070	PQ617_RS07025	PL145_13500
ORTHOMCL71	13 genes,13 taxa	1	1	1	1	1	1	1	1	1	1	1	1	1	MJO48_RS00070	FXN80_RS00085	QR68_RS00100	CVE23_RS00095	DYD82_RS00125	LH89_RS11870	K0H75_RS00100	B6N31_RS00075	DYD83_RS00125	IM678_RS10895	OHJ28_00075	PQ617_RS07030	PL145_13495
ORTHOMCL72	13 genes,13 taxa	1	1	1	1	1	1	1	1	1	1	1	1	1	MJO48_RS00075	FXN80_RS00090	QR68_RS00105	CVE23_RS00100	DYD82_RS00130	LH89_RS11865	K0H75_RS00105	B6N31_RS00080	DYD83_RS00130	IM678_RS10900	OHJ28_00090	PQ617_RS07035	PL145_13490
ORTHOMCL73	13 genes,13 taxa	1	1	1	1	1	1	1	1	1	1	1	1	1	MJO48_RS00080	FXN80_RS00095	QR68_RS00110	CVE23_RS00105	DYD82_RS00135	LH89_RS11860	K0H75_RS00110	B6N31_RS00085	DYD83_RS00135	IM678_RS10905	OHJ28_00095	PQ617_RS07040	PL145_13485
ORTHOMCL74	13 genes,13 taxa	1	1	1	1	1	1	1	1	1	1	1	1	1	MJO48_RS00085	FXN80_RS00100	QR68_RS00115	CVE23_RS00110	DYD82_RS00140	LH89_RS11855	K0H75_RS00115	B6N31_RS00090	DYD83_RS00140	IM678_RS10910	OHJ28_00100	PQ617_RS07045	PL145_13480
ORTHOMCL75	13 genes,13 taxa	1	1	1	1	1	1	1	1	1	1	1	1	1	MJO48_RS00090	FXN80_RS00105	QR68_RS00120	CVE23_RS00115	DYD82_RS00145	LH89_RS11845	K0H75_RS00120	B6N31_RS00095	DYD83_RS00145	IM678_RS10915	OHJ28_00105	PQ617_RS07055	PL145_13470
ORTHOMCL76	13 genes,13 taxa	1	1	1	1	1	1	1	1	1	1	1	1	1	MJO48_RS00095	FXN80_RS00110	QR68_RS00125	CVE23_RS00120	DYD82_RS00150	LH89_RS11840	K0H75_RS00125	B6N31_RS00100	DYD83_RS00150	IM678_RS10920	OHJ28_00110	PQ617_RS07060	PL145_13465
ORTHOMCL77	13 genes,13 taxa	1	1	1	1	1	1	1	1	1	1	1	1	1	MJO48_RS00105	FXN80_RS00120	QR68_RS00135	CVE23_RS00130	DYD82_RS00160	LH89_RS11830	K0H75_RS00135	B6N31_RS00110	DYD83_RS00160	IM678_RS10930	OHJ28_00120	PQ617_RS07070	PL145_13455
ORTHOMCL78	13 genes,13 taxa	1	1	1	1	1	1	1	1	1	1	1	1	1	MJO48_RS00110	FXN80_RS00125	QR68_RS00140	CVE23_RS00135	DYD82_RS00165	LH89_RS11825	K0H75_RS00140	B6N31_RS00115	DYD83_RS00165	IM678_RS10935	OHJ28_00125	PQ617_RS07075	PL145_13450
ORTHOMCL79	13 genes,13 taxa	1	1	1	1	1	1	1	1	1	1	1	1	1	MJO48_RS00115	FXN80_RS00130	QR68_RS00145	CVE23_RS00140	DYD82_RS00170	LH89_RS11820	K0H75_RS00145	B6N31_RS00120	DYD83_RS00170	IM678_RS10940	OHJ28_00130	PQ617_RS07080	PL145_13445
ORTHOMCL80	13 genes,13 taxa	1	1	1	1	1	1	1	1	1	1	1	1	1	MJO48_RS00120	FXN80_RS00135	QR68_RS00150	CVE23_RS00145	DYD82_RS00175	LH89_RS11815	K0H75_RS00150	B6N31_RS00125	DYD83_RS00175	IM678_RS10945	OHJ28_00135	PQ617_RS07085	PL145_13440
ORTHOMCL81	13 genes,13 taxa	1	1	1	1	1	1	1	1	1	1	1	1	1	MJO48_RS00125	FXN80_RS00140	QR68_RS00155	CVE23_RS00150	DYD82_RS00180	LH89_RS11810	K0H75_RS00155	B6N31_RS00130	DYD83_RS00180	IM678_RS10950	OHJ28_00140	PQ617_RS07090	PL145_13435
ORTHOMCL82	13 genes,13 taxa	1	1	1	1	1	1	1	1	1	1	1	1	1	MJO48_RS00130	FXN80_RS00145	QR68_RS00160	CVE23_RS00155	DYD82_RS00185	LH89_RS11805	K0H75_RS00160	B6N31_RS00135	DYD83_RS00185	IM678_RS10955	OHJ28_00145	PQ617_RS07095	PL145_13430
ORTHOMCL83	13 genes,13 taxa	1	1	1	1	1	1	1	1	1	1	1	1	1	MJO48_RS00135	FXN80_RS00150	QR68_RS00165	CVE23_RS00165	DYD82_RS00190	LH89_RS11800	K0H75_RS00165	B6N31_RS00140	DYD83_RS00190	IM678_RS10960	OHJ28_00150	PQ617_RS07100	PL145_13425
ORTHOMCL84	13 genes,13 taxa	1	1	1	1	1	1	1	1	1	1	1	1	1	MJO48_RS00140	FXN80_RS00155	QR68_RS00170	CVE23_RS00170	DYD82_RS00195	LH89_RS11795	K0H75_RS00170	B6N31_RS00145	DYD83_RS00195	IM678_RS10965	OHJ28_00155	PQ617_RS07105	PL145_13420
ORTHOMCL85	13 genes,13 taxa	1	1	1	1	1	1	1	1	1	1	1	1	1	MJO48_RS00145	FXN80_RS00160	QR68_RS00175	CVE23_RS00175	DYD82_RS00200	LH89_RS11790	K0H75_RS00175	B6N31_RS00150	DYD83_RS00200	IM678_RS10970	OHJ28_00160	PQ617_RS07110	PL145_13415
ORTHOMCL86	13 genes,13 taxa	1	1	1	1	1	1	1	1	1	1	1	1	1	MJO48_RS00150	FXN80_RS00165	QR68_RS00180	CVE23_RS00180	DYD82_RS00205	LH89_RS11785	K0H75_RS00180	B6N31_RS00155	DYD83_RS00205	IM678_RS10975	OHJ28_00165	PQ617_RS07115	PL145_13410
ORTHOMCL87	13 genes,13 taxa	1	1	1	1	1	1	1	1	1	1	1	1	1	MJO48_RS00155	FXN80_RS00170	QR68_RS00185	CVE23_RS00185	DYD82_RS00210	LH89_RS11780	K0H75_RS00185	B6N31_RS00160	DYD83_RS00210	IM678_RS10980	OHJ28_00170	PQ617_RS07120	PL145_13405
ORTHOMCL88	13 genes,13 taxa	1	1	1	1	1	1	1	1	1	1	1	1	1	MJO48_RS00160	FXN80_RS00175	QR68_RS00190	CVE23_RS00195	DYD82_RS00220	LH89_RS11775	K0H75_RS00190	B6N31_RS00170	DYD83_RS00220	IM678_RS10990	OHJ28_00205	PQ617_RS07125	PL145_13400
ORTHOMCL89	13 genes,13 taxa	1	1	1	1	1	1	1	1	1	1	1	1	1	MJO48_RS00165	FXN80_RS00180	QR68_RS00195	CVE23_RS00200	DYD82_RS00225	LH89_RS11770	K0H75_RS00195	B6N31_RS00175	DYD83_RS00225	IM678_RS10995	OHJ28_00210	PQ617_RS07130	PL145_13395
ORTHOMCL90	13 genes,13 taxa	1	1	1	1	1	1	1	1	1	1	1	1	1	MJO48_RS00170	FXN80_RS00185	QR68_RS00200	CVE23_RS00205	DYD82_RS00230	LH89_RS11765	K0H75_RS00200	B6N31_RS00180	DYD83_RS00230	IM678_RS11000	OHJ28_00215	PQ617_RS07135	PL145_13390
ORTHOMCL91	13 genes,13 taxa	1	1	1	1	1	1	1	1	1	1	1	1	1	MJO48_RS00175	FXN80_RS00190	QR68_RS00205	CVE23_RS00210	DYD82_RS00235	LH89_RS11760	K0H75_RS00205	B6N31_RS00185	DYD83_RS00235	IM678_RS11005	OHJ28_00220	PQ617_RS07140	PL145_13385
ORTHOMCL92	13 genes,13 taxa	1	1	1	1	1	1	1	1	1	1	1	1	1	MJO48_RS00180	FXN80_RS00195	QR68_RS00210	CVE23_RS00215	DYD82_RS00240	LH89_RS11755	K0H75_RS00210	B6N31_RS00190	DYD83_RS00240	IM678_RS11010	OHJ28_00225	PQ617_RS07145	PL145_13380
ORTHOMCL93	13 genes,13 taxa	1	1	1	1	1	1	1	1	1	1	1	1	1	MJO48_RS00190	FXN80_RS00205	QR68_RS00220	CVE23_RS00225	DYD82_RS00250	LH89_RS11745	K0H75_RS00220	B6N31_RS00200	DYD83_RS00250	IM678_RS11020	OHJ28_00235	PQ617_RS07155	PL145_13370
ORTHOMCL94	13 genes,13 taxa	1	1	1	1	1	1	1	1	1	1	1	1	1	MJO48_RS00195	FXN80_RS00210	QR68_RS00225	CVE23_RS00230	DYD82_RS00255	LH89_RS11740	K0H75_RS00225	B6N31_RS00205	DYD83_RS00255	IM678_RS11025	OHJ28_00240	PQ617_RS07160	PL145_13365
ORTHOMCL95	13 genes,13 taxa	1	1	1	1	1	1	1	1	1	1	1	1	1	MJO48_RS00200	FXN80_RS00215	QR68_RS00230	CVE23_RS00235	DYD82_RS00260	LH89_RS11735	K0H75_RS00230	B6N31_RS00210	DYD83_RS00260	IM678_RS11030	OHJ28_00245	PQ617_RS07165	PL145_13360
ORTHOMCL96	13 genes,13 taxa	1	1	1	1	1	1	1	1	1	1	1	1	1	MJO48_RS00215	FXN80_RS00220	QR68_RS00235	CVE23_RS00240	DYD82_RS00265	LH89_RS11725	K0H75_RS00235	B6N31_RS00215	DYD83_RS00265	IM678_RS11035	OHJ28_00250	PQ617_RS07170	PL145_13355
ORTHOMCL97	13 genes,13 taxa	1	1	1	1	1	1	1	1	1	1	1	1	1	MJO48_RS00220	FXN80_RS00225	QR68_RS00240	CVE23_RS00245	DYD82_RS00270	LH89_RS11720	K0H75_RS00240	B6N31_RS00220	DYD83_RS00270	IM678_RS11040	OHJ28_00255	PQ617_RS07175	PL145_13350
ORTHOMCL98	13 genes,13 taxa	1	1	1	1	1	1	1	1	1	1	1	1	1	MJO48_RS00225	FXN80_RS00230	QR68_RS00245	CVE23_RS00250	DYD82_RS00275	LH89_RS11715	K0H75_RS00245	B6N31_RS00225	DYD83_RS00275	IM678_RS11045	OHJ28_00260	PQ617_RS07180	PL145_13345
ORTHOMCL99	13 genes,13 taxa	1	1	1	1	1	1	1	1	1	1	1	1	1	MJO48_RS00230	FXN80_RS00235	QR68_RS00250	CVE23_RS00255	DYD82_RS00280	LH89_RS11710	K0H75_RS00250	B6N31_RS00230	DYD83_RS00280	IM678_RS11050	OHJ28_00265	PQ617_RS07185	PL145_13340
ORTHOMCL100	13 genes,13 taxa	1	1	1	1	1	1	1	1	1	1	1	1	1	MJO48_RS00235	FXN80_RS00240	QR68_RS00255	CVE23_RS00260	DYD82_RS00285	LH89_RS11705	K0H75_RS00255	B6N31_RS00235	DYD83_RS00285	IM678_RS11055	OHJ28_00270	PQ617_RS07190	PL145_13335
ORTHOMCL101	13 genes,13 taxa	1	1	1	1	1	1	1	1	1	1	1	1	1	MJO48_RS00240	FXN80_RS00245	QR68_RS00260	CVE23_RS00265	DYD82_RS00290	LH89_RS11700	K0H75_RS00260	B6N31_RS00240	DYD83_RS00290	IM678_RS11060	OHJ28_00275	PQ617_RS07195	PL145_13330
ORTHOMCL102	13 genes,13 taxa	1	1	1	1	1	1	1	1	1	1	1	1	1	MJO48_RS00250	FXN80_RS00255	QR68_RS00270	CVE23_RS00270	DYD82_RS00295	LH89_RS11695	K0H75_RS00270	B6N31_RS00245	DYD83_RS00295	IM678_RS11065	OHJ28_00280	PQ617_RS07205	PL145_13325
ORTHOMCL103	13 genes,13 taxa	1	1	1	1	1	1	1	1	1	1	1	1	1	MJO48_RS00295	FXN80_RS00290	QR68_RS00320	CVE23_RS00310	DYD82_RS00335	LH89_RS11660	K0H75_RS00320	B6N31_RS00310	DYD83_RS00335	IM678_RS03400	OHJ28_00345	PQ617_RS07270	PL145_13290
ORTHOMCL104	13 genes,13 taxa	1	1	1	1	1	1	1	1	1	1	1	1	1	MJO48_RS00300	FXN80_RS00295	QR68_RS00325	CVE23_RS00315	DYD82_RS00340	LH89_RS11655	K0H75_RS00325	B6N31_RS00315	DYD83_RS00340	IM678_RS03395	OHJ28_00350	PQ617_RS07275	PL145_13285
ORTHOMCL105	13 genes,13 taxa	1	1	1	1	1	1	1	1	1	1	1	1	1	MJO48_RS00305	FXN80_RS00300	QR68_RS00330	CVE23_RS00320	DYD82_RS00345	LH89_RS11650	K0H75_RS00330	B6N31_RS00320	DYD83_RS00345	IM678_RS03390	OHJ28_00355	PQ617_RS07280	PL145_13280
ORTHOMCL106	13 genes,13 taxa	1	1	1	1	1	1	1	1	1	1	1	1	1	MJO48_RS00310	FXN80_RS00305	QR68_RS00335	CVE23_RS00325	DYD82_RS00350	LH89_RS11645	K0H75_RS00335	B6N31_RS00325	DYD83_RS00350	IM678_RS03385	OHJ28_00360	PQ617_RS07285	PL145_13275
ORTHOMCL107	13 genes,13 taxa	1	1	1	1	1	1	1	1	1	1	1	1	1	MJO48_RS00315	FXN80_RS00310	QR68_RS00340	CVE23_RS00330	DYD82_RS00355	LH89_RS11640	K0H75_RS00340	B6N31_RS00330	DYD83_RS00355	IM678_RS03380	OHJ28_00365	PQ617_RS07290	PL145_13270
ORTHOMCL108	13 genes,13 taxa	1	1	1	1	1	1	1	1	1	1	1	1	1	MJO48_RS00320	FXN80_RS00315	QR68_RS00345	CVE23_RS00335	DYD82_RS00360	LH89_RS11635	K0H75_RS00345	B6N31_RS00335	DYD83_RS00360	IM678_RS03375	OHJ28_00370	PQ617_RS07295	PL145_13265
ORTHOMCL109	13 genes,13 taxa	1	1	1	1	1	1	1	1	1	1	1	1	1	MJO48_RS00325	FXN80_RS00320	QR68_RS00350	CVE23_RS00340	DYD82_RS00365	LH89_RS11630	K0H75_RS00350	B6N31_RS00340	DYD83_RS00365	IM678_RS03370	OHJ28_00375	PQ617_RS07300	PL145_13260
ORTHOMCL110	13 genes,13 taxa	1	1	1	1	1	1	1	1	1	1	1	1	1	MJO48_RS00330	FXN80_RS00325	QR68_RS00355	CVE23_RS00345	DYD82_RS00370	LH89_RS11625	K0H75_RS00355	B6N31_RS00345	DYD83_RS00370	IM678_RS03365	OHJ28_00380	PQ617_RS07305	PL145_13255
ORTHOMCL111	13 genes,13 taxa	1	1	1	1	1	1	1	1	1	1	1	1	1	MJO48_RS00335	FXN80_RS00330	QR68_RS00360	CVE23_RS00350	DYD82_RS00375	LH89_RS11620	K0H75_RS00360	B6N31_RS00350	DYD83_RS00375	IM678_RS03360	OHJ28_00385	PQ617_RS07310	PL145_13250
ORTHOMCL112	13 genes,13 taxa	1	1	1	1	1	1	1	1	1	1	1	1	1	MJO48_RS00340	FXN80_RS00335	QR68_RS00365	CVE23_RS00355	DYD82_RS00380	LH89_RS11615	K0H75_RS00365	B6N31_RS00355	DYD83_RS00380	IM678_RS03355	OHJ28_00390	PQ617_RS07315	PL145_13245
ORTHOMCL113	13 genes,13 taxa	1	1	1	1	1	1	1	1	1	1	1	1	1	MJO48_RS00345	FXN80_RS00340	QR68_RS00370	CVE23_RS00375	DYD82_RS00390	LH89_RS11610	K0H75_RS00370	B6N31_RS00360	DYD83_RS00390	IM678_RS03350	OHJ28_00395	PQ617_RS07320	PL145_13240
ORTHOMCL114	13 genes,13 taxa	1	1	1	1	1	1	1	1	1	1	1	1	1	MJO48_RS00350	FXN80_RS00345	QR68_RS00375	CVE23_RS00380	DYD82_RS00395	LH89_RS11605	K0H75_RS00375	B6N31_RS00365	DYD83_RS00395	IM678_RS03345	OHJ28_00400	PQ617_RS07325	PL145_13235
ORTHOMCL115	13 genes,13 taxa	1	1	1	1	1	1	1	1	1	1	1	1	1	MJO48_RS00355	FXN80_RS00350	QR68_RS00380	CVE23_RS00385	DYD82_RS00400	LH89_RS11600	K0H75_RS00380	B6N31_RS00370	DYD83_RS00400	IM678_RS03340	OHJ28_00405	PQ617_RS07330	PL145_13230
ORTHOMCL116	13 genes,13 taxa	1	1	1	1	1	1	1	1	1	1	1	1	1	MJO48_RS00360	FXN80_RS00355	QR68_RS00385	CVE23_RS00390	DYD82_RS00405	LH89_RS11595	K0H75_RS00385	B6N31_RS00375	DYD83_RS00405	IM678_RS03335	OHJ28_00410	PQ617_RS07335	PL145_13225
ORTHOMCL117	13 genes,13 taxa	1	1	1	1	1	1	1	1	1	1	1	1	1	MJO48_RS00365	FXN80_RS00360	QR68_RS00390	CVE23_RS00395	DYD82_RS00410	LH89_RS11590	K0H75_RS00390	B6N31_RS00380	DYD83_RS00410	IM678_RS03330	OHJ28_00415	PQ617_RS07340	PL145_13220
ORTHOMCL118	13 genes,13 taxa	1	1	1	1	1	1	1	1	1	1	1	1	1	MJO48_RS00370	FXN80_RS00365	QR68_RS00395	CVE23_RS00400	DYD82_RS00415	LH89_RS11585	K0H75_RS00395	B6N31_RS00385	DYD83_RS00415	IM678_RS03325	OHJ28_00420	PQ617_RS07345	PL145_13215
ORTHOMCL119	13 genes,13 taxa	1	1	1	1	1	1	1	1	1	1	1	1	1	MJO48_RS00375	FXN80_RS00370	QR68_RS00400	CVE23_RS00405	DYD82_RS00420	LH89_RS11580	K0H75_RS00400	B6N31_RS00395	DYD83_RS00420	IM678_RS03320	OHJ28_00430	PQ617_RS07350	PL145_13210
ORTHOMCL120	13 genes,13 taxa	1	1	1	1	1	1	1	1	1	1	1	1	1	MJO48_RS00380	FXN80_RS00375	QR68_RS00405	CVE23_RS00410	DYD82_RS00425	LH89_RS11575	K0H75_RS00405	B6N31_RS00400	DYD83_RS00425	IM678_RS03315	OHJ28_00435	PQ617_RS07355	PL145_13205
ORTHOMCL121	13 genes,13 taxa	1	1	1	1	1	1	1	1	1	1	1	1	1	MJO48_RS00385	FXN80_RS00380	QR68_RS00410	CVE23_RS00415	DYD82_RS00430	LH89_RS11570	K0H75_RS00410	B6N31_RS00405	DYD83_RS00430	IM678_RS03310	OHJ28_00440	PQ617_RS07360	PL145_13200
ORTHOMCL122	13 genes,13 taxa	1	1	1	1	1	1	1	1	1	1	1	1	1	MJO48_RS00390	FXN80_RS00385	QR68_RS00415	CVE23_RS00420	DYD82_RS00435	LH89_RS11565	K0H75_RS00415	B6N31_RS00410	DYD83_RS00435	IM678_RS03305	OHJ28_00445	PQ617_RS07365	PL145_13195
ORTHOMCL123	13 genes,13 taxa	1	1	1	1	1	1	1	1	1	1	1	1	1	MJO48_RS00395	FXN80_RS00390	QR68_RS00420	CVE23_RS00425	DYD82_RS00440	LH89_RS11560	K0H75_RS00420	B6N31_RS00415	DYD83_RS00440	IM678_RS03300	OHJ28_00450	PQ617_RS07370	PL145_13190
ORTHOMCL124	13 genes,13 taxa	1	1	1	1	1	1	1	1	1	1	1	1	1	MJO48_RS00400	FXN80_RS00395	QR68_RS00425	CVE23_RS00430	DYD82_RS00445	LH89_RS11555	K0H75_RS00425	B6N31_RS00420	DYD83_RS00445	IM678_RS03295	OHJ28_00455	PQ617_RS07375	PL145_13185
ORTHOMCL125	13 genes,13 taxa	1	1	1	1	1	1	1	1	1	1	1	1	1	MJO48_RS00405	FXN80_RS00400	QR68_RS00430	CVE23_RS00435	DYD82_RS00450	LH89_RS11550	K0H75_RS00430	B6N31_RS00425	DYD83_RS00450	IM678_RS03290	OHJ28_00460	PQ617_RS07380	PL145_13180
ORTHOMCL126	13 genes,13 taxa	1	1	1	1	1	1	1	1	1	1	1	1	1	MJO48_RS00410	FXN80_RS00410	QR68_RS00440	CVE23_RS00440	DYD82_RS00460	LH89_RS11545	K0H75_RS00440	B6N31_RS00430	DYD83_RS00460	IM678_RS03285	OHJ28_00470	PQ617_RS07385	PL145_13170
ORTHOMCL127	13 genes,13 taxa	1	1	1	1	1	1	1	1	1	1	1	1	1	MJO48_RS00415	FXN80_RS00415	QR68_RS00445	CVE23_RS00445	DYD82_RS00465	LH89_RS11540	K0H75_RS00445	B6N31_RS00435	DYD83_RS00465	IM678_RS03280	OHJ28_00475	PQ617_RS07390	PL145_13165
ORTHOMCL128	13 genes,13 taxa	1	1	1	1	1	1	1	1	1	1	1	1	1	MJO48_RS00420	FXN80_RS00420	QR68_RS00450	CVE23_RS00450	DYD82_RS00470	LH89_RS11535	K0H75_RS00450	B6N31_RS00440	DYD83_RS00470	IM678_RS03275	OHJ28_00480	PQ617_RS07395	PL145_13160
ORTHOMCL129	13 genes,13 taxa	1	1	1	1	1	1	1	1	1	1	1	1	1	MJO48_RS00425	FXN80_RS00425	QR68_RS00455	CVE23_RS00455	DYD82_RS00475	LH89_RS11530	K0H75_RS00455	B6N31_RS00445	DYD83_RS00475	IM678_RS03270	OHJ28_00485	PQ617_RS07400	PL145_13155
ORTHOMCL130	13 genes,13 taxa	1	1	1	1	1	1	1	1	1	1	1	1	1	MJO48_RS00435	FXN80_RS00435	QR68_RS00465	CVE23_RS00465	DYD82_RS00485	LH89_RS11515	K0H75_RS00465	B6N31_RS00455	DYD83_RS00485	IM678_RS03260	OHJ28_00495	PQ617_RS07410	PL145_13145
ORTHOMCL131	13 genes,13 taxa	1	1	1	1	1	1	1	1	1	1	1	1	1	MJO48_RS00440	FXN80_RS00440	QR68_RS00470	CVE23_RS00470	DYD82_RS00490	LH89_RS11510	K0H75_RS00470	B6N31_RS00460	DYD83_RS00490	IM678_RS03255	OHJ28_00500	PQ617_RS07415	PL145_13140
ORTHOMCL132	13 genes,13 taxa	1	1	1	1	1	1	1	1	1	1	1	1	1	MJO48_RS00445	FXN80_RS00445	QR68_RS00475	CVE23_RS00475	DYD82_RS00495	LH89_RS11505	K0H75_RS00475	B6N31_RS00465	DYD83_RS00495	IM678_RS03250	OHJ28_00505	PQ617_RS07420	PL145_13135
ORTHOMCL133	13 genes,13 taxa	1	1	1	1	1	1	1	1	1	1	1	1	1	MJO48_RS00450	FXN80_RS00450	QR68_RS00480	CVE23_RS00480	DYD82_RS00500	LH89_RS11500	K0H75_RS00480	B6N31_RS00470	DYD83_RS00500	IM678_RS03245	OHJ28_00510	PQ617_RS07425	PL145_13130
ORTHOMCL134	13 genes,13 taxa	1	1	1	1	1	1	1	1	1	1	1	1	1	MJO48_RS00455	FXN80_RS00455	QR68_RS00485	CVE23_RS00485	DYD82_RS00505	LH89_RS11495	K0H75_RS00485	B6N31_RS00475	DYD83_RS00505	IM678_RS03240	OHJ28_00515	PQ617_RS07430	PL145_13125
ORTHOMCL135	13 genes,13 taxa	1	1	1	1	1	1	1	1	1	1	1	1	1	MJO48_RS00465	FXN80_RS00465	QR68_RS00495	CVE23_RS00495	DYD82_RS00515	LH89_RS11485	K0H75_RS00495	B6N31_RS00485	DYD83_RS00515	IM678_RS03230	OHJ28_00525	PQ617_RS07435	PL145_13115
ORTHOMCL136	13 genes,13 taxa	1	1	1	1	1	1	1	1	1	1	1	1	1	MJO48_RS00470	FXN80_RS00470	QR68_RS00500	CVE23_RS00500	DYD82_RS00520	LH89_RS11480	K0H75_RS00500	B6N31_RS00490	DYD83_RS00520	IM678_RS03225	OHJ28_00530	PQ617_RS07440	PL145_13110
ORTHOMCL137	13 genes,13 taxa	1	1	1	1	1	1	1	1	1	1	1	1	1	MJO48_RS00475	FXN80_RS00475	QR68_RS00505	CVE23_RS00505	DYD82_RS00525	LH89_RS11475	K0H75_RS00505	B6N31_RS00495	DYD83_RS00525	IM678_RS03220	OHJ28_00535	PQ617_RS07445	PL145_13105
ORTHOMCL138	13 genes,13 taxa	1	1	1	1	1	1	1	1	1	1	1	1	1	MJO48_RS00480	FXN80_RS00480	QR68_RS00510	CVE23_RS00510	DYD82_RS00530	LH89_RS11470	K0H75_RS00510	B6N31_RS00500	DYD83_RS00530	IM678_RS03215	OHJ28_00540	PQ617_RS07450	PL145_13100
ORTHOMCL139	13 genes,13 taxa	1	1	1	1	1	1	1	1	1	1	1	1	1	MJO48_RS00485	FXN80_RS00485	QR68_RS00515	CVE23_RS00515	DYD82_RS00535	LH89_RS11465	K0H75_RS00515	B6N31_RS00505	DYD83_RS00535	IM678_RS03210	OHJ28_00545	PQ617_RS07455	PL145_13095
ORTHOMCL140	13 genes,13 taxa	1	1	1	1	1	1	1	1	1	1	1	1	1	MJO48_RS00490	FXN80_RS00490	QR68_RS00520	CVE23_RS00520	DYD82_RS00540	LH89_RS11460	K0H75_RS00520	B6N31_RS00510	DYD83_RS00540	IM678_RS03205	OHJ28_00550	PQ617_RS07460	PL145_13090
ORTHOMCL141	13 genes,13 taxa	1	1	1	1	1	1	1	1	1	1	1	1	1	MJO48_RS00495	FXN80_RS00495	QR68_RS00525	CVE23_RS00525	DYD82_RS00545	LH89_RS11455	K0H75_RS00525	B6N31_RS00515	DYD83_RS00545	IM678_RS03200	OHJ28_00555	PQ617_RS07465	PL145_13085
ORTHOMCL142	13 genes,13 taxa	1	1	1	1	1	1	1	1	1	1	1	1	1	MJO48_RS00500	FXN80_RS00500	QR68_RS00530	CVE23_RS00530	DYD82_RS00550	LH89_RS11450	K0H75_RS00530	B6N31_RS00520	DYD83_RS00550	IM678_RS03195	OHJ28_00560	PQ617_RS07470	PL145_13080
ORTHOMCL143	13 genes,13 taxa	1	1	1	1	1	1	1	1	1	1	1	1	1	MJO48_RS00505	FXN80_RS00505	QR68_RS00535	CVE23_RS00535	DYD82_RS00555	LH89_RS11445	K0H75_RS00535	B6N31_RS00525	DYD83_RS00555	IM678_RS03190	OHJ28_00565	PQ617_RS07475	PL145_13075
ORTHOMCL144	13 genes,13 taxa	1	1	1	1	1	1	1	1	1	1	1	1	1	MJO48_RS00510	FXN80_RS00510	QR68_RS00540	CVE23_RS00540	DYD82_RS00560	LH89_RS11440	K0H75_RS00540	B6N31_RS00530	DYD83_RS00560	IM678_RS03185	OHJ28_00570	PQ617_RS07480	PL145_13070
ORTHOMCL145	13 genes,13 taxa	1	1	1	1	1	1	1	1	1	1	1	1	1	MJO48_RS00515	FXN80_RS00515	QR68_RS00545	CVE23_RS00545	DYD82_RS00565	LH89_RS11435	K0H75_RS00545	B6N31_RS00535	DYD83_RS00565	IM678_RS03180	OHJ28_00575	PQ617_RS07485	PL145_13065
ORTHOMCL146	13 genes,13 taxa	1	1	1	1	1	1	1	1	1	1	1	1	1	MJO48_RS00520	FXN80_RS00520	QR68_RS00550	CVE23_RS00550	DYD82_RS00570	LH89_RS11430	K0H75_RS00550	B6N31_RS00540	DYD83_RS00570	IM678_RS03175	OHJ28_00580	PQ617_RS07490	PL145_13060
ORTHOMCL147	13 genes,13 taxa	1	1	1	1	1	1	1	1	1	1	1	1	1	MJO48_RS00525	FXN80_RS00525	QR68_RS00555	CVE23_RS00555	DYD82_RS00575	LH89_RS11425	K0H75_RS00555	B6N31_RS00545	DYD83_RS00575	IM678_RS03170	OHJ28_00585	PQ617_RS07495	PL145_13055
ORTHOMCL148	13 genes,13 taxa	1	1	1	1	1	1	1	1	1	1	1	1	1	MJO48_RS00530	FXN80_RS00530	QR68_RS00560	CVE23_RS00560	DYD82_RS00580	LH89_RS11420	K0H75_RS00560	B6N31_RS00550	DYD83_RS00580	IM678_RS03165	OHJ28_00590	PQ617_RS07500	PL145_13050
ORTHOMCL149	13 genes,13 taxa	1	1	1	1	1	1	1	1	1	1	1	1	1	MJO48_RS00535	FXN80_RS00535	QR68_RS00565	CVE23_RS00565	DYD82_RS00585	LH89_RS11415	K0H75_RS00565	B6N31_RS00555	DYD83_RS00585	IM678_RS03160	OHJ28_00595	PQ617_RS07505	PL145_13045
ORTHOMCL150	13 genes,13 taxa	1	1	1	1	1	1	1	1	1	1	1	1	1	MJO48_RS00540	FXN80_RS00540	QR68_RS00570	CVE23_RS00570	DYD82_RS00590	LH89_RS11410	K0H75_RS00570	B6N31_RS00560	DYD83_RS00590	IM678_RS03155	OHJ28_00600	PQ617_RS07510	PL145_13040
ORTHOMCL151	13 genes,13 taxa	1	1	1	1	1	1	1	1	1	1	1	1	1	MJO48_RS00545	FXN80_RS00545	QR68_RS00575	CVE23_RS00575	DYD82_RS00595	LH89_RS11405	K0H75_RS00575	B6N31_RS00565	DYD83_RS00595	IM678_RS03150	OHJ28_00605	PQ617_RS07515	PL145_13035
ORTHOMCL152	13 genes,13 taxa	1	1	1	1	1	1	1	1	1	1	1	1	1	MJO48_RS00550	FXN80_RS00550	QR68_RS00580	CVE23_RS00580	DYD82_RS00600	LH89_RS11400	K0H75_RS00580	B6N31_RS00570	DYD83_RS00600	IM678_RS03145	OHJ28_00610	PQ617_RS07520	PL145_13030
ORTHOMCL153	13 genes,13 taxa	1	1	1	1	1	1	1	1	1	1	1	1	1	MJO48_RS00555	FXN80_RS00555	QR68_RS00585	CVE23_RS00585	DYD82_RS00605	LH89_RS11395	K0H75_RS00585	B6N31_RS00575	DYD83_RS00605	IM678_RS03140	OHJ28_00615	PQ617_RS07525	PL145_13025
ORTHOMCL154	13 genes,13 taxa	1	1	1	1	1	1	1	1	1	1	1	1	1	MJO48_RS00560	FXN80_RS00560	QR68_RS00590	CVE23_RS00590	DYD82_RS00610	LH89_RS11390	K0H75_RS00590	B6N31_RS00580	DYD83_RS00610	IM678_RS03135	OHJ28_00620	PQ617_RS07530	PL145_13020
ORTHOMCL155	13 genes,13 taxa	1	1	1	1	1	1	1	1	1	1	1	1	1	MJO48_RS00565	FXN80_RS00565	QR68_RS00595	CVE23_RS00595	DYD82_RS00615	LH89_RS11385	K0H75_RS00595	B6N31_RS00585	DYD83_RS00615	IM678_RS03130	OHJ28_00625	PQ617_RS07535	PL145_13015
ORTHOMCL156	13 genes,13 taxa	1	1	1	1	1	1	1	1	1	1	1	1	1	MJO48_RS00570	FXN80_RS00570	QR68_RS00600	CVE23_RS00605	DYD82_RS00620	LH89_RS11380	K0H75_RS00600	B6N31_RS00595	DYD83_RS00620	IM678_RS03125	OHJ28_00630	PQ617_RS07540	PL145_13010
ORTHOMCL157	13 genes,13 taxa	1	1	1	1	1	1	1	1	1	1	1	1	1	MJO48_RS00575	FXN80_RS00575	QR68_RS00605	CVE23_RS00610	DYD82_RS00625	LH89_RS11375	K0H75_RS00605	B6N31_RS00600	DYD83_RS00625	IM678_RS03120	OHJ28_00635	PQ617_RS07545	PL145_13005
ORTHOMCL158	13 genes,13 taxa	1	1	1	1	1	1	1	1	1	1	1	1	1	MJO48_RS00580	FXN80_RS00580	QR68_RS00610	CVE23_RS00615	DYD82_RS00630	LH89_RS11370	K0H75_RS00610	B6N31_RS00605	DYD83_RS00630	IM678_RS03115	OHJ28_00640	PQ617_RS07550	PL145_13000
ORTHOMCL159	13 genes,13 taxa	1	1	1	1	1	1	1	1	1	1	1	1	1	MJO48_RS00585	FXN80_RS00585	QR68_RS00615	CVE23_RS00620	DYD82_RS00635	LH89_RS11365	K0H75_RS00615	B6N31_RS00615	DYD83_RS00635	IM678_RS03110	OHJ28_00645	PQ617_RS07555	PL145_12995
ORTHOMCL160	13 genes,13 taxa	1	1	1	1	1	1	1	1	1	1	1	1	1	MJO48_RS00590	FXN80_RS00590	QR68_RS00620	CVE23_RS00625	DYD82_RS00640	LH89_RS11360	K0H75_RS00620	B6N31_RS00620	DYD83_RS00640	IM678_RS03105	OHJ28_00650	PQ617_RS07560	PL145_12985
ORTHOMCL161	13 genes,13 taxa	1	1	1	1	1	1	1	1	1	1	1	1	1	MJO48_RS00595	FXN80_RS00595	QR68_RS00625	CVE23_RS00630	DYD82_RS00645	LH89_RS11355	K0H75_RS00625	B6N31_RS00625	DYD83_RS00645	IM678_RS03100	OHJ28_00655	PQ617_RS07565	PL145_12980
ORTHOMCL162	13 genes,13 taxa	1	1	1	1	1	1	1	1	1	1	1	1	1	MJO48_RS00610	FXN80_RS00615	QR68_RS00640	CVE23_RS00660	DYD82_RS00675	LH89_RS11335	K0H75_RS00640	B6N31_RS00650	DYD83_RS00675	IM678_RS22110	OHJ28_00670	PQ617_RS07580	PL145_12955
ORTHOMCL163	13 genes,13 taxa	1	1	1	1	1	1	1	1	1	1	1	1	1	MJO48_RS00630	FXN80_RS00635	QR68_RS00660	CVE23_RS00670	DYD82_RS00685	LH89_RS11330	K0H75_RS00660	B6N31_RS00705	DYD83_RS00685	IM678_RS03070	OHJ28_00690	PQ617_RS07590	PL145_12940
ORTHOMCL164	13 genes,13 taxa	1	1	1	1	1	1	1	1	1	1	1	1	1	MJO48_RS00635	FXN80_RS00640	QR68_RS00665	CVE23_RS00675	DYD82_RS00690	LH89_RS11325	K0H75_RS00665	B6N31_RS00710	DYD83_RS00690	IM678_RS03065	OHJ28_00695	PQ617_RS07595	PL145_12935
ORTHOMCL165	13 genes,13 taxa	1	1	1	1	1	1	1	1	1	1	1	1	1	MJO48_RS00640	FXN80_RS00645	QR68_RS00670	CVE23_RS00680	DYD82_RS00695	LH89_RS11320	K0H75_RS00670	B6N31_RS00715	DYD83_RS00695	IM678_RS03060	OHJ28_00700	PQ617_RS07600	PL145_12930
ORTHOMCL166	13 genes,13 taxa	1	1	1	1	1	1	1	1	1	1	1	1	1	MJO48_RS00645	FXN80_RS00650	QR68_RS00675	CVE23_RS00685	DYD82_RS00700	LH89_RS11315	K0H75_RS00675	B6N31_RS00720	DYD83_RS00700	IM678_RS03055	OHJ28_00705	PQ617_RS07605	PL145_12925
ORTHOMCL167	13 genes,13 taxa	1	1	1	1	1	1	1	1	1	1	1	1	1	MJO48_RS00650	FXN80_RS00655	QR68_RS00680	CVE23_RS00690	DYD82_RS00705	LH89_RS11310	K0H75_RS00680	B6N31_RS00725	DYD83_RS00705	IM678_RS03050	OHJ28_00710	PQ617_RS07610	PL145_12920
ORTHOMCL168	13 genes,13 taxa	1	1	1	1	1	1	1	1	1	1	1	1	1	MJO48_RS00655	FXN80_RS00660	QR68_RS00685	CVE23_RS00695	DYD82_RS00710	LH89_RS11305	K0H75_RS00685	B6N31_RS00730	DYD83_RS00710	IM678_RS03045	OHJ28_00715	PQ617_RS07615	PL145_12915
ORTHOMCL169	13 genes,13 taxa	1	1	1	1	1	1	1	1	1	1	1	1	1	MJO48_RS00660	FXN80_RS00665	QR68_RS00690	CVE23_RS00700	DYD82_RS00715	LH89_RS11300	K0H75_RS00690	B6N31_RS00735	DYD83_RS00715	IM678_RS03040	OHJ28_00720	PQ617_RS07620	PL145_12910
ORTHOMCL170	13 genes,13 taxa	1	1	1	1	1	1	1	1	1	1	1	1	1	MJO48_RS00665	FXN80_RS00670	QR68_RS00695	CVE23_RS00705	DYD82_RS00720	LH89_RS11295	K0H75_RS00695	B6N31_RS00740	DYD83_RS00720	IM678_RS03035	OHJ28_00725	PQ617_RS07625	PL145_12905
ORTHOMCL171	13 genes,13 taxa	1	1	1	1	1	1	1	1	1	1	1	1	1	MJO48_RS00670	FXN80_RS00675	QR68_RS00700	CVE23_RS00710	DYD82_RS00725	LH89_RS11290	K0H75_RS00700	B6N31_RS00745	DYD83_RS00725	IM678_RS03030	OHJ28_00730	PQ617_RS07630	PL145_12900
ORTHOMCL172	13 genes,13 taxa	1	1	1	1	1	1	1	1	1	1	1	1	1	MJO48_RS00680	FXN80_RS00690	QR68_RS00710	CVE23_RS00720	DYD82_RS00735	LH89_RS11275	K0H75_RS00710	B6N31_RS00750	DYD83_RS00735	IM678_RS03025	OHJ28_00740	PQ617_RS07640	PL145_12885
ORTHOMCL173	13 genes,13 taxa	1	1	1	1	1	1	1	1	1	1	1	1	1	MJO48_RS00685	FXN80_RS00695	QR68_RS00715	CVE23_RS00725	DYD82_RS00740	LH89_RS11270	K0H75_RS00715	B6N31_RS00755	DYD83_RS00740	IM678_RS03020	OHJ28_00745	PQ617_RS07645	PL145_12880
ORTHOMCL174	13 genes,13 taxa	1	1	1	1	1	1	1	1	1	1	1	1	1	MJO48_RS00690	FXN80_RS00700	QR68_RS00720	CVE23_RS00730	DYD82_RS00745	LH89_RS11265	K0H75_RS00720	B6N31_RS00760	DYD83_RS00745	IM678_RS03015	OHJ28_00750	PQ617_RS07650	PL145_12875
ORTHOMCL175	13 genes,13 taxa	1	1	1	1	1	1	1	1	1	1	1	1	1	MJO48_RS00695	FXN80_RS00705	QR68_RS00725	CVE23_RS00735	DYD82_RS00750	LH89_RS11260	K0H75_RS00725	B6N31_RS00765	DYD83_RS00750	IM678_RS03010	OHJ28_00755	PQ617_RS07655	PL145_12870
ORTHOMCL176	13 genes,13 taxa	1	1	1	1	1	1	1	1	1	1	1	1	1	MJO48_RS00700	FXN80_RS00710	QR68_RS00730	CVE23_RS00740	DYD82_RS00755	LH89_RS11255	K0H75_RS00730	B6N31_RS00770	DYD83_RS00755	IM678_RS03005	OHJ28_00760	PQ617_RS07660	PL145_12865
ORTHOMCL177	13 genes,13 taxa	1	1	1	1	1	1	1	1	1	1	1	1	1	MJO48_RS00705	FXN80_RS00715	QR68_RS00735	CVE23_RS00745	DYD82_RS00760	LH89_RS11250	K0H75_RS00735	B6N31_RS00775	DYD83_RS00760	IM678_RS03000	OHJ28_00765	PQ617_RS07665	PL145_12860
ORTHOMCL178	13 genes,13 taxa	1	1	1	1	1	1	1	1	1	1	1	1	1	MJO48_RS00710	FXN80_RS00720	QR68_RS00740	CVE23_RS00750	DYD82_RS00765	LH89_RS11245	K0H75_RS00740	B6N31_RS00780	DYD83_RS00765	IM678_RS02995	OHJ28_00770	PQ617_RS07670	PL145_12855
ORTHOMCL179	13 genes,13 taxa	1	1	1	1	1	1	1	1	1	1	1	1	1	MJO48_RS00715	FXN80_RS00725	QR68_RS00745	CVE23_RS00755	DYD82_RS00770	LH89_RS11240	K0H75_RS00745	B6N31_RS00785	DYD83_RS00770	IM678_RS02990	OHJ28_00775	PQ617_RS07675	PL145_12850
ORTHOMCL180	13 genes,13 taxa	1	1	1	1	1	1	1	1	1	1	1	1	1	MJO48_RS00720	FXN80_RS00730	QR68_RS00750	CVE23_RS00760	DYD82_RS00775	LH89_RS11235	K0H75_RS00750	B6N31_RS00790	DYD83_RS00775	IM678_RS02985	OHJ28_00780	PQ617_RS07680	PL145_12845
ORTHOMCL181	13 genes,13 taxa	1	1	1	1	1	1	1	1	1	1	1	1	1	MJO48_RS00725	FXN80_RS00735	QR68_RS00755	CVE23_RS00765	DYD82_RS00780	LH89_RS11230	K0H75_RS00755	B6N31_RS00795	DYD83_RS00780	IM678_RS02980	OHJ28_00785	PQ617_RS07685	PL145_12840
ORTHOMCL182	13 genes,13 taxa	1	1	1	1	1	1	1	1	1	1	1	1	1	MJO48_RS00730	FXN80_RS00740	QR68_RS00760	CVE23_RS00770	DYD82_RS00785	LH89_RS11225	K0H75_RS00760	B6N31_RS00800	DYD83_RS00785	IM678_RS02975	OHJ28_00790	PQ617_RS07690	PL145_12835
ORTHOMCL183	13 genes,13 taxa	1	1	1	1	1	1	1	1	1	1	1	1	1	MJO48_RS00735	FXN80_RS00745	QR68_RS00765	CVE23_RS00775	DYD82_RS00790	LH89_RS11220	K0H75_RS00765	B6N31_RS00805	DYD83_RS00790	IM678_RS02970	OHJ28_00795	PQ617_RS07695	PL145_12830
ORTHOMCL184	13 genes,13 taxa	1	1	1	1	1	1	1	1	1	1	1	1	1	MJO48_RS00740	FXN80_RS00750	QR68_RS00770	CVE23_RS00780	DYD82_RS00795	LH89_RS11215	K0H75_RS00770	B6N31_RS00810	DYD83_RS00795	IM678_RS02965	OHJ28_00800	PQ617_RS07700	PL145_12825
ORTHOMCL185	13 genes,13 taxa	1	1	1	1	1	1	1	1	1	1	1	1	1	MJO48_RS00745	FXN80_RS00755	QR68_RS00775	CVE23_RS00785	DYD82_RS00800	LH89_RS11210	K0H75_RS00775	B6N31_RS00815	DYD83_RS00800	IM678_RS02960	OHJ28_00805	PQ617_RS07705	PL145_12820
ORTHOMCL186	13 genes,13 taxa	1	1	1	1	1	1	1	1	1	1	1	1	1	MJO48_RS00750	FXN80_RS00760	QR68_RS00780	CVE23_RS00790	DYD82_RS00805	LH89_RS11205	K0H75_RS00780	B6N31_RS00820	DYD83_RS00805	IM678_RS02955	OHJ28_00810	PQ617_RS07710	PL145_12815
ORTHOMCL187	13 genes,13 taxa	1	1	1	1	1	1	1	1	1	1	1	1	1	MJO48_RS00760	FXN80_RS00770	QR68_RS00790	CVE23_RS00800	DYD82_RS00815	LH89_RS11195	K0H75_RS00790	B6N31_RS00830	DYD83_RS00815	IM678_RS02945	OHJ28_00820	PQ617_RS07720	PL145_12805
ORTHOMCL188	13 genes,13 taxa	1	1	1	1	1	1	1	1	1	1	1	1	1	MJO48_RS00765	FXN80_RS00775	QR68_RS00795	CVE23_RS00805	DYD82_RS00820	LH89_RS11190	K0H75_RS00795	B6N31_RS00835	DYD83_RS00820	IM678_RS02940	OHJ28_00825	PQ617_RS07725	PL145_12800
ORTHOMCL189	13 genes,13 taxa	1	1	1	1	1	1	1	1	1	1	1	1	1	MJO48_RS00770	FXN80_RS00780	QR68_RS00800	CVE23_RS00810	DYD82_RS00825	LH89_RS11185	K0H75_RS00800	B6N31_RS00840	DYD83_RS00825	IM678_RS02935	OHJ28_00830	PQ617_RS07730	PL145_12795
ORTHOMCL190	13 genes,13 taxa	1	1	1	1	1	1	1	1	1	1	1	1	1	MJO48_RS00775	FXN80_RS00785	QR68_RS00805	CVE23_RS00815	DYD82_RS00830	LH89_RS11180	K0H75_RS00805	B6N31_RS00845	DYD83_RS00830	IM678_RS02930	OHJ28_00835	PQ617_RS07735	PL145_12790
ORTHOMCL191	13 genes,13 taxa	1	1	1	1	1	1	1	1	1	1	1	1	1	MJO48_RS00780	FXN80_RS00790	QR68_RS00810	CVE23_RS00820	DYD82_RS00835	LH89_RS11170	K0H75_RS00810	B6N31_RS00850	DYD83_RS00835	IM678_RS02925	OHJ28_00840	PQ617_RS07740	PL145_12780
ORTHOMCL192	13 genes,13 taxa	1	1	1	1	1	1	1	1	1	1	1	1	1	MJO48_RS00785	FXN80_RS00795	QR68_RS00815	CVE23_RS00825	DYD82_RS00840	LH89_RS11165	K0H75_RS00815	B6N31_RS00855	DYD83_RS00840	IM678_RS02920	OHJ28_00845	PQ617_RS07745	PL145_12775
ORTHOMCL193	13 genes,13 taxa	1	1	1	1	1	1	1	1	1	1	1	1	1	MJO48_RS00790	FXN80_RS00800	QR68_RS00820	CVE23_RS00830	DYD82_RS00845	LH89_RS11160	K0H75_RS00820	B6N31_RS00860	DYD83_RS00845	IM678_RS02915	OHJ28_00850	PQ617_RS07750	PL145_12770
ORTHOMCL194	13 genes,13 taxa	1	1	1	1	1	1	1	1	1	1	1	1	1	MJO48_RS00795	FXN80_RS00805	QR68_RS00825	CVE23_RS00840	DYD82_RS00850	LH89_RS11150	K0H75_RS00825	B6N31_RS00865	DYD83_RS00850	IM678_RS02910	OHJ28_00855	PQ617_RS07755	PL145_12765
ORTHOMCL195	13 genes,13 taxa	1	1	1	1	1	1	1	1	1	1	1	1	1	MJO48_RS00800	FXN80_RS00810	QR68_RS00830	CVE23_RS00845	DYD82_RS00855	LH89_RS11145	K0H75_RS00830	B6N31_RS00870	DYD83_RS00855	IM678_RS02905	OHJ28_00860	PQ617_RS07760	PL145_12760
ORTHOMCL196	13 genes,13 taxa	1	1	1	1	1	1	1	1	1	1	1	1	1	MJO48_RS00805	FXN80_RS00815	QR68_RS00835	CVE23_RS00850	DYD82_RS00860	LH89_RS11140	K0H75_RS00835	B6N31_RS00875	DYD83_RS00860	IM678_RS02900	OHJ28_00865	PQ617_RS07765	PL145_12755
ORTHOMCL197	13 genes,13 taxa	1	1	1	1	1	1	1	1	1	1	1	1	1	MJO48_RS00810	FXN80_RS00820	QR68_RS00840	CVE23_RS00855	DYD82_RS00865	LH89_RS11135	K0H75_RS00840	B6N31_RS00880	DYD83_RS00865	IM678_RS02895	OHJ28_00870	PQ617_RS07770	PL145_12750
ORTHOMCL198	13 genes,13 taxa	1	1	1	1	1	1	1	1	1	1	1	1	1	MJO48_RS00815	FXN80_RS00825	QR68_RS00845	CVE23_RS00860	DYD82_RS00870	LH89_RS11130	K0H75_RS00845	B6N31_RS00885	DYD83_RS00870	IM678_RS02890	OHJ28_00875	PQ617_RS07775	PL145_12745
ORTHOMCL199	13 genes,13 taxa	1	1	1	1	1	1	1	1	1	1	1	1	1	MJO48_RS00820	FXN80_RS00830	QR68_RS00850	CVE23_RS00865	DYD82_RS00875	LH89_RS11125	K0H75_RS00850	B6N31_RS00890	DYD83_RS00875	IM678_RS02885	OHJ28_00880	PQ617_RS07780	PL145_12740
ORTHOMCL200	13 genes,13 taxa	1	1	1	1	1	1	1	1	1	1	1	1	1	MJO48_RS00825	FXN80_RS00835	QR68_RS00855	CVE23_RS00870	DYD82_RS00880	LH89_RS11120	K0H75_RS00855	B6N31_RS00895	DYD83_RS00880	IM678_RS02880	OHJ28_00885	PQ617_RS07785	PL145_12735
ORTHOMCL201	13 genes,13 taxa	1	1	1	1	1	1	1	1	1	1	1	1	1	MJO48_RS00830	FXN80_RS00840	QR68_RS00860	CVE23_RS00875	DYD82_RS00885	LH89_RS11115	K0H75_RS00860	B6N31_RS00900	DYD83_RS00885	IM678_RS02875	OHJ28_00890	PQ617_RS07790	PL145_12730
ORTHOMCL202	13 genes,13 taxa	1	1	1	1	1	1	1	1	1	1	1	1	1	MJO48_RS00835	FXN80_RS00845	QR68_RS00865	CVE23_RS00880	DYD82_RS00890	LH89_RS11110	K0H75_RS00865	B6N31_RS00905	DYD83_RS00890	IM678_RS02870	OHJ28_00895	PQ617_RS07795	PL145_12725
ORTHOMCL203	13 genes,13 taxa	1	1	1	1	1	1	1	1	1	1	1	1	1	MJO48_RS00845	FXN80_RS00855	QR68_RS00875	CVE23_RS00890	DYD82_RS00900	LH89_RS11100	K0H75_RS00875	B6N31_RS00915	DYD83_RS00900	IM678_RS02860	OHJ28_00905	PQ617_RS07805	PL145_12715
ORTHOMCL204	13 genes,13 taxa	1	1	1	1	1	1	1	1	1	1	1	1	1	MJO48_RS00850	FXN80_RS00860	QR68_RS00880	CVE23_RS00895	DYD82_RS00905	LH89_RS11095	K0H75_RS00880	B6N31_RS00920	DYD83_RS00905	IM678_RS02855	OHJ28_00910	PQ617_RS07810	PL145_12710
ORTHOMCL205	13 genes,13 taxa	1	1	1	1	1	1	1	1	1	1	1	1	1	MJO48_RS00855	FXN80_RS00865	QR68_RS00885	CVE23_RS00900	DYD82_RS00910	LH89_RS11090	K0H75_RS00885	B6N31_RS00925	DYD83_RS00910	IM678_RS02850	OHJ28_00915	PQ617_RS07815	PL145_12705
ORTHOMCL206	13 genes,13 taxa	1	1	1	1	1	1	1	1	1	1	1	1	1	MJO48_RS00860	FXN80_RS00870	QR68_RS00890	CVE23_RS00905	DYD82_RS00915	LH89_RS11085	K0H75_RS00890	B6N31_RS00930	DYD83_RS00915	IM678_RS02845	OHJ28_00920	PQ617_RS07820	PL145_12700
ORTHOMCL207	13 genes,13 taxa	1	1	1	1	1	1	1	1	1	1	1	1	1	MJO48_RS00865	FXN80_RS00875	QR68_RS00895	CVE23_RS00910	DYD82_RS00920	LH89_RS11080	K0H75_RS00895	B6N31_RS00935	DYD83_RS00920	IM678_RS02840	OHJ28_00925	PQ617_RS07825	PL145_12695
ORTHOMCL208	13 genes,13 taxa	1	1	1	1	1	1	1	1	1	1	1	1	1	MJO48_RS00870	FXN80_RS00880	QR68_RS00900	CVE23_RS00915	DYD82_RS00925	LH89_RS11075	K0H75_RS00900	B6N31_RS00940	DYD83_RS00925	IM678_RS02835	OHJ28_00930	PQ617_RS07830	PL145_12690
ORTHOMCL209	13 genes,13 taxa	1	1	1	1	1	1	1	1	1	1	1	1	1	MJO48_RS00875	FXN80_RS00885	QR68_RS00905	CVE23_RS00920	DYD82_RS00930	LH89_RS11070	K0H75_RS00905	B6N31_RS00945	DYD83_RS00930	IM678_RS02830	OHJ28_00935	PQ617_RS07835	PL145_12685
ORTHOMCL210	13 genes,13 taxa	1	1	1	1	1	1	1	1	1	1	1	1	1	MJO48_RS00880	FXN80_RS00890	QR68_RS00910	CVE23_RS00925	DYD82_RS00935	LH89_RS22290	K0H75_RS00910	B6N31_RS00950	DYD83_RS00935	IM678_RS02825	OHJ28_00940	PQ617_RS07840	PL145_12680
ORTHOMCL211	13 genes,13 taxa	1	1	1	1	1	1	1	1	1	1	1	1	1	MJO48_RS00885	FXN80_RS00895	QR68_RS00915	CVE23_RS00930	DYD82_RS00940	LH89_RS11060	K0H75_RS00915	B6N31_RS00955	DYD83_RS00940	IM678_RS02820	OHJ28_00945	PQ617_RS07845	PL145_12675
ORTHOMCL212	13 genes,13 taxa	1	1	1	1	1	1	1	1	1	1	1	1	1	MJO48_RS00890	FXN80_RS00900	QR68_RS00920	CVE23_RS00935	DYD82_RS00945	LH89_RS11055	K0H75_RS00920	B6N31_RS00960	DYD83_RS00945	IM678_RS02815	OHJ28_00950	PQ617_RS07850	PL145_12670
ORTHOMCL213	13 genes,13 taxa	1	1	1	1	1	1	1	1	1	1	1	1	1	MJO48_RS00895	FXN80_RS00905	QR68_RS00925	CVE23_RS00940	DYD82_RS00950	LH89_RS11050	K0H75_RS00925	B6N31_RS00965	DYD83_RS00950	IM678_RS02810	OHJ28_00955	PQ617_RS07855	PL145_12665
ORTHOMCL214	13 genes,13 taxa	1	1	1	1	1	1	1	1	1	1	1	1	1	MJO48_RS00900	FXN80_RS00910	QR68_RS00930	CVE23_RS00945	DYD82_RS00955	LH89_RS11045	K0H75_RS00930	B6N31_RS00970	DYD83_RS00955	IM678_RS02805	OHJ28_00960	PQ617_RS07860	PL145_12660
ORTHOMCL215	13 genes,13 taxa	1	1	1	1	1	1	1	1	1	1	1	1	1	MJO48_RS00905	FXN80_RS00915	QR68_RS00935	CVE23_RS00950	DYD82_RS00960	LH89_RS11040	K0H75_RS00935	B6N31_RS00975	DYD83_RS00960	IM678_RS02800	OHJ28_00965	PQ617_RS07865	PL145_12655
ORTHOMCL216	13 genes,13 taxa	1	1	1	1	1	1	1	1	1	1	1	1	1	MJO48_RS00910	FXN80_RS00920	QR68_RS00940	CVE23_RS00955	DYD82_RS00965	LH89_RS11025	K0H75_RS00940	B6N31_RS00980	DYD83_RS00965	IM678_RS02795	OHJ28_00970	PQ617_RS07870	PL145_12640
ORTHOMCL217	13 genes,13 taxa	1	1	1	1	1	1	1	1	1	1	1	1	1	MJO48_RS00915	FXN80_RS00925	QR68_RS00945	CVE23_RS00960	DYD82_RS00970	LH89_RS11020	K0H75_RS00945	B6N31_RS00985	DYD83_RS00970	IM678_RS02790	OHJ28_00975	PQ617_RS07905	PL145_12635
ORTHOMCL218	13 genes,13 taxa	1	1	1	1	1	1	1	1	1	1	1	1	1	MJO48_RS00920	FXN80_RS00930	QR68_RS00950	CVE23_RS00965	DYD82_RS00975	LH89_RS11015	K0H75_RS00950	B6N31_RS00990	DYD83_RS00975	IM678_RS02785	OHJ28_00980	PQ617_RS07910	PL145_12630
ORTHOMCL219	13 genes,13 taxa	1	1	1	1	1	1	1	1	1	1	1	1	1	MJO48_RS00925	FXN80_RS00935	QR68_RS00955	CVE23_RS00970	DYD82_RS00980	LH89_RS11010	K0H75_RS00955	B6N31_RS00995	DYD83_RS00980	IM678_RS02780	OHJ28_00985	PQ617_RS07915	PL145_12625
ORTHOMCL220	13 genes,13 taxa	1	1	1	1	1	1	1	1	1	1	1	1	1	MJO48_RS00930	FXN80_RS00940	QR68_RS00960	CVE23_RS00975	DYD82_RS00985	LH89_RS11005	K0H75_RS00960	B6N31_RS01000	DYD83_RS00985	IM678_RS02775	OHJ28_00990	PQ617_RS07920	PL145_12620
ORTHOMCL221	13 genes,13 taxa	1	1	1	1	1	1	1	1	1	1	1	1	1	MJO48_RS00935	FXN80_RS00945	QR68_RS00965	CVE23_RS00980	DYD82_RS00990	LH89_RS11000	K0H75_RS00965	B6N31_RS01005	DYD83_RS00990	IM678_RS19815	OHJ28_00995	PQ617_RS07925	PL145_12615
ORTHOMCL222	13 genes,13 taxa	1	1	1	1	1	1	1	1	1	1	1	1	1	MJO48_RS00940	FXN80_RS00950	QR68_RS00970	CVE23_RS00985	DYD82_RS00995	LH89_RS10995	K0H75_RS00970	B6N31_RS01010	DYD83_RS00995	IM678_RS19810	OHJ28_01000	PQ617_RS07930	PL145_12610
ORTHOMCL223	13 genes,13 taxa	1	1	1	1	1	1	1	1	1	1	1	1	1	MJO48_RS00945	FXN80_RS00955	QR68_RS00975	CVE23_RS00990	DYD82_RS01000	LH89_RS10990	K0H75_RS00975	B6N31_RS01015	DYD83_RS01000	IM678_RS19805	OHJ28_01005	PQ617_RS07935	PL145_12605
ORTHOMCL224	13 genes,13 taxa	1	1	1	1	1	1	1	1	1	1	1	1	1	MJO48_RS00950	FXN80_RS00960	QR68_RS00980	CVE23_RS00995	DYD82_RS01005	LH89_RS10985	K0H75_RS00980	B6N31_RS01020	DYD83_RS01005	IM678_RS19800	OHJ28_01010	PQ617_RS07940	PL145_12600
ORTHOMCL225	13 genes,13 taxa	1	1	1	1	1	1	1	1	1	1	1	1	1	MJO48_RS00955	FXN80_RS00965	QR68_RS00985	CVE23_RS01000	DYD82_RS01010	LH89_RS10980	K0H75_RS00985	B6N31_RS01025	DYD83_RS01010	IM678_RS19795	OHJ28_01015	PQ617_RS07945	PL145_12595
ORTHOMCL226	13 genes,13 taxa	1	1	1	1	1	1	1	1	1	1	1	1	1	MJO48_RS00960	FXN80_RS00970	QR68_RS00990	CVE23_RS01005	DYD82_RS01015	LH89_RS10975	K0H75_RS00990	B6N31_RS01030	DYD83_RS01015	IM678_RS19790	OHJ28_01020	PQ617_RS07950	PL145_12590
ORTHOMCL227	13 genes,13 taxa	1	1	1	1	1	1	1	1	1	1	1	1	1	MJO48_RS00965	FXN80_RS00975	QR68_RS00995	CVE23_RS01010	DYD82_RS01020	LH89_RS10970	K0H75_RS00995	B6N31_RS01035	DYD83_RS01020	IM678_RS19785	OHJ28_01025	PQ617_RS07955	PL145_12585
ORTHOMCL228	13 genes,13 taxa	1	1	1	1	1	1	1	1	1	1	1	1	1	MJO48_RS00970	FXN80_RS00980	QR68_RS01000	CVE23_RS01015	DYD82_RS01025	LH89_RS10965	K0H75_RS01000	B6N31_RS01040	DYD83_RS01025	IM678_RS19780	OHJ28_01030	PQ617_RS07960	PL145_12580
ORTHOMCL229	13 genes,13 taxa	1	1	1	1	1	1	1	1	1	1	1	1	1	MJO48_RS00975	FXN80_RS00985	QR68_RS01005	CVE23_RS01020	DYD82_RS01030	LH89_RS10960	K0H75_RS01005	B6N31_RS01045	DYD83_RS01030	IM678_RS19775	OHJ28_01035	PQ617_RS07965	PL145_12575
ORTHOMCL230	13 genes,13 taxa	1	1	1	1	1	1	1	1	1	1	1	1	1	MJO48_RS00980	FXN80_RS00990	QR68_RS01010	CVE23_RS01025	DYD82_RS01035	LH89_RS10955	K0H75_RS01010	B6N31_RS01050	DYD83_RS01035	IM678_RS19770	OHJ28_01040	PQ617_RS07970	PL145_12570
ORTHOMCL231	13 genes,13 taxa	1	1	1	1	1	1	1	1	1	1	1	1	1	MJO48_RS00985	FXN80_RS00995	QR68_RS01015	CVE23_RS01030	DYD82_RS01040	LH89_RS10950	K0H75_RS01015	B6N31_RS01055	DYD83_RS01040	IM678_RS19765	OHJ28_01045	PQ617_RS07975	PL145_12565
ORTHOMCL232	13 genes,13 taxa	1	1	1	1	1	1	1	1	1	1	1	1	1	MJO48_RS00990	FXN80_RS01000	QR68_RS01020	CVE23_RS01035	DYD82_RS01045	LH89_RS10945	K0H75_RS01020	B6N31_RS01060	DYD83_RS01045	IM678_RS19760	OHJ28_01050	PQ617_RS07980	PL145_12560
ORTHOMCL233	13 genes,13 taxa	1	1	1	1	1	1	1	1	1	1	1	1	1	MJO48_RS00995	FXN80_RS01005	QR68_RS01025	CVE23_RS01040	DYD82_RS01050	LH89_RS10935	K0H75_RS01025	B6N31_RS01065	DYD83_RS01050	IM678_RS19755	OHJ28_01055	PQ617_RS07985	PL145_12550
ORTHOMCL234	13 genes,13 taxa	1	1	1	1	1	1	1	1	1	1	1	1	1	MJO48_RS01000	FXN80_RS01010	QR68_RS01030	CVE23_RS01045	DYD82_RS01055	LH89_RS10930	K0H75_RS01030	B6N31_RS01070	DYD83_RS01055	IM678_RS19750	OHJ28_01060	PQ617_RS07990	PL145_12545
ORTHOMCL235	13 genes,13 taxa	1	1	1	1	1	1	1	1	1	1	1	1	1	MJO48_RS01005	FXN80_RS01015	QR68_RS01035	CVE23_RS01050	DYD82_RS01060	LH89_RS10925	K0H75_RS01035	B6N31_RS01075	DYD83_RS01060	IM678_RS19745	OHJ28_01065	PQ617_RS07995	PL145_12540
ORTHOMCL236	13 genes,13 taxa	1	1	1	1	1	1	1	1	1	1	1	1	1	MJO48_RS01010	FXN80_RS01020	QR68_RS01040	CVE23_RS01055	DYD82_RS01065	LH89_RS10920	K0H75_RS01040	B6N31_RS01080	DYD83_RS01065	IM678_RS19740	OHJ28_01070	PQ617_RS08000	PL145_12535
ORTHOMCL237	13 genes,13 taxa	1	1	1	1	1	1	1	1	1	1	1	1	1	MJO48_RS01015	FXN80_RS01025	QR68_RS01045	CVE23_RS01060	DYD82_RS01070	LH89_RS10915	K0H75_RS01045	B6N31_RS01085	DYD83_RS01070	IM678_RS19735	OHJ28_01075	PQ617_RS08005	PL145_12530
ORTHOMCL238	13 genes,13 taxa	1	1	1	1	1	1	1	1	1	1	1	1	1	MJO48_RS01020	FXN80_RS01030	QR68_RS01050	CVE23_RS01065	DYD82_RS01075	LH89_RS10910	K0H75_RS01050	B6N31_RS01090	DYD83_RS01075	IM678_RS19730	OHJ28_01080	PQ617_RS08010	PL145_12525
ORTHOMCL239	13 genes,13 taxa	1	1	1	1	1	1	1	1	1	1	1	1	1	MJO48_RS01025	FXN80_RS01035	QR68_RS01055	CVE23_RS01070	DYD82_RS01080	LH89_RS10905	K0H75_RS01055	B6N31_RS01095	DYD83_RS01080	IM678_RS19725	OHJ28_01085	PQ617_RS08015	PL145_12520
ORTHOMCL240	13 genes,13 taxa	1	1	1	1	1	1	1	1	1	1	1	1	1	MJO48_RS01035	FXN80_RS01045	QR68_RS01065	CVE23_RS01080	DYD82_RS01090	LH89_RS10895	K0H75_RS01065	B6N31_RS01105	DYD83_RS01090	IM678_RS19715	OHJ28_01095	PQ617_RS08025	PL145_12510
ORTHOMCL241	13 genes,13 taxa	1	1	1	1	1	1	1	1	1	1	1	1	1	MJO48_RS01060	FXN80_RS01070	QR68_RS01090	CVE23_RS01105	DYD82_RS01115	LH89_RS10870	K0H75_RS01090	B6N31_RS01130	DYD83_RS01115	IM678_RS19825	OHJ28_01120	PQ617_RS08050	PL145_12485
ORTHOMCL242	13 genes,13 taxa	1	1	1	1	1	1	1	1	1	1	1	1	1	MJO48_RS01065	FXN80_RS01075	QR68_RS01095	CVE23_RS01110	DYD82_RS01120	LH89_RS10865	K0H75_RS01095	B6N31_RS01135	DYD83_RS01120	IM678_RS19830	OHJ28_01125	PQ617_RS08055	PL145_12480
ORTHOMCL243	13 genes,13 taxa	1	1	1	1	1	1	1	1	1	1	1	1	1	MJO48_RS01070	FXN80_RS01080	QR68_RS01100	CVE23_RS01115	DYD82_RS01125	LH89_RS10860	K0H75_RS01100	B6N31_RS01140	DYD83_RS01125	IM678_RS19835	OHJ28_01130	PQ617_RS08060	PL145_12475
ORTHOMCL244	13 genes,13 taxa	1	1	1	1	1	1	1	1	1	1	1	1	1	MJO48_RS01075	FXN80_RS01085	QR68_RS01105	CVE23_RS01120	DYD82_RS01130	LH89_RS10855	K0H75_RS01105	B6N31_RS01145	DYD83_RS01130	IM678_RS19840	OHJ28_01135	PQ617_RS08065	PL145_12470
ORTHOMCL245	13 genes,13 taxa	1	1	1	1	1	1	1	1	1	1	1	1	1	MJO48_RS01105	FXN80_RS01115	QR68_RS01135	CVE23_RS01150	DYD82_RS01160	LH89_RS10825	K0H75_RS01135	B6N31_RS01175	DYD83_RS01160	IM678_RS17735	OHJ28_01165	PQ617_RS08095	PL145_12440
ORTHOMCL246	13 genes,13 taxa	1	1	1	1	1	1	1	1	1	1	1	1	1	MJO48_RS01110	FXN80_RS01120	QR68_RS01140	CVE23_RS01155	DYD82_RS01165	LH89_RS10820	K0H75_RS01140	B6N31_RS01180	DYD83_RS01165	IM678_RS17730	OHJ28_01170	PQ617_RS08100	PL145_12435
ORTHOMCL247	13 genes,13 taxa	1	1	1	1	1	1	1	1	1	1	1	1	1	MJO48_RS01115	FXN80_RS01125	QR68_RS01145	CVE23_RS01160	DYD82_RS01170	LH89_RS10815	K0H75_RS01145	B6N31_RS01185	DYD83_RS01170	IM678_RS17725	OHJ28_01175	PQ617_RS08105	PL145_12430
ORTHOMCL248	13 genes,13 taxa	1	1	1	1	1	1	1	1	1	1	1	1	1	MJO48_RS01120	FXN80_RS01130	QR68_RS01150	CVE23_RS01165	DYD82_RS01175	LH89_RS10810	K0H75_RS01150	B6N31_RS01190	DYD83_RS01175	IM678_RS17720	OHJ28_01180	PQ617_RS08110	PL145_12425
ORTHOMCL249	13 genes,13 taxa	1	1	1	1	1	1	1	1	1	1	1	1	1	MJO48_RS01125	FXN80_RS01135	QR68_RS01155	CVE23_RS01170	DYD82_RS01180	LH89_RS10805	K0H75_RS01155	B6N31_RS01195	DYD83_RS01180	IM678_RS17715	OHJ28_01185	PQ617_RS08115	PL145_12420
ORTHOMCL250	13 genes,13 taxa	1	1	1	1	1	1	1	1	1	1	1	1	1	MJO48_RS01130	FXN80_RS01140	QR68_RS01160	CVE23_RS01175	DYD82_RS01185	LH89_RS10800	K0H75_RS01160	B6N31_RS01200	DYD83_RS01185	IM678_RS17710	OHJ28_01190	PQ617_RS08120	PL145_12415
ORTHOMCL251	13 genes,13 taxa	1	1	1	1	1	1	1	1	1	1	1	1	1	MJO48_RS01135	FXN80_RS01145	QR68_RS01165	CVE23_RS01180	DYD82_RS01190	LH89_RS10795	K0H75_RS01165	B6N31_RS01205	DYD83_RS01190	IM678_RS17705	OHJ28_01195	PQ617_RS08125	PL145_12410
ORTHOMCL252	13 genes,13 taxa	1	1	1	1	1	1	1	1	1	1	1	1	1	MJO48_RS01140	FXN80_RS01150	QR68_RS01170	CVE23_RS01185	DYD82_RS01195	LH89_RS10790	K0H75_RS01170	B6N31_RS01210	DYD83_RS01195	IM678_RS17700	OHJ28_01200	PQ617_RS08130	PL145_12405
ORTHOMCL253	13 genes,13 taxa	1	1	1	1	1	1	1	1	1	1	1	1	1	MJO48_RS01145	FXN80_RS01155	QR68_RS01175	CVE23_RS01195	DYD82_RS01205	LH89_RS10780	K0H75_RS01175	B6N31_RS01220	DYD83_RS01205	IM678_RS17695	OHJ28_01210	PQ617_RS08135	PL145_12400
ORTHOMCL254	13 genes,13 taxa	1	1	1	1	1	1	1	1	1	1	1	1	1	MJO48_RS01150	FXN80_RS01160	QR68_RS01180	CVE23_RS01200	DYD82_RS01210	LH89_RS22280	K0H75_RS01180	B6N31_RS01225	DYD83_RS01210	IM678_RS17690	OHJ28_01215	PQ617_RS08140	PL145_12395
ORTHOMCL255	13 genes,13 taxa	1	1	1	1	1	1	1	1	1	1	1	1	1	MJO48_RS01155	FXN80_RS01165	QR68_RS01185	CVE23_RS01205	DYD82_RS01215	LH89_RS22825	K0H75_RS01185	B6N31_RS01230	DYD83_RS01215	IM678_RS17685	OHJ28_01220	PQ617_RS08145	PL145_12390
ORTHOMCL256	13 genes,13 taxa	1	1	1	1	1	1	1	1	1	1	1	1	1	MJO48_RS01160	FXN80_RS01170	QR68_RS01190	CVE23_RS01210	DYD82_RS01220	LH89_RS10775	K0H75_RS01190	B6N31_RS01235	DYD83_RS01220	IM678_RS17680	OHJ28_01225	PQ617_RS08150	PL145_12385
ORTHOMCL257	13 genes,13 taxa	1	1	1	1	1	1	1	1	1	1	1	1	1	MJO48_RS01190	FXN80_RS01195	QR68_RS01215	CVE23_RS01240	DYD82_RS01255	LH89_RS10750	K0H75_RS01215	B6N31_RS01275	DYD83_RS01255	IM678_RS17655	OHJ28_01265	PQ617_RS08185	PL145_12350
ORTHOMCL258	13 genes,13 taxa	1	1	1	1	1	1	1	1	1	1	1	1	1	MJO48_RS01195	FXN80_RS01200	QR68_RS01220	CVE23_RS01245	DYD82_RS01260	LH89_RS10745	K0H75_RS01220	B6N31_RS01280	DYD83_RS01260	IM678_RS17650	OHJ28_01270	PQ617_RS08190	PL145_12345
ORTHOMCL259	13 genes,13 taxa	1	1	1	1	1	1	1	1	1	1	1	1	1	MJO48_RS01200	FXN80_RS01205	QR68_RS01225	CVE23_RS01250	DYD82_RS01265	LH89_RS10740	K0H75_RS01225	B6N31_RS01285	DYD83_RS01265	IM678_RS17645	OHJ28_01275	PQ617_RS08195	PL145_12340
ORTHOMCL260	13 genes,13 taxa	1	1	1	1	1	1	1	1	1	1	1	1	1	MJO48_RS01205	FXN80_RS01210	QR68_RS01230	CVE23_RS01255	DYD82_RS01270	LH89_RS10735	K0H75_RS01230	B6N31_RS01290	DYD83_RS01270	IM678_RS17640	OHJ28_01280	PQ617_RS08200	PL145_12335
ORTHOMCL261	13 genes,13 taxa	1	1	1	1	1	1	1	1	1	1	1	1	1	MJO48_RS01210	FXN80_RS01215	QR68_RS01235	CVE23_RS01260	DYD82_RS01275	LH89_RS10730	K0H75_RS01235	B6N31_RS01295	DYD83_RS01275	IM678_RS17635	OHJ28_01285	PQ617_RS08205	PL145_12330
ORTHOMCL262	13 genes,13 taxa	1	1	1	1	1	1	1	1	1	1	1	1	1	MJO48_RS01215	FXN80_RS01220	QR68_RS01240	CVE23_RS01265	DYD82_RS01280	LH89_RS10725	K0H75_RS01240	B6N31_RS01300	DYD83_RS01280	IM678_RS17630	OHJ28_01290	PQ617_RS08210	PL145_12325
ORTHOMCL263	13 genes,13 taxa	1	1	1	1	1	1	1	1	1	1	1	1	1	MJO48_RS01220	FXN80_RS01225	QR68_RS01245	CVE23_RS01270	DYD82_RS01285	LH89_RS10720	K0H75_RS01245	B6N31_RS01305	DYD83_RS01285	IM678_RS17625	OHJ28_01295	PQ617_RS08215	PL145_12320
ORTHOMCL264	13 genes,13 taxa	1	1	1	1	1	1	1	1	1	1	1	1	1	MJO48_RS01225	FXN80_RS01230	QR68_RS01250	CVE23_RS01275	DYD82_RS01290	LH89_RS10715	K0H75_RS01250	B6N31_RS01310	DYD83_RS01290	IM678_RS17620	OHJ28_01300	PQ617_RS08220	PL145_12315
ORTHOMCL265	13 genes,13 taxa	1	1	1	1	1	1	1	1	1	1	1	1	1	MJO48_RS01230	FXN80_RS01235	QR68_RS01255	CVE23_RS01280	DYD82_RS01295	LH89_RS10710	K0H75_RS01255	B6N31_RS01315	DYD83_RS01295	IM678_RS17615	OHJ28_01305	PQ617_RS08225	PL145_12310
ORTHOMCL266	13 genes,13 taxa	1	1	1	1	1	1	1	1	1	1	1	1	1	MJO48_RS01235	FXN80_RS01240	QR68_RS01260	CVE23_RS01285	DYD82_RS01300	LH89_RS10705	K0H75_RS01260	B6N31_RS01320	DYD83_RS01300	IM678_RS17610	OHJ28_01310	PQ617_RS08230	PL145_12305
ORTHOMCL267	13 genes,13 taxa	1	1	1	1	1	1	1	1	1	1	1	1	1	MJO48_RS01240	FXN80_RS01245	QR68_RS01265	CVE23_RS01290	DYD82_RS01305	LH89_RS10700	K0H75_RS01265	B6N31_RS01325	DYD83_RS01305	IM678_RS17605	OHJ28_01315	PQ617_RS08235	PL145_12300
ORTHOMCL268	13 genes,13 taxa	1	1	1	1	1	1	1	1	1	1	1	1	1	MJO48_RS01245	FXN80_RS01250	QR68_RS01270	CVE23_RS01295	DYD82_RS01310	LH89_RS10695	K0H75_RS01270	B6N31_RS01330	DYD83_RS01310	IM678_RS17600	OHJ28_01320	PQ617_RS08240	PL145_12295
ORTHOMCL269	13 genes,13 taxa	1	1	1	1	1	1	1	1	1	1	1	1	1	MJO48_RS01250	FXN80_RS01255	QR68_RS01275	CVE23_RS01305	DYD82_RS01315	LH89_RS10690	K0H75_RS01275	B6N31_RS01340	DYD83_RS01315	IM678_RS17595	OHJ28_01325	PQ617_RS08245	PL145_12290
ORTHOMCL270	13 genes,13 taxa	1	1	1	1	1	1	1	1	1	1	1	1	1	MJO48_RS01255	FXN80_RS01260	QR68_RS01280	CVE23_RS01310	DYD82_RS01320	LH89_RS10685	K0H75_RS01280	B6N31_RS01345	DYD83_RS01320	IM678_RS17590	OHJ28_01330	PQ617_RS08250	PL145_12285
ORTHOMCL271	13 genes,13 taxa	1	1	1	1	1	1	1	1	1	1	1	1	1	MJO48_RS01260	FXN80_RS01265	QR68_RS01285	CVE23_RS01315	DYD82_RS01325	LH89_RS10680	K0H75_RS01285	B6N31_RS01350	DYD83_RS01325	IM678_RS17585	OHJ28_01335	PQ617_RS08255	PL145_12280
ORTHOMCL272	13 genes,13 taxa	1	1	1	1	1	1	1	1	1	1	1	1	1	MJO48_RS01265	FXN80_RS01270	QR68_RS01290	CVE23_RS01320	DYD82_RS01330	LH89_RS10675	K0H75_RS01290	B6N31_RS01355	DYD83_RS01330	IM678_RS17580	OHJ28_01340	PQ617_RS08260	PL145_12275
ORTHOMCL273	13 genes,13 taxa	1	1	1	1	1	1	1	1	1	1	1	1	1	MJO48_RS01300	FXN80_RS01305	QR68_RS01325	CVE23_RS01350	DYD82_RS01360	LH89_RS10640	K0H75_RS01325	B6N31_RS01395	DYD83_RS01360	IM678_RS02760	OHJ28_01375	PQ617_RS08295	PL145_12240
ORTHOMCL274	13 genes,13 taxa	1	1	1	1	1	1	1	1	1	1	1	1	1	MJO48_RS01310	FXN80_RS01315	QR68_RS01335	CVE23_RS01360	DYD82_RS01370	LH89_RS10630	K0H75_RS01335	B6N31_RS01405	DYD83_RS01370	IM678_RS02750	OHJ28_01385	PQ617_RS08305	PL145_12230
ORTHOMCL275	13 genes,13 taxa	1	1	1	1	1	1	1	1	1	1	1	1	1	MJO48_RS01315	FXN80_RS01320	QR68_RS01340	CVE23_RS01365	DYD82_RS01375	LH89_RS10625	K0H75_RS01340	B6N31_RS01410	DYD83_RS01375	IM678_RS02745	OHJ28_01390	PQ617_RS08310	PL145_12225
ORTHOMCL276	13 genes,13 taxa	1	1	1	1	1	1	1	1	1	1	1	1	1	MJO48_RS01320	FXN80_RS01325	QR68_RS01345	CVE23_RS01370	DYD82_RS01380	LH89_RS10620	K0H75_RS01345	B6N31_RS01415	DYD83_RS01380	IM678_RS02740	OHJ28_01395	PQ617_RS08315	PL145_12220
ORTHOMCL277	13 genes,13 taxa	1	1	1	1	1	1	1	1	1	1	1	1	1	MJO48_RS01325	FXN80_RS01330	QR68_RS01350	CVE23_RS01375	DYD82_RS01385	LH89_RS10615	K0H75_RS01350	B6N31_RS01420	DYD83_RS01385	IM678_RS02735	OHJ28_01400	PQ617_RS08320	PL145_12215
ORTHOMCL278	13 genes,13 taxa	1	1	1	1	1	1	1	1	1	1	1	1	1	MJO48_RS01330	FXN80_RS01335	QR68_RS01355	CVE23_RS01380	DYD82_RS01390	LH89_RS10610	K0H75_RS01355	B6N31_RS01425	DYD83_RS01390	IM678_RS02730	OHJ28_01405	PQ617_RS08325	PL145_12210
ORTHOMCL279	13 genes,13 taxa	1	1	1	1	1	1	1	1	1	1	1	1	1	MJO48_RS01335	FXN80_RS01340	QR68_RS01360	CVE23_RS01385	DYD82_RS01395	LH89_RS10605	K0H75_RS01360	B6N31_RS01430	DYD83_RS01395	IM678_RS02725	OHJ28_01410	PQ617_RS08330	PL145_12205
ORTHOMCL280	13 genes,13 taxa	1	1	1	1	1	1	1	1	1	1	1	1	1	MJO48_RS01340	FXN80_RS01345	QR68_RS01365	CVE23_RS01390	DYD82_RS01400	LH89_RS10600	K0H75_RS01365	B6N31_RS01435	DYD83_RS01400	IM678_RS02720	OHJ28_01415	PQ617_RS08335	PL145_12200
ORTHOMCL281	13 genes,13 taxa	1	1	1	1	1	1	1	1	1	1	1	1	1	MJO48_RS01345	FXN80_RS01350	QR68_RS01370	CVE23_RS01395	DYD82_RS01405	LH89_RS10595	K0H75_RS01370	B6N31_RS01440	DYD83_RS01405	IM678_RS02715	OHJ28_01420	PQ617_RS08340	PL145_12195
ORTHOMCL282	13 genes,13 taxa	1	1	1	1	1	1	1	1	1	1	1	1	1	MJO48_RS01350	FXN80_RS01355	QR68_RS01375	CVE23_RS01400	DYD82_RS01410	LH89_RS10590	K0H75_RS01375	B6N31_RS01445	DYD83_RS01410	IM678_RS02710	OHJ28_01425	PQ617_RS08345	PL145_12190
ORTHOMCL283	13 genes,13 taxa	1	1	1	1	1	1	1	1	1	1	1	1	1	MJO48_RS01365	FXN80_RS01370	QR68_RS01390	CVE23_RS01415	DYD82_RS01425	LH89_RS10575	K0H75_RS01390	B6N31_RS01460	DYD83_RS01425	IM678_RS02695	OHJ28_01435	PQ617_RS08425	PL145_12175
ORTHOMCL284	13 genes,13 taxa	1	1	1	1	1	1	1	1	1	1	1	1	1	MJO48_RS01370	FXN80_RS01375	QR68_RS01395	CVE23_RS01420	DYD82_RS01430	LH89_RS10570	K0H75_RS01395	B6N31_RS01465	DYD83_RS01430	IM678_RS02690	OHJ28_01440	PQ617_RS08430	PL145_12170
ORTHOMCL285	13 genes,13 taxa	1	1	1	1	1	1	1	1	1	1	1	1	1	MJO48_RS01375	FXN80_RS01380	QR68_RS01400	CVE23_RS01425	DYD82_RS01435	LH89_RS10565	K0H75_RS01400	B6N31_RS01470	DYD83_RS01435	IM678_RS02685	OHJ28_01445	PQ617_RS08435	PL145_12165
ORTHOMCL286	13 genes,13 taxa	1	1	1	1	1	1	1	1	1	1	1	1	1	MJO48_RS01380	FXN80_RS01385	QR68_RS01405	CVE23_RS01430	DYD82_RS01440	LH89_RS10560	K0H75_RS01405	B6N31_RS01475	DYD83_RS01440	IM678_RS02680	OHJ28_01450	PQ617_RS08440	PL145_12160
ORTHOMCL287	13 genes,13 taxa	1	1	1	1	1	1	1	1	1	1	1	1	1	MJO48_RS01385	FXN80_RS01390	QR68_RS01410	CVE23_RS01435	DYD82_RS01445	LH89_RS10555	K0H75_RS01410	B6N31_RS01480	DYD83_RS01445	IM678_RS02675	OHJ28_01455	PQ617_RS08445	PL145_12155
ORTHOMCL288	13 genes,13 taxa	1	1	1	1	1	1	1	1	1	1	1	1	1	MJO48_RS01390	FXN80_RS01395	QR68_RS01415	CVE23_RS01440	DYD82_RS01450	LH89_RS10550	K0H75_RS01415	B6N31_RS01485	DYD83_RS01450	IM678_RS02670	OHJ28_01460	PQ617_RS08450	PL145_12150
ORTHOMCL289	13 genes,13 taxa	1	1	1	1	1	1	1	1	1	1	1	1	1	MJO48_RS01395	FXN80_RS01400	QR68_RS01420	CVE23_RS01445	DYD82_RS01455	LH89_RS10545	K0H75_RS01420	B6N31_RS01490	DYD83_RS01455	IM678_RS02665	OHJ28_01465	PQ617_RS08455	PL145_12145
ORTHOMCL290	13 genes,13 taxa	1	1	1	1	1	1	1	1	1	1	1	1	1	MJO48_RS01400	FXN80_RS01405	QR68_RS01425	CVE23_RS01450	DYD82_RS01460	LH89_RS10540	K0H75_RS01425	B6N31_RS01495	DYD83_RS01460	IM678_RS02660	OHJ28_01470	PQ617_RS08460	PL145_12140
ORTHOMCL291	13 genes,13 taxa	1	1	1	1	1	1	1	1	1	1	1	1	1	MJO48_RS01405	FXN80_RS01410	QR68_RS01430	CVE23_RS01455	DYD82_RS01465	LH89_RS10535	K0H75_RS01430	B6N31_RS01500	DYD83_RS01465	IM678_RS02655	OHJ28_01475	PQ617_RS08465	PL145_12135
ORTHOMCL292	13 genes,13 taxa	1	1	1	1	1	1	1	1	1	1	1	1	1	MJO48_RS01410	FXN80_RS01415	QR68_RS01435	CVE23_RS01460	DYD82_RS01470	LH89_RS10530	K0H75_RS01435	B6N31_RS01505	DYD83_RS01470	IM678_RS02650	OHJ28_01480	PQ617_RS08470	PL145_12130
ORTHOMCL293	13 genes,13 taxa	1	1	1	1	1	1	1	1	1	1	1	1	1	MJO48_RS01415	FXN80_RS01420	QR68_RS01440	CVE23_RS01465	DYD82_RS01475	LH89_RS10525	K0H75_RS01440	B6N31_RS01510	DYD83_RS01475	IM678_RS02645	OHJ28_01485	PQ617_RS08475	PL145_12125
ORTHOMCL294	13 genes,13 taxa	1	1	1	1	1	1	1	1	1	1	1	1	1	MJO48_RS01420	FXN80_RS01425	QR68_RS01445	CVE23_RS01470	DYD82_RS01480	LH89_RS10520	K0H75_RS01445	B6N31_RS01515	DYD83_RS01480	IM678_RS02640	OHJ28_01490	PQ617_RS08480	PL145_12120
ORTHOMCL295	13 genes,13 taxa	1	1	1	1	1	1	1	1	1	1	1	1	1	MJO48_RS01425	FXN80_RS01430	QR68_RS01450	CVE23_RS01475	DYD82_RS01485	LH89_RS10515	K0H75_RS01450	B6N31_RS01520	DYD83_RS01485	IM678_RS02635	OHJ28_01495	PQ617_RS08485	PL145_12115
ORTHOMCL296	13 genes,13 taxa	1	1	1	1	1	1	1	1	1	1	1	1	1	MJO48_RS01430	FXN80_RS01435	QR68_RS01455	CVE23_RS01480	DYD82_RS01490	LH89_RS10510	K0H75_RS01455	B6N31_RS01525	DYD83_RS01490	IM678_RS02630	OHJ28_01500	PQ617_RS08490	PL145_12110
ORTHOMCL297	13 genes,13 taxa	1	1	1	1	1	1	1	1	1	1	1	1	1	MJO48_RS01435	FXN80_RS01440	QR68_RS01460	CVE23_RS01485	DYD82_RS01495	LH89_RS10505	K0H75_RS01460	B6N31_RS01530	DYD83_RS01495	IM678_RS02625	OHJ28_01505	PQ617_RS08495	PL145_12105
ORTHOMCL298	13 genes,13 taxa	1	1	1	1	1	1	1	1	1	1	1	1	1	MJO48_RS01440	FXN80_RS01445	QR68_RS01465	CVE23_RS01490	DYD82_RS01500	LH89_RS10500	K0H75_RS01465	B6N31_RS01535	DYD83_RS01500	IM678_RS02620	OHJ28_01510	PQ617_RS08500	PL145_12100
ORTHOMCL299	13 genes,13 taxa	1	1	1	1	1	1	1	1	1	1	1	1	1	MJO48_RS01445	FXN80_RS01450	QR68_RS01470	CVE23_RS01495	DYD82_RS01505	LH89_RS10495	K0H75_RS01470	B6N31_RS01540	DYD83_RS01505	IM678_RS02615	OHJ28_01515	PQ617_RS08505	PL145_12095
ORTHOMCL300	13 genes,13 taxa	1	1	1	1	1	1	1	1	1	1	1	1	1	MJO48_RS01455	FXN80_RS01460	QR68_RS01480	CVE23_RS01505	DYD82_RS01515	LH89_RS10485	K0H75_RS01480	B6N31_RS01550	DYD83_RS01515	IM678_RS02605	OHJ28_01525	PQ617_RS08515	PL145_12085
ORTHOMCL301	13 genes,13 taxa	1	1	1	1	1	1	1	1	1	1	1	1	1	MJO48_RS01465	FXN80_RS01470	QR68_RS01490	CVE23_RS01515	DYD82_RS01525	LH89_RS10475	K0H75_RS01490	B6N31_RS01560	DYD83_RS01525	IM678_RS02595	OHJ28_01535	PQ617_RS08525	PL145_12075
ORTHOMCL302	13 genes,13 taxa	1	1	1	1	1	1	1	1	1	1	1	1	1	MJO48_RS01470	FXN80_RS01475	QR68_RS01495	CVE23_RS01520	DYD82_RS01530	LH89_RS10470	K0H75_RS01495	B6N31_RS01565	DYD83_RS01530	IM678_RS02590	OHJ28_01540	PQ617_RS08530	PL145_12070
ORTHOMCL303	13 genes,13 taxa	1	1	1	1	1	1	1	1	1	1	1	1	1	MJO48_RS01475	FXN80_RS01480	QR68_RS01500	CVE23_RS01525	DYD82_RS01535	LH89_RS10465	K0H75_RS01500	B6N31_RS01570	DYD83_RS01535	IM678_RS02585	OHJ28_01545	PQ617_RS08535	PL145_12065
ORTHOMCL304	13 genes,13 taxa	1	1	1	1	1	1	1	1	1	1	1	1	1	MJO48_RS01480	FXN80_RS01485	QR68_RS01505	CVE23_RS01530	DYD82_RS01540	LH89_RS10460	K0H75_RS01505	B6N31_RS01575	DYD83_RS01540	IM678_RS02580	OHJ28_01550	PQ617_RS08540	PL145_12060
ORTHOMCL305	13 genes,13 taxa	1	1	1	1	1	1	1	1	1	1	1	1	1	MJO48_RS01485	FXN80_RS01490	QR68_RS01510	CVE23_RS01535	DYD82_RS01545	LH89_RS10455	K0H75_RS01510	B6N31_RS01580	DYD83_RS01545	IM678_RS02575	OHJ28_01555	PQ617_RS08545	PL145_12055
ORTHOMCL306	13 genes,13 taxa	1	1	1	1	1	1	1	1	1	1	1	1	1	MJO48_RS01490	FXN80_RS01495	QR68_RS01515	CVE23_RS01540	DYD82_RS01550	LH89_RS10450	K0H75_RS01515	B6N31_RS01585	DYD83_RS01550	IM678_RS02570	OHJ28_01560	PQ617_RS08550	PL145_12050
ORTHOMCL307	13 genes,13 taxa	1	1	1	1	1	1	1	1	1	1	1	1	1	MJO48_RS01495	FXN80_RS01500	QR68_RS01520	CVE23_RS01545	DYD82_RS01555	LH89_RS10445	K0H75_RS01520	B6N31_RS01590	DYD83_RS01555	IM678_RS02565	OHJ28_01565	PQ617_RS08555	PL145_12045
ORTHOMCL308	13 genes,13 taxa	1	1	1	1	1	1	1	1	1	1	1	1	1	MJO48_RS01500	FXN80_RS01505	QR68_RS01525	CVE23_RS01550	DYD82_RS01560	LH89_RS10440	K0H75_RS01525	B6N31_RS01595	DYD83_RS01560	IM678_RS02560	OHJ28_01570	PQ617_RS08560	PL145_12040
ORTHOMCL309	13 genes,13 taxa	1	1	1	1	1	1	1	1	1	1	1	1	1	MJO48_RS01505	FXN80_RS01510	QR68_RS01530	CVE23_RS01555	DYD82_RS01565	LH89_RS10435	K0H75_RS01530	B6N31_RS01600	DYD83_RS01565	IM678_RS02555	OHJ28_01575	PQ617_RS08565	PL145_12035
ORTHOMCL310	13 genes,13 taxa	1	1	1	1	1	1	1	1	1	1	1	1	1	MJO48_RS01510	FXN80_RS01515	QR68_RS01535	CVE23_RS01560	DYD82_RS01570	LH89_RS10430	K0H75_RS01535	B6N31_RS01605	DYD83_RS01570	IM678_RS02550	OHJ28_01580	PQ617_RS08570	PL145_12030
ORTHOMCL311	13 genes,13 taxa	1	1	1	1	1	1	1	1	1	1	1	1	1	MJO48_RS01515	FXN80_RS01520	QR68_RS01540	CVE23_RS01565	DYD82_RS01575	LH89_RS10425	K0H75_RS01540	B6N31_RS01610	DYD83_RS01575	IM678_RS02545	OHJ28_01585	PQ617_RS08575	PL145_12025
ORTHOMCL312	13 genes,13 taxa	1	1	1	1	1	1	1	1	1	1	1	1	1	MJO48_RS01520	FXN80_RS01525	QR68_RS01545	CVE23_RS01570	DYD82_RS01580	LH89_RS10420	K0H75_RS01545	B6N31_RS01615	DYD83_RS01580	IM678_RS02540	OHJ28_01590	PQ617_RS08580	PL145_12020
ORTHOMCL313	13 genes,13 taxa	1	1	1	1	1	1	1	1	1	1	1	1	1	MJO48_RS01525	FXN80_RS01530	QR68_RS01550	CVE23_RS01575	DYD82_RS01585	LH89_RS10415	K0H75_RS01550	B6N31_RS01620	DYD83_RS01585	IM678_RS02535	OHJ28_01595	PQ617_RS08585	PL145_12015
ORTHOMCL314	13 genes,13 taxa	1	1	1	1	1	1	1	1	1	1	1	1	1	MJO48_RS01530	FXN80_RS01535	QR68_RS01555	CVE23_RS01580	DYD82_RS01590	LH89_RS10410	K0H75_RS01555	B6N31_RS01625	DYD83_RS01590	IM678_RS02530	OHJ28_01600	PQ617_RS08590	PL145_12010
ORTHOMCL315	13 genes,13 taxa	1	1	1	1	1	1	1	1	1	1	1	1	1	MJO48_RS01535	FXN80_RS01540	QR68_RS01560	CVE23_RS01585	DYD82_RS01595	LH89_RS10405	K0H75_RS01560	B6N31_RS01630	DYD83_RS01595	IM678_RS02525	OHJ28_01605	PQ617_RS08595	PL145_12005
ORTHOMCL316	13 genes,13 taxa	1	1	1	1	1	1	1	1	1	1	1	1	1	MJO48_RS01540	FXN80_RS01545	QR68_RS01565	CVE23_RS01590	DYD82_RS01600	LH89_RS10400	K0H75_RS01565	B6N31_RS01635	DYD83_RS01600	IM678_RS02520	OHJ28_01610	PQ617_RS08600	PL145_12000
ORTHOMCL317	13 genes,13 taxa	1	1	1	1	1	1	1	1	1	1	1	1	1	MJO48_RS01545	FXN80_RS01550	QR68_RS01570	CVE23_RS01595	DYD82_RS01605	LH89_RS10395	K0H75_RS01570	B6N31_RS01640	DYD83_RS01605	IM678_RS02515	OHJ28_01615	PQ617_RS08605	PL145_11995
ORTHOMCL318	13 genes,13 taxa	1	1	1	1	1	1	1	1	1	1	1	1	1	MJO48_RS01550	FXN80_RS01555	QR68_RS01575	CVE23_RS01600	DYD82_RS01610	LH89_RS10390	K0H75_RS01575	B6N31_RS01645	DYD83_RS01610	IM678_RS02510	OHJ28_01620	PQ617_RS08610	PL145_11990
ORTHOMCL319	13 genes,13 taxa	1	1	1	1	1	1	1	1	1	1	1	1	1	MJO48_RS01555	FXN80_RS01560	QR68_RS01580	CVE23_RS01605	DYD82_RS01615	LH89_RS10385	K0H75_RS01580	B6N31_RS01650	DYD83_RS01615	IM678_RS02505	OHJ28_01625	PQ617_RS08615	PL145_11985
ORTHOMCL320	13 genes,13 taxa	1	1	1	1	1	1	1	1	1	1	1	1	1	MJO48_RS01560	FXN80_RS01565	QR68_RS01585	CVE23_RS01610	DYD82_RS01620	LH89_RS10380	K0H75_RS01585	B6N31_RS01655	DYD83_RS01620	IM678_RS02500	OHJ28_01630	PQ617_RS08620	PL145_11980
ORTHOMCL321	13 genes,13 taxa	1	1	1	1	1	1	1	1	1	1	1	1	1	MJO48_RS01565	FXN80_RS01570	QR68_RS01590	CVE23_RS01615	DYD82_RS01625	LH89_RS10375	K0H75_RS01590	B6N31_RS01660	DYD83_RS01625	IM678_RS02495	OHJ28_01635	PQ617_RS08625	PL145_11975
ORTHOMCL322	13 genes,13 taxa	1	1	1	1	1	1	1	1	1	1	1	1	1	MJO48_RS01570	FXN80_RS01575	QR68_RS01595	CVE23_RS01620	DYD82_RS01630	LH89_RS10370	K0H75_RS01595	B6N31_RS01665	DYD83_RS01630	IM678_RS02490	OHJ28_01640	PQ617_RS08630	PL145_11970
ORTHOMCL323	13 genes,13 taxa	1	1	1	1	1	1	1	1	1	1	1	1	1	MJO48_RS01575	FXN80_RS01580	QR68_RS01600	CVE23_RS01625	DYD82_RS01635	LH89_RS10365	K0H75_RS01600	B6N31_RS01670	DYD83_RS01635	IM678_RS02485	OHJ28_01645	PQ617_RS08635	PL145_11965
ORTHOMCL324	13 genes,13 taxa	1	1	1	1	1	1	1	1	1	1	1	1	1	MJO48_RS01580	FXN80_RS01585	QR68_RS01605	CVE23_RS01630	DYD82_RS01640	LH89_RS10360	K0H75_RS01605	B6N31_RS01675	DYD83_RS01640	IM678_RS02480	OHJ28_01650	PQ617_RS08640	PL145_11960
ORTHOMCL325	13 genes,13 taxa	1	1	1	1	1	1	1	1	1	1	1	1	1	MJO48_RS01585	FXN80_RS01590	QR68_RS01610	CVE23_RS01635	DYD82_RS01645	LH89_RS10355	K0H75_RS01610	B6N31_RS01680	DYD83_RS01645	IM678_RS02475	OHJ28_01655	PQ617_RS08645	PL145_11955
ORTHOMCL326	13 genes,13 taxa	1	1	1	1	1	1	1	1	1	1	1	1	1	MJO48_RS01590	FXN80_RS01595	QR68_RS01615	CVE23_RS01640	DYD82_RS01650	LH89_RS10350	K0H75_RS01615	B6N31_RS01685	DYD83_RS01650	IM678_RS02470	OHJ28_01660	PQ617_RS08650	PL145_11950
ORTHOMCL327	13 genes,13 taxa	1	1	1	1	1	1	1	1	1	1	1	1	1	MJO48_RS01595	FXN80_RS01600	QR68_RS01620	CVE23_RS01645	DYD82_RS01655	LH89_RS10345	K0H75_RS01620	B6N31_RS01690	DYD83_RS01655	IM678_RS02465	OHJ28_01665	PQ617_RS08655	PL145_11945
ORTHOMCL328	13 genes,13 taxa	1	1	1	1	1	1	1	1	1	1	1	1	1	MJO48_RS01600	FXN80_RS01605	QR68_RS01625	CVE23_RS01650	DYD82_RS01660	LH89_RS10340	K0H75_RS01625	B6N31_RS01695	DYD83_RS01660	IM678_RS02460	OHJ28_01670	PQ617_RS08660	PL145_11940
ORTHOMCL329	13 genes,13 taxa	1	1	1	1	1	1	1	1	1	1	1	1	1	MJO48_RS01605	FXN80_RS01610	QR68_RS01630	CVE23_RS01655	DYD82_RS01665	LH89_RS10335	K0H75_RS01630	B6N31_RS01700	DYD83_RS01665	IM678_RS02455	OHJ28_01675	PQ617_RS08665	PL145_11935
ORTHOMCL330	13 genes,13 taxa	1	1	1	1	1	1	1	1	1	1	1	1	1	MJO48_RS01610	FXN80_RS01615	QR68_RS01635	CVE23_RS01660	DYD82_RS01670	LH89_RS10330	K0H75_RS01635	B6N31_RS01705	DYD83_RS01670	IM678_RS02450	OHJ28_01680	PQ617_RS08670	PL145_11930
ORTHOMCL331	13 genes,13 taxa	1	1	1	1	1	1	1	1	1	1	1	1	1	MJO48_RS01615	FXN80_RS01620	QR68_RS01640	CVE23_RS01665	DYD82_RS01675	LH89_RS10325	K0H75_RS01640	B6N31_RS01710	DYD83_RS01675	IM678_RS02445	OHJ28_01685	PQ617_RS08675	PL145_11925
ORTHOMCL332	13 genes,13 taxa	1	1	1	1	1	1	1	1	1	1	1	1	1	MJO48_RS01620	FXN80_RS01625	QR68_RS01645	CVE23_RS01675	DYD82_RS01680	LH89_RS10320	K0H75_RS01645	B6N31_RS01720	DYD83_RS01680	IM678_RS02440	OHJ28_01690	PQ617_RS08680	PL145_11920
ORTHOMCL333	13 genes,13 taxa	1	1	1	1	1	1	1	1	1	1	1	1	1	MJO48_RS01625	FXN80_RS01630	QR68_RS01650	CVE23_RS01680	DYD82_RS01685	LH89_RS10315	K0H75_RS01650	B6N31_RS01725	DYD83_RS01685	IM678_RS02435	OHJ28_01695	PQ617_RS08685	PL145_11915
ORTHOMCL334	13 genes,13 taxa	1	1	1	1	1	1	1	1	1	1	1	1	1	MJO48_RS01630	FXN80_RS01635	QR68_RS01655	CVE23_RS01685	DYD82_RS01690	LH89_RS10310	K0H75_RS01655	B6N31_RS01730	DYD83_RS01690	IM678_RS02430	OHJ28_01700	PQ617_RS08690	PL145_11900
ORTHOMCL335	13 genes,13 taxa	1	1	1	1	1	1	1	1	1	1	1	1	1	MJO48_RS01635	FXN80_RS01640	QR68_RS01660	CVE23_RS01690	DYD82_RS01695	LH89_RS10305	K0H75_RS01660	B6N31_RS01735	DYD83_RS01695	IM678_RS02425	OHJ28_01705	PQ617_RS08695	PL145_11895
ORTHOMCL336	13 genes,13 taxa	1	1	1	1	1	1	1	1	1	1	1	1	1	MJO48_RS01640	FXN80_RS01645	QR68_RS01665	CVE23_RS01695	DYD82_RS01700	LH89_RS10300	K0H75_RS01665	B6N31_RS01740	DYD83_RS01700	IM678_RS02420	OHJ28_01710	PQ617_RS08700	PL145_11890
ORTHOMCL337	13 genes,13 taxa	1	1	1	1	1	1	1	1	1	1	1	1	1	MJO48_RS01645	FXN80_RS01650	QR68_RS01670	CVE23_RS01700	DYD82_RS01705	LH89_RS10295	K0H75_RS01670	B6N31_RS01745	DYD83_RS01705	IM678_RS02415	OHJ28_01715	PQ617_RS08705	PL145_11885
ORTHOMCL338	13 genes,13 taxa	1	1	1	1	1	1	1	1	1	1	1	1	1	MJO48_RS01650	FXN80_RS01655	QR68_RS01675	CVE23_RS01705	DYD82_RS01710	LH89_RS10290	K0H75_RS01675	B6N31_RS01750	DYD83_RS01710	IM678_RS02410	OHJ28_01720	PQ617_RS08710	PL145_11880
ORTHOMCL339	13 genes,13 taxa	1	1	1	1	1	1	1	1	1	1	1	1	1	MJO48_RS01655	FXN80_RS01660	QR68_RS01680	CVE23_RS01710	DYD82_RS01715	LH89_RS10285	K0H75_RS01680	B6N31_RS01755	DYD83_RS01715	IM678_RS02405	OHJ28_01725	PQ617_RS08715	PL145_11875
ORTHOMCL340	13 genes,13 taxa	1	1	1	1	1	1	1	1	1	1	1	1	1	MJO48_RS01660	FXN80_RS01665	QR68_RS01685	CVE23_RS01715	DYD82_RS01720	LH89_RS10280	K0H75_RS01685	B6N31_RS01760	DYD83_RS01720	IM678_RS02400	OHJ28_01730	PQ617_RS08720	PL145_11870
ORTHOMCL341	13 genes,13 taxa	1	1	1	1	1	1	1	1	1	1	1	1	1	MJO48_RS01665	FXN80_RS01670	QR68_RS01690	CVE23_RS01720	DYD82_RS01725	LH89_RS10275	K0H75_RS01690	B6N31_RS01765	DYD83_RS01725	IM678_RS02395	OHJ28_01735	PQ617_RS08725	PL145_11865
ORTHOMCL342	13 genes,13 taxa	1	1	1	1	1	1	1	1	1	1	1	1	1	MJO48_RS01670	FXN80_RS01675	QR68_RS01695	CVE23_RS01725	DYD82_RS01730	LH89_RS10270	K0H75_RS01695	B6N31_RS01770	DYD83_RS01730	IM678_RS02390	OHJ28_01740	PQ617_RS08730	PL145_11860
ORTHOMCL343	13 genes,13 taxa	1	1	1	1	1	1	1	1	1	1	1	1	1	MJO48_RS01675	FXN80_RS01680	QR68_RS01700	CVE23_RS01730	DYD82_RS01735	LH89_RS10265	K0H75_RS01700	B6N31_RS01775	DYD83_RS01735	IM678_RS02385	OHJ28_01745	PQ617_RS08735	PL145_11855
ORTHOMCL344	13 genes,13 taxa	1	1	1	1	1	1	1	1	1	1	1	1	1	MJO48_RS01680	FXN80_RS01685	QR68_RS01705	CVE23_RS01735	DYD82_RS01740	LH89_RS10260	K0H75_RS01705	B6N31_RS01780	DYD83_RS01740	IM678_RS02380	OHJ28_01750	PQ617_RS08740	PL145_11850
ORTHOMCL345	13 genes,13 taxa	1	1	1	1	1	1	1	1	1	1	1	1	1	MJO48_RS01685	FXN80_RS01690	QR68_RS01710	CVE23_RS01740	DYD82_RS01745	LH89_RS10255	K0H75_RS01710	B6N31_RS01785	DYD83_RS01745	IM678_RS02375	OHJ28_01755	PQ617_RS08745	PL145_11845
ORTHOMCL346	13 genes,13 taxa	1	1	1	1	1	1	1	1	1	1	1	1	1	MJO48_RS01690	FXN80_RS01695	QR68_RS01715	CVE23_RS01745	DYD82_RS01750	LH89_RS10250	K0H75_RS01715	B6N31_RS01790	DYD83_RS01750	IM678_RS02370	OHJ28_01760	PQ617_RS08750	PL145_11840
ORTHOMCL347	13 genes,13 taxa	1	1	1	1	1	1	1	1	1	1	1	1	1	MJO48_RS01695	FXN80_RS01700	QR68_RS01720	CVE23_RS01750	DYD82_RS01755	LH89_RS10245	K0H75_RS01720	B6N31_RS01795	DYD83_RS01755	IM678_RS02365	OHJ28_01765	PQ617_RS08755	PL145_11835
ORTHOMCL348	13 genes,13 taxa	1	1	1	1	1	1	1	1	1	1	1	1	1	MJO48_RS01700	FXN80_RS01705	QR68_RS01725	CVE23_RS01755	DYD82_RS01760	LH89_RS10240	K0H75_RS01725	B6N31_RS01800	DYD83_RS01760	IM678_RS02360	OHJ28_01770	PQ617_RS08760	PL145_11830
ORTHOMCL349	13 genes,13 taxa	1	1	1	1	1	1	1	1	1	1	1	1	1	MJO48_RS01715	FXN80_RS01720	QR68_RS01740	CVE23_RS01770	DYD82_RS01775	LH89_RS10230	K0H75_RS01740	B6N31_RS01815	DYD83_RS01775	IM678_RS02345	OHJ28_01795	PQ617_RS08775	PL145_11815
ORTHOMCL350	13 genes,13 taxa	1	1	1	1	1	1	1	1	1	1	1	1	1	MJO48_RS01720	FXN80_RS01725	QR68_RS01745	CVE23_RS01775	DYD82_RS01780	LH89_RS10225	K0H75_RS01745	B6N31_RS01820	DYD83_RS01780	IM678_RS02340	OHJ28_01800	PQ617_RS08780	PL145_11810
ORTHOMCL351	13 genes,13 taxa	1	1	1	1	1	1	1	1	1	1	1	1	1	MJO48_RS01725	FXN80_RS01730	QR68_RS01750	CVE23_RS01780	DYD82_RS01785	LH89_RS10220	K0H75_RS01750	B6N31_RS01825	DYD83_RS01785	IM678_RS02335	OHJ28_01805	PQ617_RS08785	PL145_11805
ORTHOMCL352	13 genes,13 taxa	1	1	1	1	1	1	1	1	1	1	1	1	1	MJO48_RS01730	FXN80_RS01735	QR68_RS01755	CVE23_RS01785	DYD82_RS01790	LH89_RS10215	K0H75_RS01755	B6N31_RS01830	DYD83_RS01790	IM678_RS02330	OHJ28_01810	PQ617_RS08790	PL145_11800
ORTHOMCL353	13 genes,13 taxa	1	1	1	1	1	1	1	1	1	1	1	1	1	MJO48_RS01735	FXN80_RS01740	QR68_RS01760	CVE23_RS01790	DYD82_RS01795	LH89_RS10210	K0H75_RS01760	B6N31_RS01835	DYD83_RS01795	IM678_RS02325	OHJ28_01815	PQ617_RS08795	PL145_11795
ORTHOMCL354	13 genes,13 taxa	1	1	1	1	1	1	1	1	1	1	1	1	1	MJO48_RS01740	FXN80_RS01745	QR68_RS01765	CVE23_RS01795	DYD82_RS01800	LH89_RS10205	K0H75_RS01765	B6N31_RS01840	DYD83_RS01800	IM678_RS02320	OHJ28_01820	PQ617_RS08800	PL145_11790
ORTHOMCL355	13 genes,13 taxa	1	1	1	1	1	1	1	1	1	1	1	1	1	MJO48_RS01745	FXN80_RS01750	QR68_RS01770	CVE23_RS01800	DYD82_RS01805	LH89_RS10200	K0H75_RS01770	B6N31_RS01845	DYD83_RS01805	IM678_RS02315	OHJ28_01825	PQ617_RS08805	PL145_11785
ORTHOMCL356	13 genes,13 taxa	1	1	1	1	1	1	1	1	1	1	1	1	1	MJO48_RS01750	FXN80_RS01755	QR68_RS01775	CVE23_RS01805	DYD82_RS01810	LH89_RS10195	K0H75_RS01775	B6N31_RS01850	DYD83_RS01810	IM678_RS02310	OHJ28_01830	PQ617_RS08810	PL145_11780
ORTHOMCL357	13 genes,13 taxa	1	1	1	1	1	1	1	1	1	1	1	1	1	MJO48_RS01755	FXN80_RS01760	QR68_RS01780	CVE23_RS01810	DYD82_RS01815	LH89_RS10190	K0H75_RS01780	B6N31_RS01855	DYD83_RS01815	IM678_RS02305	OHJ28_01835	PQ617_RS08815	PL145_11775
ORTHOMCL358	13 genes,13 taxa	1	1	1	1	1	1	1	1	1	1	1	1	1	MJO48_RS01760	FXN80_RS01765	QR68_RS01785	CVE23_RS01815	DYD82_RS01820	LH89_RS10170	K0H75_RS01785	B6N31_RS01860	DYD83_RS01820	IM678_RS02300	OHJ28_01840	PQ617_RS08820	PL145_11770
ORTHOMCL359	13 genes,13 taxa	1	1	1	1	1	1	1	1	1	1	1	1	1	MJO48_RS01765	FXN80_RS01770	QR68_RS01790	CVE23_RS01820	DYD82_RS01825	LH89_RS10165	K0H75_RS01790	B6N31_RS01865	DYD83_RS01825	IM678_RS02295	OHJ28_01845	PQ617_RS08825	PL145_11765
ORTHOMCL360	13 genes,13 taxa	1	1	1	1	1	1	1	1	1	1	1	1	1	MJO48_RS01770	FXN80_RS01775	QR68_RS01795	CVE23_RS01825	DYD82_RS01830	LH89_RS10160	K0H75_RS01795	B6N31_RS01870	DYD83_RS01830	IM678_RS02290	OHJ28_01850	PQ617_RS08830	PL145_11760
ORTHOMCL361	13 genes,13 taxa	1	1	1	1	1	1	1	1	1	1	1	1	1	MJO48_RS01775	FXN80_RS01780	QR68_RS01800	CVE23_RS01830	DYD82_RS01835	LH89_RS10155	K0H75_RS01800	B6N31_RS01875	DYD83_RS01835	IM678_RS02285	OHJ28_01855	PQ617_RS08835	PL145_11755
ORTHOMCL362	13 genes,13 taxa	1	1	1	1	1	1	1	1	1	1	1	1	1	MJO48_RS01780	FXN80_RS01785	QR68_RS01805	CVE23_RS01835	DYD82_RS01840	LH89_RS10150	K0H75_RS01805	B6N31_RS01880	DYD83_RS01840	IM678_RS02280	OHJ28_01860	PQ617_RS08840	PL145_11750
ORTHOMCL363	13 genes,13 taxa	1	1	1	1	1	1	1	1	1	1	1	1	1	MJO48_RS01785	FXN80_RS01790	QR68_RS01810	CVE23_RS01840	DYD82_RS01845	LH89_RS10145	K0H75_RS01810	B6N31_RS01885	DYD83_RS01845	IM678_RS02275	OHJ28_01865	PQ617_RS08845	PL145_11745
ORTHOMCL364	13 genes,13 taxa	1	1	1	1	1	1	1	1	1	1	1	1	1	MJO48_RS01790	FXN80_RS01795	QR68_RS01815	CVE23_RS01845	DYD82_RS01850	LH89_RS10140	K0H75_RS01815	B6N31_RS01890	DYD83_RS01850	IM678_RS02270	OHJ28_01870	PQ617_RS08850	PL145_11740
ORTHOMCL365	13 genes,13 taxa	1	1	1	1	1	1	1	1	1	1	1	1	1	MJO48_RS01795	FXN80_RS01800	QR68_RS01820	CVE23_RS01850	DYD82_RS01855	LH89_RS10135	K0H75_RS01820	B6N31_RS01895	DYD83_RS01855	IM678_RS02265	OHJ28_01875	PQ617_RS08855	PL145_11735
ORTHOMCL366	13 genes,13 taxa	1	1	1	1	1	1	1	1	1	1	1	1	1	MJO48_RS01800	FXN80_RS01805	QR68_RS01825	CVE23_RS01855	DYD82_RS01860	LH89_RS10130	K0H75_RS01825	B6N31_RS01900	DYD83_RS01860	IM678_RS02260	OHJ28_01880	PQ617_RS08860	PL145_11730
ORTHOMCL367	13 genes,13 taxa	1	1	1	1	1	1	1	1	1	1	1	1	1	MJO48_RS01805	FXN80_RS01810	QR68_RS01830	CVE23_RS01860	DYD82_RS01865	LH89_RS10125	K0H75_RS01830	B6N31_RS01905	DYD83_RS01865	IM678_RS02255	OHJ28_01885	PQ617_RS08865	PL145_11725
ORTHOMCL368	13 genes,13 taxa	1	1	1	1	1	1	1	1	1	1	1	1	1	MJO48_RS01810	FXN80_RS01815	QR68_RS01835	CVE23_RS01870	DYD82_RS01870	LH89_RS10120	K0H75_RS01835	B6N31_RS01910	DYD83_RS01870	IM678_RS02250	OHJ28_01890	PQ617_RS08870	PL145_11720
ORTHOMCL369	13 genes,13 taxa	1	1	1	1	1	1	1	1	1	1	1	1	1	MJO48_RS01815	FXN80_RS01820	QR68_RS01840	CVE23_RS01875	DYD82_RS01875	LH89_RS10115	K0H75_RS01840	B6N31_RS01915	DYD83_RS01875	IM678_RS02245	OHJ28_01895	PQ617_RS08875	PL145_11715
ORTHOMCL370	13 genes,13 taxa	1	1	1	1	1	1	1	1	1	1	1	1	1	MJO48_RS01820	FXN80_RS01825	QR68_RS01845	CVE23_RS01880	DYD82_RS01880	LH89_RS10110	K0H75_RS01845	B6N31_RS01920	DYD83_RS01880	IM678_RS02240	OHJ28_01900	PQ617_RS08880	PL145_11710
ORTHOMCL371	13 genes,13 taxa	1	1	1	1	1	1	1	1	1	1	1	1	1	MJO48_RS01830	FXN80_RS01835	QR68_RS01855	CVE23_RS01890	DYD82_RS01890	LH89_RS10100	K0H75_RS01855	B6N31_RS01930	DYD83_RS01890	IM678_RS02230	OHJ28_01910	PQ617_RS08890	PL145_11700
ORTHOMCL372	13 genes,13 taxa	1	1	1	1	1	1	1	1	1	1	1	1	1	MJO48_RS01835	FXN80_RS01840	QR68_RS01860	CVE23_RS01895	DYD82_RS01895	LH89_RS10095	K0H75_RS01860	B6N31_RS01935	DYD83_RS01895	IM678_RS02225	OHJ28_01915	PQ617_RS08895	PL145_11695
ORTHOMCL373	13 genes,13 taxa	1	1	1	1	1	1	1	1	1	1	1	1	1	MJO48_RS01840	FXN80_RS01845	QR68_RS01865	CVE23_RS01900	DYD82_RS01900	LH89_RS10090	K0H75_RS01865	B6N31_RS01940	DYD83_RS01900	IM678_RS02220	OHJ28_01920	PQ617_RS08900	PL145_11690
ORTHOMCL374	13 genes,13 taxa	1	1	1	1	1	1	1	1	1	1	1	1	1	MJO48_RS01845	FXN80_RS01850	QR68_RS01870	CVE23_RS01905	DYD82_RS01905	LH89_RS10085	K0H75_RS01870	B6N31_RS01945	DYD83_RS01905	IM678_RS02215	OHJ28_01925	PQ617_RS08905	PL145_11685
ORTHOMCL375	13 genes,13 taxa	1	1	1	1	1	1	1	1	1	1	1	1	1	MJO48_RS01850	FXN80_RS01855	QR68_RS01875	CVE23_RS01910	DYD82_RS01910	LH89_RS10080	K0H75_RS01875	B6N31_RS01950	DYD83_RS01910	IM678_RS02210	OHJ28_01930	PQ617_RS08910	PL145_11680
ORTHOMCL376	13 genes,13 taxa	1	1	1	1	1	1	1	1	1	1	1	1	1	MJO48_RS01870	FXN80_RS01870	QR68_RS01890	CVE23_RS01920	DYD82_RS01920	LH89_RS10070	K0H75_RS01890	B6N31_RS01960	DYD83_RS01920	IM678_RS02200	OHJ28_01955	PQ617_RS08930	PL145_11660
ORTHOMCL377	13 genes,13 taxa	1	1	1	1	1	1	1	1	1	1	1	1	1	MJO48_RS01875	FXN80_RS01875	QR68_RS01895	CVE23_RS01925	DYD82_RS01925	LH89_RS10065	K0H75_RS01895	B6N31_RS01965	DYD83_RS01925	IM678_RS02195	OHJ28_01960	PQ617_RS08935	PL145_11655
ORTHOMCL378	13 genes,13 taxa	1	1	1	1	1	1	1	1	1	1	1	1	1	MJO48_RS01880	FXN80_RS01880	QR68_RS01900	CVE23_RS01930	DYD82_RS01930	LH89_RS10060	K0H75_RS01900	B6N31_RS01970	DYD83_RS01930	IM678_RS02190	OHJ28_01965	PQ617_RS08940	PL145_11650
ORTHOMCL379	13 genes,13 taxa	1	1	1	1	1	1	1	1	1	1	1	1	1	MJO48_RS01885	FXN80_RS01885	QR68_RS01905	CVE23_RS01935	DYD82_RS01935	LH89_RS10055	K0H75_RS01905	B6N31_RS01975	DYD83_RS01935	IM678_RS02185	OHJ28_01970	PQ617_RS08945	PL145_11645
ORTHOMCL380	13 genes,13 taxa	1	1	1	1	1	1	1	1	1	1	1	1	1	MJO48_RS01890	FXN80_RS01890	QR68_RS01910	CVE23_RS01940	DYD82_RS01940	LH89_RS10050	K0H75_RS01910	B6N31_RS01980	DYD83_RS01940	IM678_RS02180	OHJ28_01975	PQ617_RS08950	PL145_11640
ORTHOMCL381	13 genes,13 taxa	1	1	1	1	1	1	1	1	1	1	1	1	1	MJO48_RS01895	FXN80_RS01895	QR68_RS01915	CVE23_RS01945	DYD82_RS01945	LH89_RS10045	K0H75_RS01915	B6N31_RS01985	DYD83_RS01945	IM678_RS02175	OHJ28_01980	PQ617_RS08955	PL145_11635
ORTHOMCL382	13 genes,13 taxa	1	1	1	1	1	1	1	1	1	1	1	1	1	MJO48_RS01900	FXN80_RS01900	QR68_RS01920	CVE23_RS01950	DYD82_RS01950	LH89_RS10040	K0H75_RS01920	B6N31_RS01990	DYD83_RS01950	IM678_RS02170	OHJ28_01985	PQ617_RS08960	PL145_11630
ORTHOMCL383	13 genes,13 taxa	1	1	1	1	1	1	1	1	1	1	1	1	1	MJO48_RS01905	FXN80_RS01905	QR68_RS01925	CVE23_RS01955	DYD82_RS01955	LH89_RS10035	K0H75_RS01925	B6N31_RS01995	DYD83_RS01955	IM678_RS02165	OHJ28_01990	PQ617_RS08965	PL145_11625
ORTHOMCL384	13 genes,13 taxa	1	1	1	1	1	1	1	1	1	1	1	1	1	MJO48_RS01930	FXN80_RS01930	QR68_RS01950	CVE23_RS01975	DYD82_RS01975	LH89_RS10025	K0H75_RS01950	B6N31_RS02015	DYD83_RS01975	IM678_RS02145	OHJ28_02010	PQ617_RS08985	PL145_11610
ORTHOMCL385	13 genes,13 taxa	1	1	1	1	1	1	1	1	1	1	1	1	1	MJO48_RS01935	FXN80_RS01935	QR68_RS01955	CVE23_RS01980	DYD82_RS01980	LH89_RS10020	K0H75_RS01955	B6N31_RS02020	DYD83_RS01980	IM678_RS02140	OHJ28_02015	PQ617_RS08990	PL145_11605
ORTHOMCL386	13 genes,13 taxa	1	1	1	1	1	1	1	1	1	1	1	1	1	MJO48_RS01940	FXN80_RS01940	QR68_RS01960	CVE23_RS01985	DYD82_RS01985	LH89_RS10015	K0H75_RS01960	B6N31_RS02025	DYD83_RS01985	IM678_RS02135	OHJ28_02020	PQ617_RS08995	PL145_11600
ORTHOMCL387	13 genes,13 taxa	1	1	1	1	1	1	1	1	1	1	1	1	1	MJO48_RS01945	FXN80_RS01945	QR68_RS01965	CVE23_RS01990	DYD82_RS01990	LH89_RS10010	K0H75_RS01965	B6N31_RS02030	DYD83_RS01990	IM678_RS02130	OHJ28_02025	PQ617_RS09000	PL145_11595
ORTHOMCL388	13 genes,13 taxa	1	1	1	1	1	1	1	1	1	1	1	1	1	MJO48_RS01950	FXN80_RS01950	QR68_RS01970	CVE23_RS01995	DYD82_RS01995	LH89_RS10005	K0H75_RS01970	B6N31_RS02035	DYD83_RS01995	IM678_RS02125	OHJ28_02030	PQ617_RS09005	PL145_11590
ORTHOMCL389	13 genes,13 taxa	1	1	1	1	1	1	1	1	1	1	1	1	1	MJO48_RS01955	FXN80_RS01955	QR68_RS01975	CVE23_RS02000	DYD82_RS02000	LH89_RS10000	K0H75_RS01975	B6N31_RS02040	DYD83_RS02000	IM678_RS02120	OHJ28_02035	PQ617_RS09010	PL145_11585
ORTHOMCL390	13 genes,13 taxa	1	1	1	1	1	1	1	1	1	1	1	1	1	MJO48_RS01960	FXN80_RS01960	QR68_RS01980	CVE23_RS02005	DYD82_RS02005	LH89_RS09995	K0H75_RS01980	B6N31_RS02045	DYD83_RS02005	IM678_RS02115	OHJ28_02040	PQ617_RS09015	PL145_11580
ORTHOMCL391	13 genes,13 taxa	1	1	1	1	1	1	1	1	1	1	1	1	1	MJO48_RS01965	FXN80_RS01965	QR68_RS01985	CVE23_RS02010	DYD82_RS02010	LH89_RS09990	K0H75_RS01985	B6N31_RS02050	DYD83_RS02010	IM678_RS02110	OHJ28_02045	PQ617_RS09020	PL145_11575
ORTHOMCL392	13 genes,13 taxa	1	1	1	1	1	1	1	1	1	1	1	1	1	MJO48_RS01970	FXN80_RS01985	QR68_RS01990	CVE23_RS02035	DYD82_RS02035	LH89_RS09985	K0H75_RS01990	B6N31_RS02055	DYD83_RS02035	IM678_RS02105	OHJ28_02050	PQ617_RS09025	PL145_11555
ORTHOMCL393	13 genes,13 taxa	1	1	1	1	1	1	1	1	1	1	1	1	1	MJO48_RS01975	FXN80_RS01990	QR68_RS01995	CVE23_RS02040	DYD82_RS02040	LH89_RS09980	K0H75_RS01995	B6N31_RS02060	DYD83_RS02040	IM678_RS02100	OHJ28_02055	PQ617_RS09030	PL145_11550
ORTHOMCL394	13 genes,13 taxa	1	1	1	1	1	1	1	1	1	1	1	1	1	MJO48_RS01980	FXN80_RS01995	QR68_RS02000	CVE23_RS02045	DYD82_RS02045	LH89_RS09975	K0H75_RS02000	B6N31_RS02065	DYD83_RS02045	IM678_RS02095	OHJ28_02060	PQ617_RS09035	PL145_11545
ORTHOMCL395	13 genes,13 taxa	1	1	1	1	1	1	1	1	1	1	1	1	1	MJO48_RS01985	FXN80_RS02000	QR68_RS02005	CVE23_RS02050	DYD82_RS02050	LH89_RS09970	K0H75_RS02005	B6N31_RS02070	DYD83_RS02050	IM678_RS02090	OHJ28_02065	PQ617_RS09040	PL145_11540
ORTHOMCL396	13 genes,13 taxa	1	1	1	1	1	1	1	1	1	1	1	1	1	MJO48_RS02000	FXN80_RS02005	QR68_RS02020	CVE23_RS02065	DYD82_RS02065	LH89_RS09960	K0H75_RS02020	B6N31_RS02085	DYD83_RS02065	IM678_RS19690	OHJ28_02080	PQ617_RS09055	PL145_11525
ORTHOMCL397	13 genes,13 taxa	1	1	1	1	1	1	1	1	1	1	1	1	1	MJO48_RS02005	FXN80_RS02010	QR68_RS02025	CVE23_RS02070	DYD82_RS02070	LH89_RS09955	K0H75_RS02025	B6N31_RS02090	DYD83_RS02070	IM678_RS19685	OHJ28_02085	PQ617_RS09060	PL145_11520
ORTHOMCL398	13 genes,13 taxa	1	1	1	1	1	1	1	1	1	1	1	1	1	MJO48_RS02010	FXN80_RS02015	QR68_RS02030	CVE23_RS02075	DYD82_RS02075	LH89_RS09950	K0H75_RS02030	B6N31_RS02095	DYD83_RS02075	IM678_RS19680	OHJ28_02090	PQ617_RS09065	PL145_11515
ORTHOMCL399	13 genes,13 taxa	1	1	1	1	1	1	1	1	1	1	1	1	1	MJO48_RS02015	FXN80_RS02020	QR68_RS02035	CVE23_RS02080	DYD82_RS02080	LH89_RS09945	K0H75_RS02035	B6N31_RS02100	DYD83_RS02080	IM678_RS19675	OHJ28_02095	PQ617_RS09070	PL145_11510
ORTHOMCL400	13 genes,13 taxa	1	1	1	1	1	1	1	1	1	1	1	1	1	MJO48_RS02025	FXN80_RS02030	QR68_RS02045	CVE23_RS02085	DYD82_RS02090	LH89_RS09940	K0H75_RS02045	B6N31_RS02105	DYD83_RS02090	IM678_RS19665	OHJ28_02110	PQ617_RS09080	PL145_11505
ORTHOMCL401	13 genes,13 taxa	1	1	1	1	1	1	1	1	1	1	1	1	1	MJO48_RS02030	FXN80_RS02035	QR68_RS02050	CVE23_RS02090	DYD82_RS02095	LH89_RS09935	K0H75_RS02050	B6N31_RS02110	DYD83_RS02095	IM678_RS19660	OHJ28_02115	PQ617_RS09085	PL145_11500
ORTHOMCL402	13 genes,13 taxa	1	1	1	1	1	1	1	1	1	1	1	1	1	MJO48_RS02035	FXN80_RS02040	QR68_RS02055	CVE23_RS02095	DYD82_RS02100	LH89_RS09930	K0H75_RS02055	B6N31_RS02115	DYD83_RS02100	IM678_RS19655	OHJ28_02120	PQ617_RS09090	PL145_11495
ORTHOMCL403	13 genes,13 taxa	1	1	1	1	1	1	1	1	1	1	1	1	1	MJO48_RS02040	FXN80_RS02045	QR68_RS02060	CVE23_RS02100	DYD82_RS02105	LH89_RS09925	K0H75_RS02060	B6N31_RS02120	DYD83_RS02105	IM678_RS19650	OHJ28_02125	PQ617_RS09095	PL145_11490
ORTHOMCL404	13 genes,13 taxa	1	1	1	1	1	1	1	1	1	1	1	1	1	MJO48_RS02045	FXN80_RS02050	QR68_RS02065	CVE23_RS02105	DYD82_RS02110	LH89_RS09920	K0H75_RS02065	B6N31_RS02125	DYD83_RS02110	IM678_RS19645	OHJ28_02130	PQ617_RS09100	PL145_11485
ORTHOMCL405	13 genes,13 taxa	1	1	1	1	1	1	1	1	1	1	1	1	1	MJO48_RS02050	FXN80_RS02055	QR68_RS02070	CVE23_RS02110	DYD82_RS02115	LH89_RS09915	K0H75_RS02070	B6N31_RS02130	DYD83_RS02115	IM678_RS19640	OHJ28_02135	PQ617_RS09105	PL145_11480
ORTHOMCL406	13 genes,13 taxa	1	1	1	1	1	1	1	1	1	1	1	1	1	MJO48_RS02060	FXN80_RS02065	QR68_RS02080	CVE23_RS02120	DYD82_RS02125	LH89_RS09905	K0H75_RS02080	B6N31_RS02140	DYD83_RS02125	IM678_RS19630	OHJ28_02145	PQ617_RS09115	PL145_11470
ORTHOMCL407	13 genes,13 taxa	1	1	1	1	1	1	1	1	1	1	1	1	1	MJO48_RS02065	FXN80_RS02070	QR68_RS02085	CVE23_RS02125	DYD82_RS02130	LH89_RS09900	K0H75_RS02085	B6N31_RS02145	DYD83_RS02130	IM678_RS19625	OHJ28_02150	PQ617_RS09120	PL145_11465
ORTHOMCL408	13 genes,13 taxa	1	1	1	1	1	1	1	1	1	1	1	1	1	MJO48_RS02075	FXN80_RS02075	QR68_RS02090	CVE23_RS02130	DYD82_RS02135	LH89_RS09895	K0H75_RS02090	B6N31_RS02150	DYD83_RS02135	IM678_RS19620	OHJ28_02155	PQ617_RS09125	PL145_11455
ORTHOMCL409	13 genes,13 taxa	1	1	1	1	1	1	1	1	1	1	1	1	1	MJO48_RS02080	FXN80_RS02080	QR68_RS02095	CVE23_RS02135	DYD82_RS02140	LH89_RS09890	K0H75_RS02095	B6N31_RS02155	DYD83_RS02140	IM678_RS19615	OHJ28_02160	PQ617_RS09130	PL145_11450
ORTHOMCL410	13 genes,13 taxa	1	1	1	1	1	1	1	1	1	1	1	1	1	MJO48_RS02085	FXN80_RS02085	QR68_RS02100	CVE23_RS02140	DYD82_RS02145	LH89_RS09885	K0H75_RS02100	B6N31_RS02160	DYD83_RS02145	IM678_RS19610	OHJ28_02165	PQ617_RS09135	PL145_11445
ORTHOMCL411	13 genes,13 taxa	1	1	1	1	1	1	1	1	1	1	1	1	1	MJO48_RS02090	FXN80_RS02090	QR68_RS02105	CVE23_RS02145	DYD82_RS02150	LH89_RS09880	K0H75_RS02105	B6N31_RS02165	DYD83_RS02150	IM678_RS19605	OHJ28_02170	PQ617_RS09140	PL145_11440
ORTHOMCL412	13 genes,13 taxa	1	1	1	1	1	1	1	1	1	1	1	1	1	MJO48_RS02095	FXN80_RS02095	QR68_RS02110	CVE23_RS02150	DYD82_RS02155	LH89_RS09875	K0H75_RS02110	B6N31_RS02170	DYD83_RS02155	IM678_RS19600	OHJ28_02175	PQ617_RS09145	PL145_11435
ORTHOMCL413	13 genes,10 taxa	1	0	0	1	1	2	0	1	1	1	3	1	1	MJO48_RS09720	--	--	CVE23_RS22975	DYD82_RS22250	LH89_RS07960;LH89_RS17165	--	B6N31_RS02200	DYD83_RS22260	IM678_RS06290	OHJ28_02235;OHJ28_04035;OHJ28_09740	PQ617_RS11075	PL145_11400
ORTHOMCL414	13 genes,13 taxa	1	1	1	1	1	1	1	1	1	1	1	1	1	MJO48_RS02145	FXN80_RS02115	QR68_RS02130	CVE23_RS02235	DYD82_RS02235	LH89_RS09855	K0H75_RS02130	B6N31_RS02275	DYD83_RS02235	IM678_RS18720	OHJ28_02285	PQ617_RS09275	PL145_11330
ORTHOMCL415	13 genes,13 taxa	1	1	1	1	1	1	1	1	1	1	1	1	1	MJO48_RS02150	FXN80_RS02120	QR68_RS02135	CVE23_RS02265	DYD82_RS02265	LH89_RS09840	K0H75_RS02135	B6N31_RS02290	DYD83_RS02265	IM678_RS18715	OHJ28_02290	PQ617_RS09290	PL145_11325
ORTHOMCL416	13 genes,13 taxa	1	1	1	1	1	1	1	1	1	1	1	1	1	MJO48_RS02155	FXN80_RS02125	QR68_RS02140	CVE23_RS02270	DYD82_RS02270	LH89_RS09835	K0H75_RS02140	B6N31_RS02295	DYD83_RS02270	IM678_RS18710	OHJ28_02295	PQ617_RS09295	PL145_11320
ORTHOMCL417	13 genes,13 taxa	1	1	1	1	1	1	1	1	1	1	1	1	1	MJO48_RS02160	FXN80_RS02130	QR68_RS02145	CVE23_RS02275	DYD82_RS02275	LH89_RS09830	K0H75_RS02145	B6N31_RS02300	DYD83_RS02275	IM678_RS18705	OHJ28_02300	PQ617_RS09300	PL145_11315
ORTHOMCL418	13 genes,13 taxa	1	1	1	1	1	1	1	1	1	1	1	1	1	MJO48_RS02165	FXN80_RS02135	QR68_RS02150	CVE23_RS02280	DYD82_RS02280	LH89_RS09825	K0H75_RS02150	B6N31_RS02305	DYD83_RS02280	IM678_RS18700	OHJ28_02305	PQ617_RS09305	PL145_11310
ORTHOMCL419	13 genes,13 taxa	1	1	1	1	1	1	1	1	1	1	1	1	1	MJO48_RS02170	FXN80_RS02140	QR68_RS02155	CVE23_RS02285	DYD82_RS02285	LH89_RS09820	K0H75_RS02155	B6N31_RS02310	DYD83_RS02285	IM678_RS18695	OHJ28_02310	PQ617_RS09310	PL145_11305
ORTHOMCL420	13 genes,13 taxa	1	1	1	1	1	1	1	1	1	1	1	1	1	MJO48_RS02175	FXN80_RS02145	QR68_RS02160	CVE23_RS02290	DYD82_RS02290	LH89_RS09815	K0H75_RS02160	B6N31_RS02315	DYD83_RS02290	IM678_RS18690	OHJ28_02315	PQ617_RS09315	PL145_11300
ORTHOMCL421	13 genes,13 taxa	1	1	1	1	1	1	1	1	1	1	1	1	1	MJO48_RS02180	FXN80_RS02150	QR68_RS02165	CVE23_RS02295	DYD82_RS02295	LH89_RS09810	K0H75_RS02165	B6N31_RS02320	DYD83_RS02295	IM678_RS18685	OHJ28_02320	PQ617_RS09320	PL145_11295
ORTHOMCL422	13 genes,13 taxa	1	1	1	1	1	1	1	1	1	1	1	1	1	MJO48_RS02185	FXN80_RS02155	QR68_RS02170	CVE23_RS02300	DYD82_RS02300	LH89_RS09805	K0H75_RS02170	B6N31_RS02325	DYD83_RS02300	IM678_RS18680	OHJ28_02325	PQ617_RS09325	PL145_11290
ORTHOMCL423	13 genes,13 taxa	1	1	1	1	1	1	1	1	1	1	1	1	1	MJO48_RS02190	FXN80_RS02160	QR68_RS02175	CVE23_RS02305	DYD82_RS02305	LH89_RS09800	K0H75_RS02175	B6N31_RS02330	DYD83_RS02305	IM678_RS18675	OHJ28_02330	PQ617_RS09330	PL145_11285
ORTHOMCL424	13 genes,13 taxa	1	1	1	1	1	1	1	1	1	1	1	1	1	MJO48_RS02195	FXN80_RS02165	QR68_RS02180	CVE23_RS02310	DYD82_RS02310	LH89_RS09795	K0H75_RS02180	B6N31_RS02335	DYD83_RS02310	IM678_RS18670	OHJ28_02335	PQ617_RS09335	PL145_11235
ORTHOMCL425	13 genes,13 taxa	1	1	1	1	1	1	1	1	1	1	1	1	1	MJO48_RS02215	FXN80_RS02175	QR68_RS02200	CVE23_RS02320	DYD82_RS02320	LH89_RS09785	K0H75_RS02200	B6N31_RS02345	DYD83_RS02320	IM678_RS18650	OHJ28_02345	PQ617_RS09355	PL145_11225
ORTHOMCL426	13 genes,13 taxa	1	1	1	1	1	1	1	1	1	1	1	1	1	MJO48_RS02225	FXN80_RS02200	QR68_RS02210	CVE23_RS02330	DYD82_RS02330	LH89_RS09775	K0H75_RS02210	B6N31_RS02355	DYD83_RS02330	IM678_RS18640	OHJ28_02370	PQ617_RS09365	PL145_11190
ORTHOMCL427	13 genes,13 taxa	1	1	1	1	1	1	1	1	1	1	1	1	1	MJO48_RS02230	FXN80_RS02205	QR68_RS02215	CVE23_RS02335	DYD82_RS02335	LH89_RS09770	K0H75_RS02215	B6N31_RS02360	DYD83_RS02335	IM678_RS18635	OHJ28_02375	PQ617_RS09370	PL145_11185
ORTHOMCL428	13 genes,13 taxa	1	1	1	1	1	1	1	1	1	1	1	1	1	MJO48_RS02235	FXN80_RS02210	QR68_RS02220	CVE23_RS02340	DYD82_RS02340	LH89_RS09765	K0H75_RS02220	B6N31_RS02365	DYD83_RS02340	IM678_RS18630	OHJ28_02380	PQ617_RS09375	PL145_11180
ORTHOMCL429	13 genes,13 taxa	1	1	1	1	1	1	1	1	1	1	1	1	1	MJO48_RS02240	FXN80_RS02215	QR68_RS02225	CVE23_RS02345	DYD82_RS02345	LH89_RS09760	K0H75_RS02225	B6N31_RS02370	DYD83_RS02345	IM678_RS18625	OHJ28_02385	PQ617_RS09380	PL145_11175
ORTHOMCL430	13 genes,13 taxa	1	1	1	1	1	1	1	1	1	1	1	1	1	MJO48_RS02245	FXN80_RS02220	QR68_RS02230	CVE23_RS02350	DYD82_RS02350	LH89_RS09755	K0H75_RS02230	B6N31_RS02375	DYD83_RS02350	IM678_RS18620	OHJ28_02390	PQ617_RS09385	PL145_11170
ORTHOMCL431	13 genes,13 taxa	1	1	1	1	1	1	1	1	1	1	1	1	1	MJO48_RS02250	FXN80_RS02225	QR68_RS02235	CVE23_RS02355	DYD82_RS02355	LH89_RS09750	K0H75_RS02235	B6N31_RS02380	DYD83_RS02355	IM678_RS18615	OHJ28_02395	PQ617_RS09390	PL145_11165
ORTHOMCL432	13 genes,13 taxa	1	1	1	1	1	1	1	1	1	1	1	1	1	MJO48_RS02255	FXN80_RS02230	QR68_RS02240	CVE23_RS02365	DYD82_RS02360	LH89_RS09745	K0H75_RS02240	B6N31_RS02390	DYD83_RS02360	IM678_RS18610	OHJ28_02400	PQ617_RS09395	PL145_11160
ORTHOMCL433	13 genes,13 taxa	1	1	1	1	1	1	1	1	1	1	1	1	1	MJO48_RS02260	FXN80_RS02235	QR68_RS02245	CVE23_RS02370	DYD82_RS02365	LH89_RS09740	K0H75_RS02245	B6N31_RS02395	DYD83_RS02365	IM678_RS18605	OHJ28_02405	PQ617_RS09400	PL145_11155
ORTHOMCL434	13 genes,13 taxa	1	1	1	1	1	1	1	1	1	1	1	1	1	MJO48_RS02270	FXN80_RS02240	QR68_RS02250	CVE23_RS02385	DYD82_RS02375	LH89_RS09735	K0H75_RS02250	B6N31_RS02405	DYD83_RS02375	IM678_RS18600	OHJ28_02410	PQ617_RS09410	PL145_11150
ORTHOMCL435	13 genes,13 taxa	1	1	1	1	1	1	1	1	1	1	1	1	1	MJO48_RS02275	FXN80_RS02245	QR68_RS02255	CVE23_RS02390	DYD82_RS02380	LH89_RS09730	K0H75_RS02255	B6N31_RS02410	DYD83_RS02380	IM678_RS18595	OHJ28_02415	PQ617_RS09415	PL145_11145
ORTHOMCL436	13 genes,13 taxa	1	1	1	1	1	1	1	1	1	1	1	1	1	MJO48_RS02280	FXN80_RS02250	QR68_RS02260	CVE23_RS02395	DYD82_RS02385	LH89_RS09725	K0H75_RS02260	B6N31_RS02415	DYD83_RS02385	IM678_RS18590	OHJ28_02420	PQ617_RS09420	PL145_11140
ORTHOMCL437	13 genes,13 taxa	1	1	1	1	1	1	1	1	1	1	1	1	1	MJO48_RS02285	FXN80_RS02255	QR68_RS02265	CVE23_RS02400	DYD82_RS02390	LH89_RS09720	K0H75_RS02265	B6N31_RS02420	DYD83_RS02390	IM678_RS18585	OHJ28_02425	PQ617_RS09425	PL145_11135
ORTHOMCL438	13 genes,13 taxa	1	1	1	1	1	1	1	1	1	1	1	1	1	MJO48_RS02290	FXN80_RS02260	QR68_RS02270	CVE23_RS02405	DYD82_RS02395	LH89_RS09715	K0H75_RS02270	B6N31_RS02425	DYD83_RS02395	IM678_RS18580	OHJ28_02430	PQ617_RS09430	PL145_11130
ORTHOMCL439	13 genes,13 taxa	1	1	1	1	1	1	1	1	1	1	1	1	1	MJO48_RS02295	FXN80_RS02265	QR68_RS02275	CVE23_RS02410	DYD82_RS02400	LH89_RS09710	K0H75_RS02275	B6N31_RS02430	DYD83_RS02400	IM678_RS18575	OHJ28_02435	PQ617_RS09435	PL145_11125
ORTHOMCL440	13 genes,13 taxa	1	1	1	1	1	1	1	1	1	1	1	1	1	MJO48_RS02300	FXN80_RS02270	QR68_RS02280	CVE23_RS02415	DYD82_RS02405	LH89_RS09705	K0H75_RS02280	B6N31_RS02435	DYD83_RS02405	IM678_RS18570	OHJ28_02440	PQ617_RS09440	PL145_11120
ORTHOMCL441	13 genes,13 taxa	1	1	1	1	1	1	1	1	1	1	1	1	1	MJO48_RS02305	FXN80_RS02275	QR68_RS02285	CVE23_RS02420	DYD82_RS02410	LH89_RS09700	K0H75_RS02285	B6N31_RS02440	DYD83_RS02410	IM678_RS18565	OHJ28_02445	PQ617_RS09445	PL145_11115
ORTHOMCL442	13 genes,13 taxa	1	1	1	1	1	1	1	1	1	1	1	1	1	MJO48_RS02310	FXN80_RS02280	QR68_RS02290	CVE23_RS02425	DYD82_RS02415	LH89_RS09695	K0H75_RS02290	B6N31_RS02445	DYD83_RS02415	IM678_RS18560	OHJ28_02455	PQ617_RS09450	PL145_11110
ORTHOMCL443	13 genes,13 taxa	1	1	1	1	1	1	1	1	1	1	1	1	1	MJO48_RS02315	FXN80_RS02285	QR68_RS02295	CVE23_RS02430	DYD82_RS02420	LH89_RS09690	K0H75_RS02295	B6N31_RS02450	DYD83_RS02420	IM678_RS18555	OHJ28_02460	PQ617_RS09455	PL145_11105
ORTHOMCL444	13 genes,13 taxa	1	1	1	1	1	1	1	1	1	1	1	1	1	MJO48_RS02320	FXN80_RS02290	QR68_RS02300	CVE23_RS02435	DYD82_RS02425	LH89_RS09685	K0H75_RS02300	B6N31_RS02455	DYD83_RS02425	IM678_RS18550	OHJ28_02465	PQ617_RS09460	PL145_11100
ORTHOMCL445	13 genes,13 taxa	1	1	1	1	1	1	1	1	1	1	1	1	1	MJO48_RS02325	FXN80_RS02295	QR68_RS02305	CVE23_RS02440	DYD82_RS02430	LH89_RS09680	K0H75_RS02305	B6N31_RS02460	DYD83_RS02430	IM678_RS18545	OHJ28_02470	PQ617_RS09465	PL145_11095
ORTHOMCL446	13 genes,13 taxa	1	1	1	1	1	1	1	1	1	1	1	1	1	MJO48_RS02330	FXN80_RS02300	QR68_RS02310	CVE23_RS02445	DYD82_RS02435	LH89_RS09675	K0H75_RS02310	B6N31_RS02465	DYD83_RS02435	IM678_RS18540	OHJ28_02475	PQ617_RS09470	PL145_11090
ORTHOMCL447	13 genes,13 taxa	1	1	1	1	1	1	1	1	1	1	1	1	1	MJO48_RS02335	FXN80_RS02305	QR68_RS02315	CVE23_RS02450	DYD82_RS02440	LH89_RS09670	K0H75_RS02315	B6N31_RS02470	DYD83_RS02440	IM678_RS18535	OHJ28_02480	PQ617_RS09475	PL145_11085
ORTHOMCL448	13 genes,13 taxa	1	1	1	1	1	1	1	1	1	1	1	1	1	MJO48_RS02345	FXN80_RS02315	QR68_RS02330	CVE23_RS02465	DYD82_RS02455	LH89_RS09660	K0H75_RS02330	B6N31_RS02485	DYD83_RS02450	IM678_RS18520	OHJ28_02490	PQ617_RS09485	PL145_11070
ORTHOMCL449	13 genes,13 taxa	1	1	1	1	1	1	1	1	1	1	1	1	1	MJO48_RS02350	FXN80_RS02320	QR68_RS02335	CVE23_RS02470	DYD82_RS02460	LH89_RS09655	K0H75_RS02335	B6N31_RS02490	DYD83_RS02455	IM678_RS18515	OHJ28_02495	PQ617_RS09490	PL145_11065
ORTHOMCL450	13 genes,13 taxa	1	1	1	1	1	1	1	1	1	1	1	1	1	MJO48_RS02355	FXN80_RS02325	QR68_RS02340	CVE23_RS02475	DYD82_RS02465	LH89_RS09650	K0H75_RS02340	B6N31_RS02495	DYD83_RS02460	IM678_RS18510	OHJ28_02500	PQ617_RS09495	PL145_11060
ORTHOMCL451	13 genes,13 taxa	1	1	1	1	1	1	1	1	1	1	1	1	1	MJO48_RS02360	FXN80_RS02330	QR68_RS02345	CVE23_RS02480	DYD82_RS02470	LH89_RS09645	K0H75_RS02345	B6N31_RS02500	DYD83_RS02465	IM678_RS18505	OHJ28_02505	PQ617_RS09500	PL145_11055
ORTHOMCL452	13 genes,13 taxa	1	1	1	1	1	1	1	1	1	1	1	1	1	MJO48_RS02365	FXN80_RS02335	QR68_RS02350	CVE23_RS02485	DYD82_RS02480	LH89_RS09640	K0H75_RS02350	B6N31_RS02505	DYD83_RS02475	IM678_RS18485	OHJ28_02510	PQ617_RS09510	PL145_11050
ORTHOMCL453	13 genes,13 taxa	1	1	1	1	1	1	1	1	1	1	1	1	1	MJO48_RS02370	FXN80_RS02340	QR68_RS02355	CVE23_RS02490	DYD82_RS02485	LH89_RS09630	K0H75_RS02355	B6N31_RS02510	DYD83_RS02480	IM678_RS18480	OHJ28_02515	PQ617_RS09515	PL145_11045
ORTHOMCL454	13 genes,13 taxa	1	1	1	1	1	1	1	1	1	1	1	1	1	MJO48_RS02380	FXN80_RS02350	QR68_RS02365	CVE23_RS02500	DYD82_RS02495	LH89_RS09620	K0H75_RS02365	B6N31_RS02520	DYD83_RS02490	IM678_RS18470	OHJ28_02525	PQ617_RS09525	PL145_11035
ORTHOMCL455	13 genes,13 taxa	1	1	1	1	1	1	1	1	1	1	1	1	1	MJO48_RS02385	FXN80_RS02355	QR68_RS02370	CVE23_RS02505	DYD82_RS02500	LH89_RS09615	K0H75_RS02370	B6N31_RS02525	DYD83_RS02495	IM678_RS18465	OHJ28_02530	PQ617_RS09530	PL145_11030
ORTHOMCL456	13 genes,13 taxa	1	1	1	1	1	1	1	1	1	1	1	1	1	MJO48_RS02390	FXN80_RS02360	QR68_RS02375	CVE23_RS02510	DYD82_RS02505	LH89_RS09610	K0H75_RS02375	B6N31_RS02530	DYD83_RS02500	IM678_RS18460	OHJ28_02535	PQ617_RS09535	PL145_11025
ORTHOMCL457	13 genes,13 taxa	1	1	1	1	1	1	1	1	1	1	1	1	1	MJO48_RS02395	FXN80_RS02365	QR68_RS02380	CVE23_RS02520	DYD82_RS02510	LH89_RS09605	K0H75_RS02380	B6N31_RS02535	DYD83_RS02505	IM678_RS18455	OHJ28_02540	PQ617_RS09540	PL145_11020
ORTHOMCL458	13 genes,13 taxa	1	1	1	1	1	1	1	1	1	1	1	1	1	MJO48_RS02405	FXN80_RS02375	QR68_RS02390	CVE23_RS02530	DYD82_RS02520	LH89_RS09600	K0H75_RS02390	B6N31_RS02545	DYD83_RS02515	IM678_RS18445	OHJ28_02550	PQ617_RS09550	PL145_11010
ORTHOMCL459	13 genes,13 taxa	1	1	1	1	1	1	1	1	1	1	1	1	1	MJO48_RS02410	FXN80_RS02380	QR68_RS02395	CVE23_RS02535	DYD82_RS02525	LH89_RS09595	K0H75_RS02395	B6N31_RS02550	DYD83_RS02520	IM678_RS18440	OHJ28_02555	PQ617_RS09555	PL145_11005
ORTHOMCL460	13 genes,13 taxa	1	1	1	1	1	1	1	1	1	1	1	1	1	MJO48_RS02415	FXN80_RS02385	QR68_RS02400	CVE23_RS02540	DYD82_RS02530	LH89_RS09590	K0H75_RS02400	B6N31_RS02555	DYD83_RS02525	IM678_RS18435	OHJ28_02560	PQ617_RS09560	PL145_11000
ORTHOMCL461	13 genes,13 taxa	1	1	1	1	1	1	1	1	1	1	1	1	1	MJO48_RS02420	FXN80_RS02390	QR68_RS02405	CVE23_RS02545	DYD82_RS02535	LH89_RS09585	K0H75_RS02405	B6N31_RS02560	DYD83_RS02530	IM678_RS18430	OHJ28_02565	PQ617_RS09565	PL145_10995
ORTHOMCL462	13 genes,13 taxa	1	1	1	1	1	1	1	1	1	1	1	1	1	MJO48_RS02425	FXN80_RS02395	QR68_RS02410	CVE23_RS02550	DYD82_RS02540	LH89_RS09580	K0H75_RS02410	B6N31_RS02565	DYD83_RS02535	IM678_RS18425	OHJ28_02570	PQ617_RS09570	PL145_10990
ORTHOMCL463	13 genes,13 taxa	1	1	1	1	1	1	1	1	1	1	1	1	1	MJO48_RS02430	FXN80_RS02400	QR68_RS02415	CVE23_RS02555	DYD82_RS02545	LH89_RS09575	K0H75_RS02415	B6N31_RS02570	DYD83_RS02540	IM678_RS18420	OHJ28_02575	PQ617_RS09575	PL145_10985
ORTHOMCL464	13 genes,13 taxa	1	1	1	1	1	1	1	1	1	1	1	1	1	MJO48_RS02435	FXN80_RS02405	QR68_RS02420	CVE23_RS02560	DYD82_RS02550	LH89_RS09570	K0H75_RS02420	B6N31_RS02575	DYD83_RS02545	IM678_RS18415	OHJ28_02580	PQ617_RS09580	PL145_10980
ORTHOMCL465	13 genes,13 taxa	1	1	1	1	1	1	1	1	1	1	1	1	1	MJO48_RS02440	FXN80_RS02410	QR68_RS02425	CVE23_RS02565	DYD82_RS02555	LH89_RS09565	K0H75_RS02425	B6N31_RS02580	DYD83_RS02550	IM678_RS18410	OHJ28_02585	PQ617_RS09585	PL145_10975
ORTHOMCL466	13 genes,13 taxa	1	1	1	1	1	1	1	1	1	1	1	1	1	MJO48_RS02445	FXN80_RS02415	QR68_RS02430	CVE23_RS02570	DYD82_RS02560	LH89_RS09560	K0H75_RS02430	B6N31_RS02585	DYD83_RS02555	IM678_RS18405	OHJ28_02590	PQ617_RS09590	PL145_10970
ORTHOMCL467	13 genes,13 taxa	1	1	1	1	1	1	1	1	1	1	1	1	1	MJO48_RS02450	FXN80_RS02420	QR68_RS02435	CVE23_RS02575	DYD82_RS02565	LH89_RS09555	K0H75_RS02435	B6N31_RS02590	DYD83_RS02560	IM678_RS18400	OHJ28_02595	PQ617_RS09595	PL145_10965
ORTHOMCL468	13 genes,13 taxa	1	1	1	1	1	1	1	1	1	1	1	1	1	MJO48_RS02455	FXN80_RS02425	QR68_RS02440	CVE23_RS02580	DYD82_RS02570	LH89_RS22210	K0H75_RS02440	B6N31_RS02595	DYD83_RS02565	IM678_RS18395	OHJ28_02600	PQ617_RS09600	PL145_10960
ORTHOMCL469	13 genes,13 taxa	1	1	1	1	1	1	1	1	1	1	1	1	1	MJO48_RS02460	FXN80_RS02430	QR68_RS02445	CVE23_RS02585	DYD82_RS02575	LH89_RS09550	K0H75_RS02445	B6N31_RS02600	DYD83_RS02570	IM678_RS18390	OHJ28_02605	PQ617_RS09605	PL145_10955
ORTHOMCL470	13 genes,13 taxa	1	1	1	1	1	1	1	1	1	1	1	1	1	MJO48_RS02465	FXN80_RS02435	QR68_RS02450	CVE23_RS02590	DYD82_RS02580	LH89_RS09545	K0H75_RS02450	B6N31_RS02605	DYD83_RS02575	IM678_RS18385	OHJ28_02610	PQ617_RS09610	PL145_10950
ORTHOMCL471	13 genes,13 taxa	1	1	1	1	1	1	1	1	1	1	1	1	1	MJO48_RS02475	FXN80_RS02445	QR68_RS02460	CVE23_RS02595	DYD82_RS02590	LH89_RS09540	K0H75_RS02460	B6N31_RS02615	DYD83_RS02585	IM678_RS18375	OHJ28_02620	PQ617_RS09620	PL145_10940
ORTHOMCL472	13 genes,13 taxa	1	1	1	1	1	1	1	1	1	1	1	1	1	MJO48_RS02480	FXN80_RS02450	QR68_RS02465	CVE23_RS02600	DYD82_RS02595	LH89_RS09535	K0H75_RS02465	B6N31_RS02620	DYD83_RS02590	IM678_RS18370	OHJ28_02625	PQ617_RS09625	PL145_10935
ORTHOMCL473	13 genes,13 taxa	1	1	1	1	1	1	1	1	1	1	1	1	1	MJO48_RS02485	FXN80_RS02455	QR68_RS02470	CVE23_RS02605	DYD82_RS02600	LH89_RS09530	K0H75_RS02470	B6N31_RS02625	DYD83_RS02595	IM678_RS18365	OHJ28_02630	PQ617_RS09630	PL145_10930
ORTHOMCL474	13 genes,13 taxa	1	1	1	1	1	1	1	1	1	1	1	1	1	MJO48_RS02490	FXN80_RS02460	QR68_RS02475	CVE23_RS02610	DYD82_RS02605	LH89_RS09525	K0H75_RS02475	B6N31_RS02630	DYD83_RS02600	IM678_RS18360	OHJ28_02635	PQ617_RS09635	PL145_10925
ORTHOMCL475	13 genes,13 taxa	1	1	1	1	1	1	1	1	1	1	1	1	1	MJO48_RS02495	FXN80_RS02465	QR68_RS02480	CVE23_RS02615	DYD82_RS02610	LH89_RS09520	K0H75_RS02480	B6N31_RS02635	DYD83_RS02605	IM678_RS18355	OHJ28_02640	PQ617_RS09640	PL145_10920
ORTHOMCL476	13 genes,13 taxa	1	1	1	1	1	1	1	1	1	1	1	1	1	MJO48_RS02500	FXN80_RS02470	QR68_RS02485	CVE23_RS02620	DYD82_RS02615	LH89_RS09515	K0H75_RS02485	B6N31_RS02640	DYD83_RS02610	IM678_RS19870	OHJ28_02645	PQ617_RS09645	PL145_10915
ORTHOMCL477	13 genes,13 taxa	1	1	1	1	1	1	1	1	1	1	1	1	1	MJO48_RS02510	FXN80_RS02480	QR68_RS02495	CVE23_RS02630	DYD82_RS02625	LH89_RS09505	K0H75_RS02495	B6N31_RS02650	DYD83_RS02620	IM678_RS19880	OHJ28_02650	PQ617_RS09655	PL145_10905
ORTHOMCL478	13 genes,13 taxa	1	1	1	1	1	1	1	1	1	1	1	1	1	MJO48_RS02515	FXN80_RS02485	QR68_RS02500	CVE23_RS02635	DYD82_RS02630	LH89_RS09500	K0H75_RS02500	B6N31_RS02655	DYD83_RS02625	IM678_RS19885	OHJ28_02655	PQ617_RS09660	PL145_10900
ORTHOMCL479	13 genes,13 taxa	1	1	1	1	1	1	1	1	1	1	1	1	1	MJO48_RS02520	FXN80_RS02490	QR68_RS02505	CVE23_RS02640	DYD82_RS02635	LH89_RS09495	K0H75_RS02505	B6N31_RS02660	DYD83_RS02630	IM678_RS19890	OHJ28_02660	PQ617_RS09665	PL145_10895
ORTHOMCL480	13 genes,13 taxa	1	1	1	1	1	1	1	1	1	1	1	1	1	MJO48_RS02530	FXN80_RS02500	QR68_RS02515	CVE23_RS02650	DYD82_RS02645	LH89_RS09485	K0H75_RS02515	B6N31_RS02670	DYD83_RS02640	IM678_RS19900	OHJ28_02670	PQ617_RS09675	PL145_10885
ORTHOMCL481	13 genes,13 taxa	1	1	1	1	1	1	1	1	1	1	1	1	1	MJO48_RS02545	FXN80_RS02515	QR68_RS02530	CVE23_RS02665	DYD82_RS02660	LH89_RS09470	K0H75_RS02530	B6N31_RS02685	DYD83_RS02655	IM678_RS19915	OHJ28_02685	PQ617_RS09690	PL145_10870
ORTHOMCL482	13 genes,13 taxa	1	1	1	1	1	1	1	1	1	1	1	1	1	MJO48_RS02550	FXN80_RS02520	QR68_RS02535	CVE23_RS02670	DYD82_RS02665	LH89_RS09465	K0H75_RS02535	B6N31_RS02690	DYD83_RS02660	IM678_RS19920	OHJ28_02690	PQ617_RS09695	PL145_10865
ORTHOMCL483	13 genes,13 taxa	1	1	1	1	1	1	1	1	1	1	1	1	1	MJO48_RS02555	FXN80_RS02525	QR68_RS02540	CVE23_RS02675	DYD82_RS02670	LH89_RS09460	K0H75_RS02540	B6N31_RS02695	DYD83_RS02665	IM678_RS19925	OHJ28_02695	PQ617_RS09700	PL145_10860
ORTHOMCL484	13 genes,13 taxa	1	1	1	1	1	1	1	1	1	1	1	1	1	MJO48_RS02560	FXN80_RS02530	QR68_RS02545	CVE23_RS02680	DYD82_RS02675	LH89_RS09455	K0H75_RS02545	B6N31_RS02700	DYD83_RS02670	IM678_RS19930	OHJ28_02700	PQ617_RS09705	PL145_10855
ORTHOMCL485	13 genes,13 taxa	1	1	1	1	1	1	1	1	1	1	1	1	1	MJO48_RS02565	FXN80_RS02535	QR68_RS02550	CVE23_RS02685	DYD82_RS02680	LH89_RS09450	K0H75_RS02550	B6N31_RS02705	DYD83_RS02675	IM678_RS19935	OHJ28_02705	PQ617_RS09710	PL145_10850
ORTHOMCL486	13 genes,13 taxa	1	1	1	1	1	1	1	1	1	1	1	1	1	MJO48_RS02570	FXN80_RS02540	QR68_RS02555	CVE23_RS02690	DYD82_RS02685	LH89_RS09445	K0H75_RS02555	B6N31_RS02710	DYD83_RS02680	IM678_RS19940	OHJ28_02710	PQ617_RS09715	PL145_10845
ORTHOMCL487	13 genes,13 taxa	1	1	1	1	1	1	1	1	1	1	1	1	1	MJO48_RS02575	FXN80_RS02545	QR68_RS02560	CVE23_RS02695	DYD82_RS02690	LH89_RS09440	K0H75_RS02560	B6N31_RS02715	DYD83_RS02685	IM678_RS19945	OHJ28_02715	PQ617_RS09720	PL145_10840
ORTHOMCL488	13 genes,13 taxa	1	1	1	1	1	1	1	1	1	1	1	1	1	MJO48_RS02580	FXN80_RS02550	QR68_RS02565	CVE23_RS02700	DYD82_RS02695	LH89_RS09435	K0H75_RS02565	B6N31_RS02720	DYD83_RS02690	IM678_RS19950	OHJ28_02720	PQ617_RS09725	PL145_10835
ORTHOMCL489	13 genes,13 taxa	1	1	1	1	1	1	1	1	1	1	1	1	1	MJO48_RS02585	FXN80_RS02555	QR68_RS02570	CVE23_RS02705	DYD82_RS02700	LH89_RS09365	K0H75_RS02570	B6N31_RS02725	DYD83_RS02695	IM678_RS19955	OHJ28_02725	PQ617_RS09730	PL145_10765
ORTHOMCL490	13 genes,13 taxa	1	1	1	1	1	1	1	1	1	1	1	1	1	MJO48_RS02590	FXN80_RS02560	QR68_RS02575	CVE23_RS02710	DYD82_RS02705	LH89_RS09360	K0H75_RS02575	B6N31_RS02730	DYD83_RS02700	IM678_RS19960	OHJ28_02730	PQ617_RS09735	PL145_10760
ORTHOMCL491	13 genes,13 taxa	1	1	1	1	1	1	1	1	1	1	1	1	1	MJO48_RS02595	FXN80_RS02565	QR68_RS02580	CVE23_RS02715	DYD82_RS02710	LH89_RS09355	K0H75_RS02580	B6N31_RS02735	DYD83_RS02705	IM678_RS19965	OHJ28_02735	PQ617_RS09740	PL145_10755
ORTHOMCL492	13 genes,13 taxa	1	1	1	1	1	1	1	1	1	1	1	1	1	MJO48_RS02600	FXN80_RS02570	QR68_RS02585	CVE23_RS02720	DYD82_RS02715	LH89_RS09350	K0H75_RS02585	B6N31_RS02740	DYD83_RS02710	IM678_RS19970	OHJ28_02740	PQ617_RS09745	PL145_10750
ORTHOMCL493	13 genes,13 taxa	1	1	1	1	1	1	1	1	1	1	1	1	1	MJO48_RS02605	FXN80_RS02575	QR68_RS02595	CVE23_RS02725	DYD82_RS02720	LH89_RS09345	K0H75_RS02595	B6N31_RS02745	DYD83_RS02715	IM678_RS18995	OHJ28_02745	PQ617_RS09750	PL145_10745
ORTHOMCL494	13 genes,13 taxa	1	1	1	1	1	1	1	1	1	1	1	1	1	MJO48_RS02610	FXN80_RS02580	QR68_RS02600	CVE23_RS02730	DYD82_RS02725	LH89_RS09340	K0H75_RS02600	B6N31_RS02750	DYD83_RS02720	IM678_RS19000	OHJ28_02750	PQ617_RS09755	PL145_10740
ORTHOMCL495	13 genes,13 taxa	1	1	1	1	1	1	1	1	1	1	1	1	1	MJO48_RS02615	FXN80_RS02585	QR68_RS02605	CVE23_RS02735	DYD82_RS02730	LH89_RS09335	K0H75_RS02605	B6N31_RS02755	DYD83_RS02725	IM678_RS19005	OHJ28_02755	PQ617_RS09760	PL145_10735
ORTHOMCL496	13 genes,13 taxa	1	1	1	1	1	1	1	1	1	1	1	1	1	MJO48_RS02620	FXN80_RS02590	QR68_RS02610	CVE23_RS02740	DYD82_RS02735	LH89_RS09330	K0H75_RS02610	B6N31_RS02760	DYD83_RS02730	IM678_RS19010	OHJ28_02760	PQ617_RS09765	PL145_10730
ORTHOMCL497	13 genes,13 taxa	1	1	1	1	1	1	1	1	1	1	1	1	1	MJO48_RS02625	FXN80_RS02595	QR68_RS02615	CVE23_RS02745	DYD82_RS02740	LH89_RS09325	K0H75_RS02615	B6N31_RS02765	DYD83_RS02735	IM678_RS19015	OHJ28_02765	PQ617_RS09770	PL145_10725
ORTHOMCL498	13 genes,13 taxa	1	1	1	1	1	1	1	1	1	1	1	1	1	MJO48_RS02630	FXN80_RS02600	QR68_RS02620	CVE23_RS02750	DYD82_RS02745	LH89_RS09320	K0H75_RS02620	B6N31_RS02770	DYD83_RS02740	IM678_RS19020	OHJ28_02770	PQ617_RS09775	PL145_10720
ORTHOMCL499	13 genes,13 taxa	1	1	1	1	1	1	1	1	1	1	1	1	1	MJO48_RS02635	FXN80_RS02605	QR68_RS02625	CVE23_RS02755	DYD82_RS02750	LH89_RS09315	K0H75_RS02625	B6N31_RS02775	DYD83_RS02745	IM678_RS19025	OHJ28_02775	PQ617_RS09780	PL145_10715
ORTHOMCL500	13 genes,13 taxa	1	1	1	1	1	1	1	1	1	1	1	1	1	MJO48_RS02640	FXN80_RS02610	QR68_RS02630	CVE23_RS02760	DYD82_RS02755	LH89_RS09310	K0H75_RS02630	B6N31_RS02780	DYD83_RS02750	IM678_RS19030	OHJ28_02780	PQ617_RS09785	PL145_10710
ORTHOMCL501	13 genes,13 taxa	1	1	1	1	1	1	1	1	1	1	1	1	1	MJO48_RS02645	FXN80_RS02615	QR68_RS02635	CVE23_RS02765	DYD82_RS02760	LH89_RS09305	K0H75_RS02635	B6N31_RS02785	DYD83_RS02755	IM678_RS19035	OHJ28_02785	PQ617_RS09790	PL145_10705
ORTHOMCL502	13 genes,13 taxa	1	1	1	1	1	1	1	1	1	1	1	1	1	MJO48_RS02655	FXN80_RS02625	QR68_RS02645	CVE23_RS02775	DYD82_RS02770	LH89_RS09295	K0H75_RS02645	B6N31_RS02795	DYD83_RS02765	IM678_RS19045	OHJ28_02795	PQ617_RS09800	PL145_10695
ORTHOMCL503	13 genes,13 taxa	1	1	1	1	1	1	1	1	1	1	1	1	1	MJO48_RS02660	FXN80_RS02630	QR68_RS02650	CVE23_RS02780	DYD82_RS02775	LH89_RS09290	K0H75_RS02650	B6N31_RS02800	DYD83_RS02770	IM678_RS19050	OHJ28_02800	PQ617_RS09805	PL145_10690
ORTHOMCL504	13 genes,13 taxa	1	1	1	1	1	1	1	1	1	1	1	1	1	MJO48_RS03130	FXN80_RS03005	QR68_RS02730	CVE23_RS03225	DYD82_RS03230	LH89_RS09270	K0H75_RS02730	B6N31_RS02835	DYD83_RS03225	IM678_RS19070	OHJ28_02855	PQ617_RS09890	PL145_10485
ORTHOMCL505	13 genes,13 taxa	1	1	1	1	1	1	1	1	1	1	1	1	1	MJO48_RS03135	FXN80_RS03010	QR68_RS02735	CVE23_RS03230	DYD82_RS03235	LH89_RS09265	K0H75_RS02735	B6N31_RS02840	DYD83_RS03230	IM678_RS19075	OHJ28_02860	PQ617_RS09895	PL145_10480
ORTHOMCL506	13 genes,13 taxa	1	1	1	1	1	1	1	1	1	1	1	1	1	MJO48_RS03140	FXN80_RS03015	QR68_RS02740	CVE23_RS03235	DYD82_RS03240	LH89_RS09260	K0H75_RS02740	B6N31_RS02845	DYD83_RS03235	IM678_RS19080	OHJ28_02865	PQ617_RS09900	PL145_10475
ORTHOMCL507	13 genes,13 taxa	1	1	1	1	1	1	1	1	1	1	1	1	1	MJO48_RS03145	FXN80_RS03020	QR68_RS02745	CVE23_RS03240	DYD82_RS03245	LH89_RS09255	K0H75_RS02745	B6N31_RS02850	DYD83_RS03240	IM678_RS19085	OHJ28_02870	PQ617_RS09905	PL145_10470
ORTHOMCL508	13 genes,13 taxa	1	1	1	1	1	1	1	1	1	1	1	1	1	MJO48_RS03150	FXN80_RS03025	QR68_RS02750	CVE23_RS03245	DYD82_RS03250	LH89_RS09250	K0H75_RS02750	B6N31_RS02855	DYD83_RS03245	IM678_RS19090	OHJ28_02875	PQ617_RS09910	PL145_10465
ORTHOMCL509	13 genes,13 taxa	1	1	1	1	1	1	1	1	1	1	1	1	1	MJO48_RS03155	FXN80_RS03030	QR68_RS02755	CVE23_RS03255	DYD82_RS03255	LH89_RS09245	K0H75_RS02755	B6N31_RS02860	DYD83_RS03250	IM678_RS19095	OHJ28_02880	PQ617_RS09915	PL145_10460
ORTHOMCL510	13 genes,13 taxa	1	1	1	1	1	1	1	1	1	1	1	1	1	MJO48_RS03160	FXN80_RS03035	QR68_RS02760	CVE23_RS03260	DYD82_RS03260	LH89_RS09240	K0H75_RS02760	B6N31_RS02865	DYD83_RS03255	IM678_RS19100	OHJ28_02885	PQ617_RS09920	PL145_10455
ORTHOMCL511	13 genes,13 taxa	1	1	1	1	1	1	1	1	1	1	1	1	1	MJO48_RS03165	FXN80_RS03040	QR68_RS02765	CVE23_RS03265	DYD82_RS03265	LH89_RS09235	K0H75_RS02765	B6N31_RS02870	DYD83_RS03260	IM678_RS19105	OHJ28_02890	PQ617_RS09925	PL145_10450
ORTHOMCL512	13 genes,13 taxa	1	1	1	1	1	1	1	1	1	1	1	1	1	MJO48_RS03170	FXN80_RS03045	QR68_RS02770	CVE23_RS03270	DYD82_RS03270	LH89_RS09230	K0H75_RS02770	B6N31_RS02875	DYD83_RS03265	IM678_RS19110	OHJ28_02895	PQ617_RS09930	PL145_10445
ORTHOMCL513	13 genes,13 taxa	1	1	1	1	1	1	1	1	1	1	1	1	1	MJO48_RS03175	FXN80_RS03050	QR68_RS02775	CVE23_RS03275	DYD82_RS03275	LH89_RS09225	K0H75_RS02775	B6N31_RS02880	DYD83_RS03270	IM678_RS19115	OHJ28_02900	PQ617_RS09935	PL145_10440
ORTHOMCL514	13 genes,13 taxa	1	1	1	1	1	1	1	1	1	1	1	1	1	MJO48_RS03180	FXN80_RS03055	QR68_RS02780	CVE23_RS03280	DYD82_RS03280	LH89_RS09220	K0H75_RS02780	B6N31_RS02885	DYD83_RS03275	IM678_RS19120	OHJ28_02905	PQ617_RS09940	PL145_10435
ORTHOMCL515	13 genes,13 taxa	1	1	1	1	1	1	1	1	1	1	1	1	1	MJO48_RS03185	FXN80_RS03060	QR68_RS02785	CVE23_RS03285	DYD82_RS03285	LH89_RS09215	K0H75_RS02785	B6N31_RS02890	DYD83_RS03280	IM678_RS19125	OHJ28_02910	PQ617_RS09945	PL145_10430
ORTHOMCL516	13 genes,13 taxa	1	1	1	1	1	1	1	1	1	1	1	1	1	MJO48_RS03190	FXN80_RS03065	QR68_RS02790	CVE23_RS03290	DYD82_RS03290	LH89_RS09210	K0H75_RS02790	B6N31_RS02895	DYD83_RS03285	IM678_RS19130	OHJ28_02915	PQ617_RS09950	PL145_10425
ORTHOMCL517	13 genes,13 taxa	1	1	1	1	1	1	1	1	1	1	1	1	1	MJO48_RS03195	FXN80_RS03070	QR68_RS02795	CVE23_RS03295	DYD82_RS03295	LH89_RS09205	K0H75_RS02795	B6N31_RS02900	DYD83_RS03290	IM678_RS19135	OHJ28_02920	PQ617_RS09955	PL145_10420
ORTHOMCL518	13 genes,13 taxa	1	1	1	1	1	1	1	1	1	1	1	1	1	MJO48_RS03200	FXN80_RS03075	QR68_RS02800	CVE23_RS03300	DYD82_RS03300	LH89_RS09200	K0H75_RS02800	B6N31_RS02905	DYD83_RS03295	IM678_RS19140	OHJ28_02925	PQ617_RS09960	PL145_10415
ORTHOMCL519	13 genes,13 taxa	1	1	1	1	1	1	1	1	1	1	1	1	1	MJO48_RS03205	FXN80_RS03080	QR68_RS02805	CVE23_RS03305	DYD82_RS03305	LH89_RS09195	K0H75_RS02805	B6N31_RS02910	DYD83_RS03300	IM678_RS19145	OHJ28_02930	PQ617_RS09965	PL145_10410
ORTHOMCL520	13 genes,13 taxa	1	1	1	1	1	1	1	1	1	1	1	1	1	MJO48_RS03210	FXN80_RS03085	QR68_RS02810	CVE23_RS03310	DYD82_RS03310	LH89_RS09190	K0H75_RS02810	B6N31_RS02915	DYD83_RS03305	IM678_RS19150	OHJ28_02935	PQ617_RS09970	PL145_10405
ORTHOMCL521	13 genes,13 taxa	1	1	1	1	1	1	1	1	1	1	1	1	1	MJO48_RS03215	FXN80_RS03090	QR68_RS02815	CVE23_RS03315	DYD82_RS03315	LH89_RS09185	K0H75_RS02815	B6N31_RS02920	DYD83_RS03310	IM678_RS19155	OHJ28_02940	PQ617_RS09975	PL145_10400
ORTHOMCL522	13 genes,13 taxa	1	1	1	1	1	1	1	1	1	1	1	1	1	MJO48_RS03220	FXN80_RS03095	QR68_RS02820	CVE23_RS03320	DYD82_RS03320	LH89_RS09180	K0H75_RS02820	B6N31_RS02925	DYD83_RS03315	IM678_RS19160	OHJ28_02945	PQ617_RS09980	PL145_10395
ORTHOMCL523	13 genes,13 taxa	1	1	1	1	1	1	1	1	1	1	1	1	1	MJO48_RS03225	FXN80_RS03100	QR68_RS02825	CVE23_RS03325	DYD82_RS03325	LH89_RS09175	K0H75_RS02825	B6N31_RS02930	DYD83_RS03320	IM678_RS19165	OHJ28_02950	PQ617_RS09985	PL145_10390
ORTHOMCL524	13 genes,13 taxa	1	1	1	1	1	1	1	1	1	1	1	1	1	MJO48_RS03230	FXN80_RS03105	QR68_RS02830	CVE23_RS03330	DYD82_RS03330	LH89_RS09170	K0H75_RS02830	B6N31_RS02935	DYD83_RS03325	IM678_RS19170	OHJ28_02955	PQ617_RS09990	PL145_10385
ORTHOMCL525	13 genes,13 taxa	1	1	1	1	1	1	1	1	1	1	1	1	1	MJO48_RS03235	FXN80_RS03110	QR68_RS02835	CVE23_RS03335	DYD82_RS03335	LH89_RS09165	K0H75_RS02835	B6N31_RS02940	DYD83_RS03330	IM678_RS19175	OHJ28_02960	PQ617_RS09995	PL145_10380
ORTHOMCL526	13 genes,13 taxa	1	1	1	1	1	1	1	1	1	1	1	1	1	MJO48_RS03240	FXN80_RS03115	QR68_RS02840	CVE23_RS03340	DYD82_RS03340	LH89_RS09160	K0H75_RS02840	B6N31_RS02945	DYD83_RS03335	IM678_RS17430	OHJ28_02965	PQ617_RS10000	PL145_10375
ORTHOMCL527	13 genes,13 taxa	1	1	1	1	1	1	1	1	1	1	1	1	1	MJO48_RS03245	FXN80_RS03120	QR68_RS02845	CVE23_RS03345	DYD82_RS03345	LH89_RS09155	K0H75_RS02845	B6N31_RS02950	DYD83_RS03340	IM678_RS17435	OHJ28_02970	PQ617_RS10005	PL145_10370
ORTHOMCL528	13 genes,13 taxa	1	1	1	1	1	1	1	1	1	1	1	1	1	MJO48_RS03250	FXN80_RS03125	QR68_RS02850	CVE23_RS03350	DYD82_RS03350	LH89_RS09150	K0H75_RS02850	B6N31_RS02955	DYD83_RS03345	IM678_RS17440	OHJ28_02975	PQ617_RS10010	PL145_10365
ORTHOMCL529	13 genes,13 taxa	1	1	1	1	1	1	1	1	1	1	1	1	1	MJO48_RS03255	FXN80_RS03130	QR68_RS02855	CVE23_RS03355	DYD82_RS03355	LH89_RS09145	K0H75_RS02855	B6N31_RS02965	DYD83_RS03350	IM678_RS17445	OHJ28_02980	PQ617_RS10015	PL145_10360
ORTHOMCL530	13 genes,13 taxa	1	1	1	1	1	1	1	1	1	1	1	1	1	MJO48_RS03260	FXN80_RS03135	QR68_RS02860	CVE23_RS03360	DYD82_RS03360	LH89_RS09140	K0H75_RS02860	B6N31_RS02970	DYD83_RS03355	IM678_RS17450	OHJ28_02985	PQ617_RS10020	PL145_10355
ORTHOMCL531	13 genes,13 taxa	1	1	1	1	1	1	1	1	1	1	1	1	1	MJO48_RS03265	FXN80_RS03140	QR68_RS02865	CVE23_RS03365	DYD82_RS03365	LH89_RS09135	K0H75_RS02865	B6N31_RS02975	DYD83_RS03360	IM678_RS17455	OHJ28_02990	PQ617_RS10025	PL145_10350
ORTHOMCL532	13 genes,13 taxa	1	1	1	1	1	1	1	1	1	1	1	1	1	MJO48_RS03270	FXN80_RS03145	QR68_RS02870	CVE23_RS03370	DYD82_RS03370	LH89_RS09130	K0H75_RS02870	B6N31_RS02980	DYD83_RS03365	IM678_RS17460	OHJ28_02995	PQ617_RS10030	PL145_10345
ORTHOMCL533	13 genes,13 taxa	1	1	1	1	1	1	1	1	1	1	1	1	1	MJO48_RS03275	FXN80_RS03150	QR68_RS02875	CVE23_RS03375	DYD82_RS03375	LH89_RS09125	K0H75_RS02875	B6N31_RS02985	DYD83_RS03370	IM678_RS17465	OHJ28_03000	PQ617_RS10035	PL145_10340
ORTHOMCL534	13 genes,13 taxa	1	1	1	1	1	1	1	1	1	1	1	1	1	MJO48_RS03280	FXN80_RS03155	QR68_RS02880	CVE23_RS03380	DYD82_RS03380	LH89_RS09120	K0H75_RS02880	B6N31_RS02990	DYD83_RS03375	IM678_RS17470	OHJ28_03005	PQ617_RS10040	PL145_10335
ORTHOMCL535	13 genes,13 taxa	1	1	1	1	1	1	1	1	1	1	1	1	1	MJO48_RS03285	FXN80_RS03160	QR68_RS02885	CVE23_RS03385	DYD82_RS03385	LH89_RS09115	K0H75_RS02885	B6N31_RS02995	DYD83_RS03380	IM678_RS17475	OHJ28_03010	PQ617_RS10045	PL145_10330
ORTHOMCL536	13 genes,13 taxa	1	1	1	1	1	1	1	1	1	1	1	1	1	MJO48_RS03295	FXN80_RS03170	QR68_RS02900	CVE23_RS03395	DYD82_RS03395	LH89_RS09105	K0H75_RS02900	B6N31_RS03015	DYD83_RS03390	IM678_RS03925	OHJ28_03020	PQ617_RS10055	PL145_10315
ORTHOMCL537	13 genes,13 taxa	1	1	1	1	1	1	1	1	1	1	1	1	1	MJO48_RS03300	FXN80_RS03175	QR68_RS02905	CVE23_RS03400	DYD82_RS03400	LH89_RS09100	K0H75_RS02905	B6N31_RS03020	DYD83_RS03395	IM678_RS03930	OHJ28_03025	PQ617_RS10060	PL145_10310
ORTHOMCL538	13 genes,13 taxa	1	1	1	1	1	1	1	1	1	1	1	1	1	MJO48_RS03305	FXN80_RS03180	QR68_RS02910	CVE23_RS03405	DYD82_RS03405	LH89_RS09095	K0H75_RS02910	B6N31_RS03025	DYD83_RS03400	IM678_RS03935	OHJ28_03030	PQ617_RS10065	PL145_10305
ORTHOMCL539	13 genes,13 taxa	1	1	1	1	1	1	1	1	1	1	1	1	1	MJO48_RS03310	FXN80_RS03185	QR68_RS02915	CVE23_RS03410	DYD82_RS03410	LH89_RS09090	K0H75_RS02915	B6N31_RS03030	DYD83_RS03405	IM678_RS03940	OHJ28_03035	PQ617_RS10070	PL145_10300
ORTHOMCL540	13 genes,13 taxa	1	1	1	1	1	1	1	1	1	1	1	1	1	MJO48_RS03315	FXN80_RS03190	QR68_RS02920	CVE23_RS03415	DYD82_RS03415	LH89_RS09085	K0H75_RS02920	B6N31_RS03035	DYD83_RS03410	IM678_RS03945	OHJ28_03040	PQ617_RS10075	PL145_10295
ORTHOMCL541	13 genes,13 taxa	1	1	1	1	1	1	1	1	1	1	1	1	1	MJO48_RS03325	FXN80_RS03200	QR68_RS02930	CVE23_RS03425	DYD82_RS03425	LH89_RS09075	K0H75_RS02930	B6N31_RS03045	DYD83_RS03420	IM678_RS03955	OHJ28_03055	PQ617_RS10090	PL145_10280
ORTHOMCL542	13 genes,13 taxa	1	1	1	1	1	1	1	1	1	1	1	1	1	MJO48_RS03330	FXN80_RS03210	QR68_RS02935	CVE23_RS03430	DYD82_RS03430	LH89_RS09070	K0H75_RS02935	B6N31_RS03050	DYD83_RS03425	IM678_RS03960	OHJ28_03060	PQ617_RS10095	PL145_10275
ORTHOMCL543	13 genes,13 taxa	1	1	1	1	1	1	1	1	1	1	1	1	1	MJO48_RS03335	FXN80_RS03215	QR68_RS02940	CVE23_RS03435	DYD82_RS03435	LH89_RS09065	K0H75_RS02940	B6N31_RS03055	DYD83_RS03430	IM678_RS03965	OHJ28_03065	PQ617_RS10100	PL145_10270
ORTHOMCL544	13 genes,13 taxa	1	1	1	1	1	1	1	1	1	1	1	1	1	MJO48_RS03340	FXN80_RS03220	QR68_RS02945	CVE23_RS03440	DYD82_RS03440	LH89_RS09060	K0H75_RS02945	B6N31_RS03060	DYD83_RS03435	IM678_RS03970	OHJ28_03070	PQ617_RS10105	PL145_10265
ORTHOMCL545	13 genes,13 taxa	1	1	1	1	1	1	1	1	1	1	1	1	1	MJO48_RS03345	FXN80_RS03225	QR68_RS02950	CVE23_RS03445	DYD82_RS03445	LH89_RS09055	K0H75_RS02950	B6N31_RS03065	DYD83_RS03440	IM678_RS03975	OHJ28_03075	PQ617_RS10110	PL145_10260
ORTHOMCL546	13 genes,13 taxa	1	1	1	1	1	1	1	1	1	1	1	1	1	MJO48_RS03350	FXN80_RS03230	QR68_RS02955	CVE23_RS03450	DYD82_RS03450	LH89_RS09050	K0H75_RS02955	B6N31_RS03070	DYD83_RS03445	IM678_RS03980	OHJ28_03080	PQ617_RS10115	PL145_10255
ORTHOMCL547	13 genes,13 taxa	1	1	1	1	1	1	1	1	1	1	1	1	1	MJO48_RS03355	FXN80_RS03235	QR68_RS02960	CVE23_RS03455	DYD82_RS03455	LH89_RS09045	K0H75_RS02960	B6N31_RS03075	DYD83_RS03450	IM678_RS03985	OHJ28_03085	PQ617_RS10120	PL145_10250
ORTHOMCL548	13 genes,13 taxa	1	1	1	1	1	1	1	1	1	1	1	1	1	MJO48_RS03360	FXN80_RS03240	QR68_RS02965	CVE23_RS03460	DYD82_RS03460	LH89_RS09040	K0H75_RS02965	B6N31_RS03080	DYD83_RS03455	IM678_RS03990	OHJ28_03090	PQ617_RS10125	PL145_10245
ORTHOMCL549	13 genes,13 taxa	1	1	1	1	1	1	1	1	1	1	1	1	1	MJO48_RS03365	FXN80_RS03245	QR68_RS02970	CVE23_RS03465	DYD82_RS03465	LH89_RS09035	K0H75_RS02970	B6N31_RS03085	DYD83_RS03460	IM678_RS03995	OHJ28_03095	PQ617_RS10130	PL145_10240
ORTHOMCL550	13 genes,13 taxa	1	1	1	1	1	1	1	1	1	1	1	1	1	MJO48_RS03455	FXN80_RS03450	QR68_RS02980	CVE23_RS03475	DYD82_RS03475	LH89_RS09025	K0H75_RS02980	B6N31_RS03095	DYD83_RS03470	IM678_RS04005	OHJ28_03105	PQ617_RS10140	PL145_10230
ORTHOMCL551	13 genes,13 taxa	1	1	1	1	1	1	1	1	1	1	1	1	1	MJO48_RS03460	FXN80_RS03455	QR68_RS02985	CVE23_RS03480	DYD82_RS03480	LH89_RS09020	K0H75_RS02985	B6N31_RS03100	DYD83_RS03475	IM678_RS04010	OHJ28_03110	PQ617_RS10145	PL145_10225
ORTHOMCL552	13 genes,13 taxa	1	1	1	1	1	1	1	1	1	1	1	1	1	MJO48_RS03465	FXN80_RS03460	QR68_RS02990	CVE23_RS03485	DYD82_RS03485	LH89_RS09015	K0H75_RS02990	B6N31_RS03105	DYD83_RS03480	IM678_RS04015	OHJ28_03115	PQ617_RS10150	PL145_10220
ORTHOMCL553	13 genes,13 taxa	1	1	1	1	1	1	1	1	1	1	1	1	1	MJO48_RS03470	FXN80_RS03465	QR68_RS02995	CVE23_RS03490	DYD82_RS03490	LH89_RS09010	K0H75_RS02995	B6N31_RS03110	DYD83_RS03485	IM678_RS04020	OHJ28_03120	PQ617_RS10155	PL145_10215
ORTHOMCL554	13 genes,13 taxa	1	1	1	1	1	1	1	1	1	1	1	1	1	MJO48_RS03475	FXN80_RS03470	QR68_RS03000	CVE23_RS03495	DYD82_RS03495	LH89_RS09005	K0H75_RS03000	B6N31_RS03115	DYD83_RS03490	IM678_RS04025	OHJ28_03125	PQ617_RS10160	PL145_10210
ORTHOMCL555	13 genes,13 taxa	1	1	1	1	1	1	1	1	1	1	1	1	1	MJO48_RS03480	FXN80_RS03475	QR68_RS03005	CVE23_RS03500	DYD82_RS03500	LH89_RS09000	K0H75_RS03005	B6N31_RS03120	DYD83_RS03495	IM678_RS04030	OHJ28_03130	PQ617_RS10165	PL145_10205
ORTHOMCL556	13 genes,13 taxa	1	1	1	1	1	1	1	1	1	1	1	1	1	MJO48_RS03485	FXN80_RS03480	QR68_RS03010	CVE23_RS03505	DYD82_RS03505	LH89_RS22190	K0H75_RS03010	B6N31_RS03125	DYD83_RS03500	IM678_RS04035	OHJ28_03135	PQ617_RS10170	PL145_10200
ORTHOMCL557	13 genes,13 taxa	1	1	1	1	1	1	1	1	1	1	1	1	1	MJO48_RS03490	FXN80_RS03485	QR68_RS03015	CVE23_RS03510	DYD82_RS03510	LH89_RS08995	K0H75_RS03015	B6N31_RS03130	DYD83_RS03505	IM678_RS04040	OHJ28_03140	PQ617_RS10175	PL145_10195
ORTHOMCL558	13 genes,13 taxa	1	1	1	1	1	1	1	1	1	1	1	1	1	MJO48_RS03495	FXN80_RS03490	QR68_RS03020	CVE23_RS03515	DYD82_RS03515	LH89_RS08990	K0H75_RS03020	B6N31_RS03135	DYD83_RS03510	IM678_RS04045	OHJ28_03145	PQ617_RS10180	PL145_10190
ORTHOMCL559	13 genes,13 taxa	1	1	1	1	1	1	1	1	1	1	1	1	1	MJO48_RS03500	FXN80_RS03495	QR68_RS03025	CVE23_RS03520	DYD82_RS03520	LH89_RS08985	K0H75_RS03025	B6N31_RS03140	DYD83_RS03515	IM678_RS04050	OHJ28_03150	PQ617_RS10185	PL145_10185
ORTHOMCL560	13 genes,13 taxa	1	1	1	1	1	1	1	1	1	1	1	1	1	MJO48_RS03505	FXN80_RS03500	QR68_RS03030	CVE23_RS03525	DYD82_RS03525	LH89_RS08980	K0H75_RS03030	B6N31_RS03145	DYD83_RS03520	IM678_RS04055	OHJ28_03155	PQ617_RS10190	PL145_10180
ORTHOMCL561	13 genes,13 taxa	1	1	1	1	1	1	1	1	1	1	1	1	1	MJO48_RS03510	FXN80_RS03505	QR68_RS03035	CVE23_RS03530	DYD82_RS03530	LH89_RS08975	K0H75_RS03035	B6N31_RS03150	DYD83_RS03525	IM678_RS04060	OHJ28_03160	PQ617_RS10195	PL145_10175
ORTHOMCL562	13 genes,13 taxa	1	1	1	1	1	1	1	1	1	1	1	1	1	MJO48_RS03515	FXN80_RS03510	QR68_RS03040	CVE23_RS03535	DYD82_RS03535	LH89_RS08970	K0H75_RS03040	B6N31_RS03155	DYD83_RS03530	IM678_RS04065	OHJ28_03165	PQ617_RS10200	PL145_10170
ORTHOMCL563	13 genes,13 taxa	1	1	1	1	1	1	1	1	1	1	1	1	1	MJO48_RS03520	FXN80_RS03515	QR68_RS03045	CVE23_RS03540	DYD82_RS03540	LH89_RS08965	K0H75_RS03045	B6N31_RS03160	DYD83_RS03535	IM678_RS04070	OHJ28_03170	PQ617_RS10205	PL145_10165
ORTHOMCL564	13 genes,13 taxa	1	1	1	1	1	1	1	1	1	1	1	1	1	MJO48_RS03525	FXN80_RS03520	QR68_RS03050	CVE23_RS03545	DYD82_RS03545	LH89_RS08960	K0H75_RS03050	B6N31_RS03165	DYD83_RS03540	IM678_RS04075	OHJ28_03175	PQ617_RS10210	PL145_10160
ORTHOMCL565	13 genes,13 taxa	1	1	1	1	1	1	1	1	1	1	1	1	1	MJO48_RS03530	FXN80_RS03525	QR68_RS03055	CVE23_RS03550	DYD82_RS03550	LH89_RS08955	K0H75_RS03055	B6N31_RS03170	DYD83_RS03545	IM678_RS04080	OHJ28_03180	PQ617_RS10215	PL145_10155
ORTHOMCL566	13 genes,13 taxa	1	1	1	1	1	1	1	1	1	1	1	1	1	MJO48_RS03535	FXN80_RS03530	QR68_RS03060	CVE23_RS03555	DYD82_RS03555	LH89_RS08950	K0H75_RS03060	B6N31_RS03175	DYD83_RS03550	IM678_RS04085	OHJ28_03185	PQ617_RS10220	PL145_10150
ORTHOMCL567	13 genes,13 taxa	1	1	1	1	1	1	1	1	1	1	1	1	1	MJO48_RS03540	FXN80_RS03535	QR68_RS03065	CVE23_RS03560	DYD82_RS03560	LH89_RS08945	K0H75_RS03065	B6N31_RS03180	DYD83_RS03555	IM678_RS04090	OHJ28_03190	PQ617_RS10225	PL145_10145
ORTHOMCL568	13 genes,13 taxa	1	1	1	1	1	1	1	1	1	1	1	1	1	MJO48_RS03545	FXN80_RS03540	QR68_RS03070	CVE23_RS03565	DYD82_RS03565	LH89_RS08940	K0H75_RS03070	B6N31_RS03185	DYD83_RS03560	IM678_RS04095	OHJ28_03195	PQ617_RS10230	PL145_10140
ORTHOMCL569	13 genes,13 taxa	1	1	1	1	1	1	1	1	1	1	1	1	1	MJO48_RS03550	FXN80_RS03545	QR68_RS03075	CVE23_RS03570	DYD82_RS03570	LH89_RS08935	K0H75_RS03075	B6N31_RS03190	DYD83_RS03565	IM678_RS04100	OHJ28_03200	PQ617_RS10235	PL145_10135
ORTHOMCL570	13 genes,13 taxa	1	1	1	1	1	1	1	1	1	1	1	1	1	MJO48_RS03555	FXN80_RS03550	QR68_RS03080	CVE23_RS03575	DYD82_RS03575	LH89_RS08930	K0H75_RS03080	B6N31_RS03195	DYD83_RS03570	IM678_RS04105	OHJ28_03205	PQ617_RS10240	PL145_10130
ORTHOMCL571	13 genes,13 taxa	1	1	1	1	1	1	1	1	1	1	1	1	1	MJO48_RS03560	FXN80_RS03555	QR68_RS03085	CVE23_RS03580	DYD82_RS03580	LH89_RS08925	K0H75_RS03085	B6N31_RS03200	DYD83_RS03575	IM678_RS04110	OHJ28_03210	PQ617_RS10245	PL145_10125
ORTHOMCL572	13 genes,13 taxa	1	1	1	1	1	1	1	1	1	1	1	1	1	MJO48_RS03575	FXN80_RS03570	QR68_RS03100	CVE23_RS03595	DYD82_RS03595	LH89_RS08910	K0H75_RS03100	B6N31_RS03215	DYD83_RS03590	IM678_RS04125	OHJ28_03225	PQ617_RS10260	PL145_10110
ORTHOMCL573	13 genes,13 taxa	1	1	1	1	1	1	1	1	1	1	1	1	1	MJO48_RS03580	FXN80_RS03575	QR68_RS03105	CVE23_RS03600	DYD82_RS03600	LH89_RS08905	K0H75_RS03105	B6N31_RS03220	DYD83_RS03595	IM678_RS04130	OHJ28_03230	PQ617_RS10265	PL145_10105
ORTHOMCL574	13 genes,13 taxa	1	1	1	1	1	1	1	1	1	1	1	1	1	MJO48_RS03585	FXN80_RS03580	QR68_RS03110	CVE23_RS03605	DYD82_RS03605	LH89_RS08900	K0H75_RS03110	B6N31_RS03225	DYD83_RS03600	IM678_RS04135	OHJ28_03235	PQ617_RS10270	PL145_10100
ORTHOMCL575	13 genes,13 taxa	1	1	1	1	1	1	1	1	1	1	1	1	1	MJO48_RS03590	FXN80_RS03585	QR68_RS03115	CVE23_RS03610	DYD82_RS03610	LH89_RS08895	K0H75_RS03115	B6N31_RS03230	DYD83_RS03605	IM678_RS04140	OHJ28_03240	PQ617_RS10275	PL145_10095
ORTHOMCL576	13 genes,13 taxa	1	1	1	1	1	1	1	1	1	1	1	1	1	MJO48_RS03595	FXN80_RS03590	QR68_RS03120	CVE23_RS03615	DYD82_RS03615	LH89_RS08890	K0H75_RS03120	B6N31_RS03235	DYD83_RS03610	IM678_RS04145	OHJ28_03245	PQ617_RS10280	PL145_10090
ORTHOMCL577	13 genes,13 taxa	1	1	1	1	1	1	1	1	1	1	1	1	1	MJO48_RS03600	FXN80_RS03595	QR68_RS03125	CVE23_RS03620	DYD82_RS03620	LH89_RS08885	K0H75_RS03125	B6N31_RS03240	DYD83_RS03615	IM678_RS04150	OHJ28_03250	PQ617_RS10285	PL145_10085
ORTHOMCL578	13 genes,13 taxa	1	1	1	1	1	1	1	1	1	1	1	1	1	MJO48_RS03605	FXN80_RS03600	QR68_RS03130	CVE23_RS03625	DYD82_RS03625	LH89_RS08880	K0H75_RS03130	B6N31_RS03245	DYD83_RS03620	IM678_RS04155	OHJ28_03255	PQ617_RS10290	PL145_10080
ORTHOMCL579	13 genes,13 taxa	1	1	1	1	1	1	1	1	1	1	1	1	1	MJO48_RS03610	FXN80_RS03605	QR68_RS03135	CVE23_RS03630	DYD82_RS03630	LH89_RS08875	K0H75_RS03135	B6N31_RS03250	DYD83_RS03625	IM678_RS04160	OHJ28_03260	PQ617_RS10295	PL145_10075
ORTHOMCL580	13 genes,13 taxa	1	1	1	1	1	1	1	1	1	1	1	1	1	MJO48_RS03615	FXN80_RS03610	QR68_RS03140	CVE23_RS03635	DYD82_RS03640	LH89_RS08870	K0H75_RS03140	B6N31_RS03260	DYD83_RS03635	IM678_RS04170	OHJ28_03265	PQ617_RS10300	PL145_10070
ORTHOMCL581	13 genes,13 taxa	1	1	1	1	1	1	1	1	1	1	1	1	1	MJO48_RS03620	FXN80_RS03615	QR68_RS03145	CVE23_RS03640	DYD82_RS03645	LH89_RS08865	K0H75_RS03145	B6N31_RS03265	DYD83_RS03640	IM678_RS04175	OHJ28_03270	PQ617_RS10305	PL145_10065
ORTHOMCL582	13 genes,13 taxa	1	1	1	1	1	1	1	1	1	1	1	1	1	MJO48_RS03625	FXN80_RS03620	QR68_RS03150	CVE23_RS03645	DYD82_RS03650	LH89_RS08860	K0H75_RS03150	B6N31_RS03270	DYD83_RS03645	IM678_RS04180	OHJ28_03275	PQ617_RS10310	PL145_10060
ORTHOMCL583	13 genes,13 taxa	1	1	1	1	1	1	1	1	1	1	1	1	1	MJO48_RS03630	FXN80_RS03625	QR68_RS03155	CVE23_RS03650	DYD82_RS03655	LH89_RS08855	K0H75_RS03155	B6N31_RS03275	DYD83_RS03650	IM678_RS04185	OHJ28_03280	PQ617_RS10315	PL145_10055
ORTHOMCL584	13 genes,13 taxa	1	1	1	1	1	1	1	1	1	1	1	1	1	MJO48_RS03635	FXN80_RS03630	QR68_RS03160	CVE23_RS03655	DYD82_RS03660	LH89_RS08850	K0H75_RS03160	B6N31_RS03280	DYD83_RS03655	IM678_RS04190	OHJ28_03285	PQ617_RS10320	PL145_10045
ORTHOMCL585	13 genes,13 taxa	1	1	1	1	1	1	1	1	1	1	1	1	1	MJO48_RS03640	FXN80_RS03635	QR68_RS03165	CVE23_RS03660	DYD82_RS03665	LH89_RS08845	K0H75_RS03165	B6N31_RS03285	DYD83_RS03660	IM678_RS04195	OHJ28_03290	PQ617_RS10325	PL145_10040
ORTHOMCL586	13 genes,13 taxa	1	1	1	1	1	1	1	1	1	1	1	1	1	MJO48_RS03645	FXN80_RS03640	QR68_RS03170	CVE23_RS03665	DYD82_RS03670	LH89_RS08840	K0H75_RS03170	B6N31_RS03290	DYD83_RS03665	IM678_RS04200	OHJ28_03295	PQ617_RS10330	PL145_10035
ORTHOMCL587	13 genes,13 taxa	1	1	1	1	1	1	1	1	1	1	1	1	1	MJO48_RS03650	FXN80_RS03645	QR68_RS03175	CVE23_RS03670	DYD82_RS03675	LH89_RS08830	K0H75_RS03175	B6N31_RS03295	DYD83_RS03670	IM678_RS04205	OHJ28_03300	PQ617_RS10335	PL145_10005
ORTHOMCL588	13 genes,13 taxa	1	1	1	1	1	1	1	1	1	1	1	1	1	MJO48_RS03660	FXN80_RS03655	QR68_RS03185	CVE23_RS03680	DYD82_RS03685	LH89_RS08820	K0H75_RS03185	B6N31_RS03305	DYD83_RS03680	IM678_RS04215	OHJ28_03310	PQ617_RS10345	PL145_09995
ORTHOMCL589	13 genes,13 taxa	1	1	1	1	1	1	1	1	1	1	1	1	1	MJO48_RS03665	FXN80_RS03660	QR68_RS03190	CVE23_RS03685	DYD82_RS03690	LH89_RS08815	K0H75_RS03190	B6N31_RS03310	DYD83_RS03685	IM678_RS04220	OHJ28_03315	PQ617_RS10350	PL145_09990
ORTHOMCL590	13 genes,13 taxa	1	1	1	1	1	1	1	1	1	1	1	1	1	MJO48_RS03695	FXN80_RS03690	QR68_RS03220	CVE23_RS03715	DYD82_RS03720	LH89_RS08785	K0H75_RS03220	B6N31_RS03340	DYD83_RS03715	IM678_RS04255	OHJ28_03350	PQ617_RS10380	PL145_09960
ORTHOMCL591	13 genes,13 taxa	1	1	1	1	1	1	1	1	1	1	1	1	1	MJO48_RS03700	FXN80_RS03695	QR68_RS03225	CVE23_RS03720	DYD82_RS03725	LH89_RS08780	K0H75_RS03225	B6N31_RS03345	DYD83_RS03720	IM678_RS04260	OHJ28_03355	PQ617_RS10385	PL145_09955
ORTHOMCL592	13 genes,13 taxa	1	1	1	1	1	1	1	1	1	1	1	1	1	MJO48_RS03705	FXN80_RS03700	QR68_RS03230	CVE23_RS03725	DYD82_RS03730	LH89_RS08775	K0H75_RS03230	B6N31_RS03350	DYD83_RS03725	IM678_RS04265	OHJ28_03360	PQ617_RS10390	PL145_09950
ORTHOMCL593	13 genes,13 taxa	1	1	1	1	1	1	1	1	1	1	1	1	1	MJO48_RS03710	FXN80_RS03705	QR68_RS03235	CVE23_RS03730	DYD82_RS03735	LH89_RS08770	K0H75_RS03235	B6N31_RS03355	DYD83_RS03730	IM678_RS04270	OHJ28_03365	PQ617_RS10395	PL145_09945
ORTHOMCL594	13 genes,13 taxa	1	1	1	1	1	1	1	1	1	1	1	1	1	MJO48_RS03730	FXN80_RS03725	QR68_RS03255	CVE23_RS03750	DYD82_RS03755	LH89_RS08750	K0H75_RS03255	B6N31_RS03375	DYD83_RS03750	IM678_RS04290	OHJ28_03385	PQ617_RS10415	PL145_09925
ORTHOMCL595	13 genes,13 taxa	1	1	1	1	1	1	1	1	1	1	1	1	1	MJO48_RS03735	FXN80_RS03730	QR68_RS03260	CVE23_RS03755	DYD82_RS03760	LH89_RS08745	K0H75_RS03260	B6N31_RS03380	DYD83_RS03755	IM678_RS04295	OHJ28_03390	PQ617_RS10420	PL145_09920
ORTHOMCL596	13 genes,13 taxa	1	1	1	1	1	1	1	1	1	1	1	1	1	MJO48_RS03740	FXN80_RS03735	QR68_RS03265	CVE23_RS03760	DYD82_RS03765	LH89_RS08740	K0H75_RS03265	B6N31_RS03385	DYD83_RS03760	IM678_RS04300	OHJ28_03395	PQ617_RS10425	PL145_09915
ORTHOMCL597	13 genes,13 taxa	1	1	1	1	1	1	1	1	1	1	1	1	1	MJO48_RS03750	FXN80_RS03745	QR68_RS03275	CVE23_RS03770	DYD82_RS03775	LH89_RS08730	K0H75_RS03275	B6N31_RS03395	DYD83_RS03770	IM678_RS04310	OHJ28_03405	PQ617_RS10435	PL145_09905
ORTHOMCL598	13 genes,13 taxa	1	1	1	1	1	1	1	1	1	1	1	1	1	MJO48_RS03755	FXN80_RS03750	QR68_RS03280	CVE23_RS03775	DYD82_RS03780	LH89_RS08725	K0H75_RS03280	B6N31_RS03400	DYD83_RS03775	IM678_RS04315	OHJ28_03410	PQ617_RS10440	PL145_09900
ORTHOMCL599	13 genes,13 taxa	1	1	1	1	1	1	1	1	1	1	1	1	1	MJO48_RS03760	FXN80_RS03755	QR68_RS03285	CVE23_RS03780	DYD82_RS03785	LH89_RS08720	K0H75_RS03285	B6N31_RS03405	DYD83_RS03780	IM678_RS04320	OHJ28_03415	PQ617_RS10445	PL145_09895
ORTHOMCL600	13 genes,13 taxa	1	1	1	1	1	1	1	1	1	1	1	1	1	MJO48_RS03765	FXN80_RS03760	QR68_RS03290	CVE23_RS03785	DYD82_RS03790	LH89_RS08715	K0H75_RS03290	B6N31_RS03410	DYD83_RS03785	IM678_RS04325	OHJ28_03420	PQ617_RS10450	PL145_09890
ORTHOMCL601	13 genes,13 taxa	1	1	1	1	1	1	1	1	1	1	1	1	1	MJO48_RS03770	FXN80_RS03765	QR68_RS03295	CVE23_RS03790	DYD82_RS03795	LH89_RS08710	K0H75_RS03295	B6N31_RS03415	DYD83_RS03790	IM678_RS04330	OHJ28_03425	PQ617_RS10455	PL145_09885
ORTHOMCL602	13 genes,13 taxa	1	1	1	1	1	1	1	1	1	1	1	1	1	MJO48_RS03775	FXN80_RS03770	QR68_RS03300	CVE23_RS03795	DYD82_RS03800	LH89_RS08705	K0H75_RS03300	B6N31_RS03420	DYD83_RS03795	IM678_RS04335	OHJ28_03430	PQ617_RS10460	PL145_09880
ORTHOMCL603	13 genes,13 taxa	1	1	1	1	1	1	1	1	1	1	1	1	1	MJO48_RS03780	FXN80_RS03775	QR68_RS03305	CVE23_RS03800	DYD82_RS03805	LH89_RS08700	K0H75_RS03305	B6N31_RS03425	DYD83_RS03800	IM678_RS04340	OHJ28_03435	PQ617_RS10465	PL145_09875
ORTHOMCL604	13 genes,13 taxa	1	1	1	1	1	1	1	1	1	1	1	1	1	MJO48_RS03785	FXN80_RS03780	QR68_RS03310	CVE23_RS03805	DYD82_RS03810	LH89_RS08695	K0H75_RS03310	B6N31_RS03430	DYD83_RS03805	IM678_RS04345	OHJ28_03440	PQ617_RS10470	PL145_09870
ORTHOMCL605	13 genes,13 taxa	1	1	1	1	1	1	1	1	1	1	1	1	1	MJO48_RS03790	FXN80_RS03785	QR68_RS03315	CVE23_RS03810	DYD82_RS03815	LH89_RS08690	K0H75_RS03315	B6N31_RS03435	DYD83_RS03810	IM678_RS04350	OHJ28_03445	PQ617_RS10475	PL145_09865
ORTHOMCL606	13 genes,13 taxa	1	1	1	1	1	1	1	1	1	1	1	1	1	MJO48_RS03795	FXN80_RS03790	QR68_RS03320	CVE23_RS03815	DYD82_RS03820	LH89_RS08685	K0H75_RS03320	B6N31_RS03440	DYD83_RS03815	IM678_RS04355	OHJ28_03450	PQ617_RS10480	PL145_09860
ORTHOMCL607	13 genes,13 taxa	1	1	1	1	1	1	1	1	1	1	1	1	1	MJO48_RS03800	FXN80_RS03795	QR68_RS03325	CVE23_RS03820	DYD82_RS03825	LH89_RS08680	K0H75_RS03325	B6N31_RS03445	DYD83_RS03820	IM678_RS04360	OHJ28_03455	PQ617_RS10485	PL145_09855
ORTHOMCL608	13 genes,13 taxa	1	1	1	1	1	1	1	1	1	1	1	1	1	MJO48_RS03805	FXN80_RS03800	QR68_RS03330	CVE23_RS03825	DYD82_RS03830	LH89_RS08675	K0H75_RS03330	B6N31_RS03450	DYD83_RS03825	IM678_RS04365	OHJ28_03460	PQ617_RS10490	PL145_09850
ORTHOMCL609	13 genes,13 taxa	1	1	1	1	1	1	1	1	1	1	1	1	1	MJO48_RS03810	FXN80_RS03805	QR68_RS03335	CVE23_RS03830	DYD82_RS03835	LH89_RS08670	K0H75_RS03335	B6N31_RS03455	DYD83_RS03830	IM678_RS04370	OHJ28_03465	PQ617_RS10495	PL145_09845
ORTHOMCL610	13 genes,13 taxa	1	1	1	1	1	1	1	1	1	1	1	1	1	MJO48_RS03815	FXN80_RS03810	QR68_RS03340	CVE23_RS03835	DYD82_RS03840	LH89_RS08665	K0H75_RS03340	B6N31_RS03460	DYD83_RS03835	IM678_RS04375	OHJ28_03470	PQ617_RS10500	PL145_09840
ORTHOMCL611	13 genes,13 taxa	1	1	1	1	1	1	1	1	1	1	1	1	1	MJO48_RS03825	FXN80_RS03820	QR68_RS03350	CVE23_RS03845	DYD82_RS03850	LH89_RS08655	K0H75_RS03350	B6N31_RS03470	DYD83_RS03845	IM678_RS04385	OHJ28_03480	PQ617_RS10510	PL145_09830
ORTHOMCL612	13 genes,13 taxa	1	1	1	1	1	1	1	1	1	1	1	1	1	MJO48_RS03830	FXN80_RS03825	QR68_RS03355	CVE23_RS03850	DYD82_RS03855	LH89_RS08650	K0H75_RS03355	B6N31_RS03475	DYD83_RS03850	IM678_RS04390	OHJ28_03485	PQ617_RS10515	PL145_09825
ORTHOMCL613	13 genes,13 taxa	1	1	1	1	1	1	1	1	1	1	1	1	1	MJO48_RS03835	FXN80_RS03850	QR68_RS03380	CVE23_RS03875	DYD82_RS03880	LH89_RS08625	K0H75_RS03380	B6N31_RS03480	DYD83_RS03875	IM678_RS04395	OHJ28_03490	PQ617_RS10520	PL145_09800
ORTHOMCL614	13 genes,13 taxa	1	1	1	1	1	1	1	1	1	1	1	1	1	MJO48_RS03840	FXN80_RS03855	QR68_RS03385	CVE23_RS03880	DYD82_RS03885	LH89_RS08620	K0H75_RS03385	B6N31_RS03485	DYD83_RS03880	IM678_RS04400	OHJ28_03495	PQ617_RS10525	PL145_09795
ORTHOMCL615	13 genes,13 taxa	1	1	1	1	1	1	1	1	1	1	1	1	1	MJO48_RS03935	FXN80_RS03905	QR68_RS03435	CVE23_RS03930	DYD82_RS03935	LH89_RS08575	K0H75_RS03435	B6N31_RS03535	DYD83_RS03930	IM678_RS04465	OHJ28_03560	PQ617_RS10575	PL145_09755
ORTHOMCL616	13 genes,13 taxa	1	1	1	1	1	1	1	1	1	1	1	1	1	MJO48_RS03940	FXN80_RS03910	QR68_RS03440	CVE23_RS03935	DYD82_RS03940	LH89_RS08570	K0H75_RS03440	B6N31_RS03540	DYD83_RS03935	IM678_RS04470	OHJ28_03565	PQ617_RS10580	PL145_09750
ORTHOMCL617	13 genes,13 taxa	1	1	1	1	1	1	1	1	1	1	1	1	1	MJO48_RS03945	FXN80_RS03915	QR68_RS03445	CVE23_RS03940	DYD82_RS03945	LH89_RS08565	K0H75_RS03445	B6N31_RS03545	DYD83_RS03940	IM678_RS04475	OHJ28_03575	PQ617_RS10585	PL145_09745
ORTHOMCL618	13 genes,13 taxa	1	1	1	1	1	1	1	1	1	1	1	1	1	MJO48_RS03950	FXN80_RS03920	QR68_RS03450	CVE23_RS03945	DYD82_RS03950	LH89_RS08560	K0H75_RS03450	B6N31_RS03550	DYD83_RS03945	IM678_RS04480	OHJ28_03580	PQ617_RS10590	PL145_09740
ORTHOMCL619	13 genes,13 taxa	1	1	1	1	1	1	1	1	1	1	1	1	1	MJO48_RS03955	FXN80_RS03925	QR68_RS03455	CVE23_RS03950	DYD82_RS03955	LH89_RS08555	K0H75_RS03455	B6N31_RS03555	DYD83_RS03950	IM678_RS04485	OHJ28_03585	PQ617_RS10595	PL145_09735
ORTHOMCL620	13 genes,13 taxa	1	1	1	1	1	1	1	1	1	1	1	1	1	MJO48_RS03960	FXN80_RS03930	QR68_RS03460	CVE23_RS03955	DYD82_RS03960	LH89_RS08550	K0H75_RS03460	B6N31_RS03560	DYD83_RS03955	IM678_RS04490	OHJ28_03590	PQ617_RS10600	PL145_09730
ORTHOMCL621	13 genes,13 taxa	1	1	1	1	1	1	1	1	1	1	1	1	1	MJO48_RS03965	FXN80_RS03935	QR68_RS03465	CVE23_RS03960	DYD82_RS03965	LH89_RS08545	K0H75_RS03465	B6N31_RS03565	DYD83_RS03960	IM678_RS04495	OHJ28_03595	PQ617_RS10605	PL145_09725
ORTHOMCL622	13 genes,13 taxa	1	1	1	1	1	1	1	1	1	1	1	1	1	MJO48_RS03970	FXN80_RS03940	QR68_RS03470	CVE23_RS03965	DYD82_RS03970	LH89_RS08540	K0H75_RS03470	B6N31_RS03570	DYD83_RS03965	IM678_RS04500	OHJ28_03600	PQ617_RS10610	PL145_09720
ORTHOMCL623	13 genes,13 taxa	1	1	1	1	1	1	1	1	1	1	1	1	1	MJO48_RS03975	FXN80_RS03945	QR68_RS03475	CVE23_RS03970	DYD82_RS03975	LH89_RS08535	K0H75_RS03475	B6N31_RS03575	DYD83_RS03970	IM678_RS04505	OHJ28_03605	PQ617_RS10615	PL145_09715
ORTHOMCL624	13 genes,13 taxa	1	1	1	1	1	1	1	1	1	1	1	1	1	MJO48_RS03980	FXN80_RS03950	QR68_RS03480	CVE23_RS03975	DYD82_RS03980	LH89_RS08530	K0H75_RS03480	B6N31_RS03580	DYD83_RS03975	IM678_RS04510	OHJ28_03610	PQ617_RS10620	PL145_09710
ORTHOMCL625	13 genes,13 taxa	1	1	1	1	1	1	1	1	1	1	1	1	1	MJO48_RS03985	FXN80_RS03955	QR68_RS03485	CVE23_RS03980	DYD82_RS03985	LH89_RS08525	K0H75_RS03485	B6N31_RS03585	DYD83_RS03980	IM678_RS04515	OHJ28_03615	PQ617_RS10625	PL145_09705
ORTHOMCL626	13 genes,13 taxa	1	1	1	1	1	1	1	1	1	1	1	1	1	MJO48_RS03990	FXN80_RS03960	QR68_RS03490	CVE23_RS03985	DYD82_RS03990	LH89_RS08520	K0H75_RS03490	B6N31_RS03590	DYD83_RS03985	IM678_RS04520	OHJ28_03625	PQ617_RS10630	PL145_09700
ORTHOMCL627	13 genes,13 taxa	1	1	1	1	1	1	1	1	1	1	1	1	1	MJO48_RS04000	FXN80_RS03970	QR68_RS03500	CVE23_RS03995	DYD82_RS04000	LH89_RS08510	K0H75_RS03500	B6N31_RS03600	DYD83_RS03995	IM678_RS04530	OHJ28_03635	PQ617_RS10640	PL145_09690
ORTHOMCL628	13 genes,13 taxa	1	1	1	1	1	1	1	1	1	1	1	1	1	MJO48_RS04005	FXN80_RS03975	QR68_RS03505	CVE23_RS04000	DYD82_RS04005	LH89_RS08505	K0H75_RS03505	B6N31_RS03605	DYD83_RS04000	IM678_RS04535	OHJ28_03640	PQ617_RS10645	PL145_09685
ORTHOMCL629	13 genes,13 taxa	1	1	1	1	1	1	1	1	1	1	1	1	1	MJO48_RS04010	FXN80_RS03980	QR68_RS03510	CVE23_RS04005	DYD82_RS04010	LH89_RS08500	K0H75_RS03510	B6N31_RS03610	DYD83_RS04005	IM678_RS04540	OHJ28_03645	PQ617_RS10650	PL145_09680
ORTHOMCL630	13 genes,13 taxa	1	1	1	1	1	1	1	1	1	1	1	1	1	MJO48_RS04015	FXN80_RS03985	QR68_RS03515	CVE23_RS23010	DYD82_RS22290	LH89_RS23610	K0H75_RS03515	B6N31_RS03615	DYD83_RS22295	IM678_RS04545	OHJ28_03650	PQ617_RS10655	PL145_09675
ORTHOMCL631	13 genes,13 taxa	1	1	1	1	1	1	1	1	1	1	1	1	1	MJO48_RS04020	FXN80_RS03990	QR68_RS03520	CVE23_RS04015	DYD82_RS04020	LH89_RS08490	K0H75_RS03520	B6N31_RS03620	DYD83_RS04015	IM678_RS04550	OHJ28_03655	PQ617_RS10660	PL145_09670
ORTHOMCL632	13 genes,13 taxa	1	1	1	1	1	1	1	1	1	1	1	1	1	MJO48_RS04030	FXN80_RS04000	QR68_RS03530	CVE23_RS04025	DYD82_RS04030	LH89_RS08480	K0H75_RS03530	B6N31_RS03630	DYD83_RS04025	IM678_RS16050	OHJ28_03665	PQ617_RS10670	PL145_09660
ORTHOMCL633	13 genes,13 taxa	1	1	1	1	1	1	1	1	1	1	1	1	1	MJO48_RS04035	FXN80_RS04005	QR68_RS03535	CVE23_RS04030	DYD82_RS04035	LH89_RS08475	K0H75_RS03535	B6N31_RS03635	DYD83_RS04030	IM678_RS16045	OHJ28_03670	PQ617_RS10675	PL145_09655
ORTHOMCL634	13 genes,13 taxa	1	1	1	1	1	1	1	1	1	1	1	1	1	MJO48_RS04040	FXN80_RS04010	QR68_RS03540	CVE23_RS04035	DYD82_RS04040	LH89_RS08470	K0H75_RS03540	B6N31_RS03640	DYD83_RS04035	IM678_RS16040	OHJ28_03675	PQ617_RS10680	PL145_09650
ORTHOMCL635	13 genes,13 taxa	1	1	1	1	1	1	1	1	1	1	1	1	1	MJO48_RS04045	FXN80_RS04015	QR68_RS03545	CVE23_RS04040	DYD82_RS04045	LH89_RS08465	K0H75_RS03545	B6N31_RS03645	DYD83_RS04040	IM678_RS16035	OHJ28_03680	PQ617_RS10685	PL145_09645
ORTHOMCL636	13 genes,13 taxa	1	1	1	1	1	1	1	1	1	1	1	1	1	MJO48_RS04050	FXN80_RS04020	QR68_RS03550	CVE23_RS04045	DYD82_RS04050	LH89_RS08460	K0H75_RS03550	B6N31_RS03650	DYD83_RS04045	IM678_RS16030	OHJ28_03685	PQ617_RS10690	PL145_09640
ORTHOMCL637	13 genes,13 taxa	1	1	1	1	1	1	1	1	1	1	1	1	1	MJO48_RS04060	FXN80_RS04030	QR68_RS03560	CVE23_RS04055	DYD82_RS04060	LH89_RS08450	K0H75_RS03560	B6N31_RS03665	DYD83_RS04055	IM678_RS16020	OHJ28_03695	PQ617_RS10700	PL145_09630
ORTHOMCL638	13 genes,13 taxa	1	1	1	1	1	1	1	1	1	1	1	1	1	MJO48_RS04065	FXN80_RS04035	QR68_RS03565	CVE23_RS04060	DYD82_RS04065	LH89_RS08445	K0H75_RS03565	B6N31_RS03670	DYD83_RS04060	IM678_RS16015	OHJ28_03700	PQ617_RS10705	PL145_09625
ORTHOMCL639	13 genes,13 taxa	1	1	1	1	1	1	1	1	1	1	1	1	1	MJO48_RS04070	FXN80_RS04040	QR68_RS03570	CVE23_RS04065	DYD82_RS04070	LH89_RS08440	K0H75_RS03570	B6N31_RS03675	DYD83_RS04065	IM678_RS16010	OHJ28_03705	PQ617_RS10710	PL145_09620
ORTHOMCL640	13 genes,13 taxa	1	1	1	1	1	1	1	1	1	1	1	1	1	MJO48_RS04075	FXN80_RS04045	QR68_RS03575	CVE23_RS04070	DYD82_RS04075	LH89_RS08435	K0H75_RS03575	B6N31_RS03680	DYD83_RS04070	IM678_RS16005	OHJ28_03710	PQ617_RS10715	PL145_09615
ORTHOMCL641	13 genes,13 taxa	1	1	1	1	1	1	1	1	1	1	1	1	1	MJO48_RS04080	FXN80_RS04050	QR68_RS03580	CVE23_RS04075	DYD82_RS04080	LH89_RS08430	K0H75_RS03580	B6N31_RS03685	DYD83_RS04075	IM678_RS16000	OHJ28_03715	PQ617_RS10720	PL145_09610
ORTHOMCL642	13 genes,13 taxa	1	1	1	1	1	1	1	1	1	1	1	1	1	MJO48_RS04085	FXN80_RS04055	QR68_RS03585	CVE23_RS04080	DYD82_RS04085	LH89_RS08425	K0H75_RS03585	B6N31_RS03690	DYD83_RS04080	IM678_RS15995	OHJ28_03720	PQ617_RS10725	PL145_09605
ORTHOMCL643	13 genes,13 taxa	1	1	1	1	1	1	1	1	1	1	1	1	1	MJO48_RS04095	FXN80_RS04065	QR68_RS03595	CVE23_RS04090	DYD82_RS04095	LH89_RS08415	K0H75_RS03595	B6N31_RS03700	DYD83_RS04090	IM678_RS15985	OHJ28_03730	PQ617_RS10735	PL145_09595
ORTHOMCL644	13 genes,13 taxa	1	1	1	1	1	1	1	1	1	1	1	1	1	MJO48_RS04100	FXN80_RS04070	QR68_RS03600	CVE23_RS04095	DYD82_RS04100	LH89_RS08410	K0H75_RS03600	B6N31_RS03705	DYD83_RS04095	IM678_RS15980	OHJ28_03735	PQ617_RS10740	PL145_09590
ORTHOMCL645	13 genes,13 taxa	1	1	1	1	1	1	1	1	1	1	1	1	1	MJO48_RS04105	FXN80_RS04075	QR68_RS03605	CVE23_RS04100	DYD82_RS04105	LH89_RS08405	K0H75_RS03605	B6N31_RS03710	DYD83_RS04100	IM678_RS15975	OHJ28_03740	PQ617_RS10745	PL145_09585
ORTHOMCL646	13 genes,13 taxa	1	1	1	1	1	1	1	1	1	1	1	1	1	MJO48_RS04110	FXN80_RS04080	QR68_RS03610	CVE23_RS04105	DYD82_RS04110	LH89_RS08400	K0H75_RS03610	B6N31_RS03715	DYD83_RS04105	IM678_RS15970	OHJ28_03745	PQ617_RS10750	PL145_09580
ORTHOMCL647	13 genes,13 taxa	1	1	1	1	1	1	1	1	1	1	1	1	1	MJO48_RS04115	FXN80_RS04085	QR68_RS03615	CVE23_RS04110	DYD82_RS04115	LH89_RS08395	K0H75_RS03615	B6N31_RS03720	DYD83_RS04110	IM678_RS15965	OHJ28_03750	PQ617_RS10755	PL145_09575
ORTHOMCL648	13 genes,13 taxa	1	1	1	1	1	1	1	1	1	1	1	1	1	MJO48_RS04120	FXN80_RS04090	QR68_RS03620	CVE23_RS04115	DYD82_RS04120	LH89_RS08390	K0H75_RS03620	B6N31_RS03725	DYD83_RS04115	IM678_RS15960	OHJ28_03755	PQ617_RS10760	PL145_09570
ORTHOMCL649	13 genes,13 taxa	1	1	1	1	1	1	1	1	1	1	1	1	1	MJO48_RS04130	FXN80_RS04100	QR68_RS03630	CVE23_RS04125	DYD82_RS04130	LH89_RS08380	K0H75_RS03630	B6N31_RS03735	DYD83_RS04125	IM678_RS15950	OHJ28_03765	PQ617_RS10770	PL145_09560
ORTHOMCL650	13 genes,13 taxa	1	1	1	1	1	1	1	1	1	1	1	1	1	MJO48_RS04135	FXN80_RS04105	QR68_RS03635	CVE23_RS04130	DYD82_RS04135	LH89_RS08375	K0H75_RS03635	B6N31_RS03740	DYD83_RS04130	IM678_RS15945	OHJ28_03770	PQ617_RS10775	PL145_09555
ORTHOMCL651	13 genes,13 taxa	1	1	1	1	1	1	1	1	1	1	1	1	1	MJO48_RS04140	FXN80_RS04110	QR68_RS03640	CVE23_RS04135	DYD82_RS04140	LH89_RS08370	K0H75_RS03640	B6N31_RS03745	DYD83_RS04135	IM678_RS15940	OHJ28_03775	PQ617_RS10780	PL145_09550
ORTHOMCL652	13 genes,13 taxa	1	1	1	1	1	1	1	1	1	1	1	1	1	MJO48_RS04145	FXN80_RS04115	QR68_RS03645	CVE23_RS04140	DYD82_RS04145	LH89_RS08365	K0H75_RS03645	B6N31_RS03750	DYD83_RS04140	IM678_RS15935	OHJ28_03780	PQ617_RS10785	PL145_09545
ORTHOMCL653	13 genes,13 taxa	1	1	1	1	1	1	1	1	1	1	1	1	1	MJO48_RS04150	FXN80_RS04120	QR68_RS03650	CVE23_RS04145	DYD82_RS04150	LH89_RS08360	K0H75_RS03650	B6N31_RS03755	DYD83_RS04145	IM678_RS15930	OHJ28_03785	PQ617_RS10790	PL145_09540
ORTHOMCL654	13 genes,13 taxa	1	1	1	1	1	1	1	1	1	1	1	1	1	MJO48_RS04155	FXN80_RS04125	QR68_RS03655	CVE23_RS04150	DYD82_RS04155	LH89_RS08355	K0H75_RS03655	B6N31_RS03760	DYD83_RS04150	IM678_RS15925	OHJ28_03790	PQ617_RS10795	PL145_09535
ORTHOMCL655	13 genes,13 taxa	1	1	1	1	1	1	1	1	1	1	1	1	1	MJO48_RS04160	FXN80_RS04130	QR68_RS03660	CVE23_RS04160	DYD82_RS04165	LH89_RS08350	K0H75_RS03660	B6N31_RS03765	DYD83_RS04160	IM678_RS15915	OHJ28_03800	PQ617_RS10800	PL145_09530
ORTHOMCL656	13 genes,13 taxa	1	1	1	1	1	1	1	1	1	1	1	1	1	MJO48_RS04170	FXN80_RS04140	QR68_RS03670	CVE23_RS04170	DYD82_RS04175	LH89_RS08345	K0H75_RS03670	B6N31_RS03775	DYD83_RS04170	IM678_RS15905	OHJ28_03810	PQ617_RS10805	PL145_09525
ORTHOMCL657	13 genes,13 taxa	1	1	1	1	1	1	1	1	1	1	1	1	1	MJO48_RS04175	FXN80_RS04145	QR68_RS03675	CVE23_RS04175	DYD82_RS04180	LH89_RS08340	K0H75_RS03675	B6N31_RS03780	DYD83_RS04175	IM678_RS15900	OHJ28_03815	PQ617_RS10810	PL145_09520
ORTHOMCL658	13 genes,13 taxa	1	1	1	1	1	1	1	1	1	1	1	1	1	MJO48_RS04180	FXN80_RS04150	QR68_RS03680	CVE23_RS04180	DYD82_RS04185	LH89_RS08335	K0H75_RS03680	B6N31_RS03785	DYD83_RS04180	IM678_RS15895	OHJ28_03820	PQ617_RS10815	PL145_09515
ORTHOMCL659	13 genes,13 taxa	1	1	1	1	1	1	1	1	1	1	1	1	1	MJO48_RS04185	FXN80_RS04155	QR68_RS03685	CVE23_RS04185	DYD82_RS04190	LH89_RS08330	K0H75_RS03685	B6N31_RS03790	DYD83_RS04185	IM678_RS15890	OHJ28_03825	PQ617_RS10820	PL145_09510
ORTHOMCL660	13 genes,13 taxa	1	1	1	1	1	1	1	1	1	1	1	1	1	MJO48_RS04190	FXN80_RS04160	QR68_RS03690	CVE23_RS04190	DYD82_RS04195	LH89_RS08325	K0H75_RS03690	B6N31_RS03795	DYD83_RS04190	IM678_RS15885	OHJ28_03830	PQ617_RS10825	PL145_09505
ORTHOMCL661	13 genes,13 taxa	1	1	1	1	1	1	1	1	1	1	1	1	1	MJO48_RS04195	FXN80_RS04165	QR68_RS03695	CVE23_RS04195	DYD82_RS04200	LH89_RS08320	K0H75_RS03695	B6N31_RS03800	DYD83_RS04195	IM678_RS15880	OHJ28_03835	PQ617_RS10830	PL145_09500
ORTHOMCL662	13 genes,13 taxa	1	1	1	1	1	1	1	1	1	1	1	1	1	MJO48_RS04200	FXN80_RS04170	QR68_RS03700	CVE23_RS04200	DYD82_RS04205	LH89_RS08315	K0H75_RS03700	B6N31_RS03805	DYD83_RS04200	IM678_RS15875	OHJ28_03840	PQ617_RS10835	PL145_09495
ORTHOMCL663	13 genes,13 taxa	1	1	1	1	1	1	1	1	1	1	1	1	1	MJO48_RS04210	FXN80_RS04180	QR68_RS03710	CVE23_RS04210	DYD82_RS04215	LH89_RS08305	K0H75_RS03710	B6N31_RS03815	DYD83_RS04210	IM678_RS15865	OHJ28_03850	PQ617_RS10845	PL145_09485
ORTHOMCL664	13 genes,13 taxa	1	1	1	1	1	1	1	1	1	1	1	1	1	MJO48_RS04215	FXN80_RS04185	QR68_RS03715	CVE23_RS04215	DYD82_RS04220	LH89_RS08300	K0H75_RS03715	B6N31_RS03820	DYD83_RS04215	IM678_RS15860	OHJ28_03855	PQ617_RS10850	PL145_09480
ORTHOMCL665	13 genes,13 taxa	1	1	1	1	1	1	1	1	1	1	1	1	1	MJO48_RS04220	FXN80_RS04190	QR68_RS03720	CVE23_RS04220	DYD82_RS04225	LH89_RS08295	K0H75_RS03720	B6N31_RS03825	DYD83_RS04220	IM678_RS15855	OHJ28_03860	PQ617_RS10855	PL145_09475
ORTHOMCL666	13 genes,13 taxa	1	1	1	1	1	1	1	1	1	1	1	1	1	MJO48_RS04225	FXN80_RS04195	QR68_RS03725	CVE23_RS04225	DYD82_RS04230	LH89_RS08290	K0H75_RS03725	B6N31_RS03830	DYD83_RS04225	IM678_RS15850	OHJ28_03865	PQ617_RS10860	PL145_09470
ORTHOMCL667	13 genes,13 taxa	1	1	1	1	1	1	1	1	1	1	1	1	1	MJO48_RS04230	FXN80_RS04200	QR68_RS03730	CVE23_RS04230	DYD82_RS04235	LH89_RS08285	K0H75_RS03730	B6N31_RS03835	DYD83_RS04230	IM678_RS15845	OHJ28_03870	PQ617_RS10865	PL145_09465
ORTHOMCL668	13 genes,13 taxa	1	1	1	1	1	1	1	1	1	1	1	1	1	MJO48_RS04235	FXN80_RS04205	QR68_RS03735	CVE23_RS04235	DYD82_RS04240	LH89_RS08280	K0H75_RS03735	B6N31_RS03840	DYD83_RS04235	IM678_RS15840	OHJ28_03875	PQ617_RS10870	PL145_09460
ORTHOMCL669	13 genes,13 taxa	1	1	1	1	1	1	1	1	1	1	1	1	1	MJO48_RS04240	FXN80_RS04210	QR68_RS03740	CVE23_RS04240	DYD82_RS04245	LH89_RS08275	K0H75_RS03740	B6N31_RS03845	DYD83_RS04240	IM678_RS15835	OHJ28_03880	PQ617_RS10875	PL145_09455
ORTHOMCL670	13 genes,13 taxa	1	1	1	1	1	1	1	1	1	1	1	1	1	MJO48_RS04255	FXN80_RS04225	QR68_RS03755	CVE23_RS04250	DYD82_RS04255	LH89_RS08265	K0H75_RS03755	B6N31_RS03855	DYD83_RS04250	IM678_RS15825	OHJ28_03890	PQ617_RS10885	PL145_09445
ORTHOMCL671	13 genes,13 taxa	1	1	1	1	1	1	1	1	1	1	1	1	1	MJO48_RS04260	FXN80_RS04230	QR68_RS03760	CVE23_RS04255	DYD82_RS04260	LH89_RS22185	K0H75_RS03760	B6N31_RS03860	DYD83_RS04255	IM678_RS15820	OHJ28_03895	PQ617_RS10890	PL145_09440
ORTHOMCL672	13 genes,13 taxa	1	1	1	1	1	1	1	1	1	1	1	1	1	MJO48_RS04265	FXN80_RS04235	QR68_RS03765	CVE23_RS04260	DYD82_RS04265	LH89_RS08260	K0H75_RS03765	B6N31_RS03865	DYD83_RS04260	IM678_RS15815	OHJ28_03900	PQ617_RS10895	PL145_09435
ORTHOMCL673	13 genes,13 taxa	1	1	1	1	1	1	1	1	1	1	1	1	1	MJO48_RS04275	FXN80_RS04245	QR68_RS03775	CVE23_RS04265	DYD82_RS04275	LH89_RS08255	K0H75_RS03775	B6N31_RS03870	DYD83_RS04270	IM678_RS06430	OHJ28_03910	PQ617_RS10905	PL145_09425
ORTHOMCL674	13 genes,13 taxa	1	1	1	1	1	1	1	1	1	1	1	1	1	MJO48_RS04280	FXN80_RS04255	QR68_RS03785	CVE23_RS04270	DYD82_RS04280	LH89_RS08250	K0H75_RS03785	B6N31_RS03875	DYD83_RS04275	IM678_RS06420	OHJ28_03920	PQ617_RS10915	PL145_09415
ORTHOMCL675	13 genes,13 taxa	1	1	1	1	1	1	1	1	1	1	1	1	1	MJO48_RS04285	FXN80_RS04260	QR68_RS03790	CVE23_RS04280	DYD82_RS04285	LH89_RS08245	K0H75_RS03790	B6N31_RS03880	DYD83_RS04280	IM678_RS06415	OHJ28_03925	PQ617_RS10920	PL145_09410
ORTHOMCL676	13 genes,13 taxa	1	1	1	1	1	1	1	1	1	1	1	1	1	MJO48_RS04290	FXN80_RS04265	QR68_RS03795	CVE23_RS04285	DYD82_RS04290	LH89_RS08240	K0H75_RS03795	B6N31_RS03885	DYD83_RS04285	IM678_RS06410	OHJ28_03930	PQ617_RS10925	PL145_09405
ORTHOMCL677	13 genes,13 taxa	1	1	1	1	1	1	1	1	1	1	1	1	1	MJO48_RS04295	FXN80_RS04270	QR68_RS03800	CVE23_RS04290	DYD82_RS04295	LH89_RS08235	K0H75_RS03800	B6N31_RS03890	DYD83_RS04290	IM678_RS06405	OHJ28_03935	PQ617_RS10930	PL145_09400
ORTHOMCL678	13 genes,13 taxa	1	1	1	1	1	1	1	1	1	1	1	1	1	MJO48_RS04300	FXN80_RS04275	QR68_RS03805	CVE23_RS04295	DYD82_RS04300	LH89_RS08230	K0H75_RS03805	B6N31_RS03895	DYD83_RS04295	IM678_RS06400	OHJ28_03940	PQ617_RS10935	PL145_09395
ORTHOMCL679	13 genes,13 taxa	1	1	1	1	1	1	1	1	1	1	1	1	1	MJO48_RS04305	FXN80_RS04280	QR68_RS03810	CVE23_RS04300	DYD82_RS04305	LH89_RS08225	K0H75_RS03810	B6N31_RS03900	DYD83_RS04300	IM678_RS06395	OHJ28_03945	PQ617_RS10940	PL145_09390
ORTHOMCL680	13 genes,13 taxa	1	1	1	1	1	1	1	1	1	1	1	1	1	MJO48_RS04310	FXN80_RS04285	QR68_RS03815	CVE23_RS04305	DYD82_RS04310	LH89_RS08220	K0H75_RS03815	B6N31_RS03905	DYD83_RS04305	IM678_RS06390	OHJ28_03950	PQ617_RS10945	PL145_09385
ORTHOMCL681	13 genes,13 taxa	1	1	1	1	1	1	1	1	1	1	1	1	1	MJO48_RS04315	FXN80_RS04290	QR68_RS03820	CVE23_RS04310	DYD82_RS04315	LH89_RS08215	K0H75_RS03820	B6N31_RS03910	DYD83_RS04310	IM678_RS06385	OHJ28_03955	PQ617_RS10950	PL145_09380
ORTHOMCL682	13 genes,13 taxa	1	1	1	1	1	1	1	1	1	1	1	1	1	MJO48_RS04320	FXN80_RS04300	QR68_RS03830	CVE23_RS04320	DYD82_RS04320	LH89_RS08205	K0H75_RS03830	B6N31_RS03925	DYD83_RS04315	IM678_RS06380	OHJ28_03960	PQ617_RS10955	PL145_09370
ORTHOMCL683	13 genes,13 taxa	1	1	1	1	1	1	1	1	1	1	1	1	1	MJO48_RS04325	FXN80_RS04305	QR68_RS03835	CVE23_RS04325	DYD82_RS04325	LH89_RS08200	K0H75_RS03835	B6N31_RS03930	DYD83_RS04320	IM678_RS06375	OHJ28_03965	PQ617_RS10960	PL145_09365
ORTHOMCL684	13 genes,13 taxa	1	1	1	1	1	1	1	1	1	1	1	1	1	MJO48_RS04330	FXN80_RS04310	QR68_RS03840	CVE23_RS04330	DYD82_RS04330	LH89_RS08195	K0H75_RS03840	B6N31_RS03935	DYD83_RS04325	IM678_RS06370	OHJ28_03970	PQ617_RS10965	PL145_09360
ORTHOMCL685	13 genes,13 taxa	1	1	1	1	1	1	1	1	1	1	1	1	1	MJO48_RS04335	FXN80_RS04315	QR68_RS03845	CVE23_RS04335	DYD82_RS04335	LH89_RS08190	K0H75_RS03845	B6N31_RS03940	DYD83_RS04330	IM678_RS06365	OHJ28_03975	PQ617_RS10970	PL145_09355
ORTHOMCL686	13 genes,13 taxa	1	1	1	1	1	1	1	1	1	1	1	1	1	MJO48_RS04340	FXN80_RS04320	QR68_RS03850	CVE23_RS04340	DYD82_RS04340	LH89_RS08185	K0H75_RS03850	B6N31_RS03945	DYD83_RS04335	IM678_RS06360	OHJ28_03980	PQ617_RS10975	PL145_09345
ORTHOMCL687	13 genes,13 taxa	1	1	1	1	1	1	1	1	1	1	1	1	1	MJO48_RS04360	FXN80_RS04340	QR68_RS03870	CVE23_RS04365	DYD82_RS04365	LH89_RS08160	K0H75_RS03870	B6N31_RS03970	DYD83_RS04360	IM678_RS06335	OHJ28_04000	PQ617_RS10995	PL145_09340
ORTHOMCL688	13 genes,13 taxa	1	1	1	1	1	1	1	1	1	1	1	1	1	MJO48_RS04365	FXN80_RS04345	QR68_RS03875	CVE23_RS04370	DYD82_RS04370	LH89_RS08155	K0H75_RS03880	B6N31_RS03975	DYD83_RS04365	IM678_RS06330	OHJ28_04005	PQ617_RS11000	PL145_09330
ORTHOMCL689	13 genes,13 taxa	1	1	1	1	1	1	1	1	1	1	1	1	1	MJO48_RS04605	FXN80_RS04395	QR68_RS03925	CVE23_RS04400	DYD82_RS04405	LH89_RS07925	K0H75_RS03930	B6N31_RS03995	DYD83_RS04400	IM678_RS06245	OHJ28_04295	PQ617_RS11120	PL145_09080
ORTHOMCL690	13 genes,13 taxa	1	1	1	1	1	1	1	1	1	1	1	1	1	MJO48_RS04610	FXN80_RS04400	QR68_RS03930	CVE23_RS04405	DYD82_RS04410	LH89_RS07920	K0H75_RS03935	B6N31_RS04000	DYD83_RS04405	IM678_RS06240	OHJ28_04300	PQ617_RS11125	PL145_09075
ORTHOMCL691	13 genes,13 taxa	1	1	1	1	1	1	1	1	1	1	1	1	1	MJO48_RS04615	FXN80_RS04405	QR68_RS03935	CVE23_RS04410	DYD82_RS04415	LH89_RS07915	K0H75_RS03940	B6N31_RS04005	DYD83_RS04410	IM678_RS06235	OHJ28_04305	PQ617_RS11130	PL145_09070
ORTHOMCL692	13 genes,13 taxa	1	1	1	1	1	1	1	1	1	1	1	1	1	MJO48_RS04620	FXN80_RS04410	QR68_RS03940	CVE23_RS04415	DYD82_RS04420	LH89_RS07910	K0H75_RS03945	B6N31_RS04010	DYD83_RS04415	IM678_RS06230	OHJ28_04310	PQ617_RS11135	PL145_09065
ORTHOMCL693	13 genes,13 taxa	1	1	1	1	1	1	1	1	1	1	1	1	1	MJO48_RS04625	FXN80_RS04415	QR68_RS03945	CVE23_RS04420	DYD82_RS04425	LH89_RS07905	K0H75_RS03950	B6N31_RS04015	DYD83_RS04420	IM678_RS06225	OHJ28_04315	PQ617_RS11140	PL145_09060
ORTHOMCL694	13 genes,13 taxa	1	1	1	1	1	1	1	1	1	1	1	1	1	MJO48_RS04630	FXN80_RS04420	QR68_RS03950	CVE23_RS04425	DYD82_RS04430	LH89_RS07900	K0H75_RS03955	B6N31_RS04020	DYD83_RS04425	IM678_RS06220	OHJ28_04320	PQ617_RS11145	PL145_09055
ORTHOMCL695	13 genes,13 taxa	1	1	1	1	1	1	1	1	1	1	1	1	1	MJO48_RS04635	FXN80_RS04425	QR68_RS03955	CVE23_RS04435	DYD82_RS04435	LH89_RS07895	K0H75_RS03960	B6N31_RS04030	DYD83_RS04430	IM678_RS06215	OHJ28_04325	PQ617_RS11150	PL145_09050
ORTHOMCL696	13 genes,13 taxa	1	1	1	1	1	1	1	1	1	1	1	1	1	MJO48_RS04640	FXN80_RS04430	QR68_RS03960	CVE23_RS04440	DYD82_RS04440	LH89_RS07890	K0H75_RS03965	B6N31_RS04035	DYD83_RS04435	IM678_RS06210	OHJ28_04330	PQ617_RS11155	PL145_09045
ORTHOMCL697	13 genes,13 taxa	1	1	1	1	1	1	1	1	1	1	1	1	1	MJO48_RS04645	FXN80_RS04435	QR68_RS03965	CVE23_RS04445	DYD82_RS04445	LH89_RS07885	K0H75_RS03970	B6N31_RS04040	DYD83_RS04440	IM678_RS06205	OHJ28_04335	PQ617_RS11160	PL145_09040
ORTHOMCL698	13 genes,13 taxa	1	1	1	1	1	1	1	1	1	1	1	1	1	MJO48_RS04650	FXN80_RS04440	QR68_RS03970	CVE23_RS04450	DYD82_RS04450	LH89_RS07880	K0H75_RS03975	B6N31_RS04045	DYD83_RS04445	IM678_RS06200	OHJ28_04340	PQ617_RS11165	PL145_09035
ORTHOMCL699	13 genes,13 taxa	1	1	1	1	1	1	1	1	1	1	1	1	1	MJO48_RS04655	FXN80_RS04445	QR68_RS03975	CVE23_RS04455	DYD82_RS04455	LH89_RS07875	K0H75_RS03980	B6N31_RS04050	DYD83_RS04450	IM678_RS06195	OHJ28_04345	PQ617_RS11170	PL145_09030
ORTHOMCL700	13 genes,13 taxa	1	1	1	1	1	1	1	1	1	1	1	1	1	MJO48_RS04660	FXN80_RS04450	QR68_RS03980	CVE23_RS04460	DYD82_RS04460	LH89_RS07870	K0H75_RS03985	B6N31_RS04055	DYD83_RS04455	IM678_RS06190	OHJ28_04350	PQ617_RS11175	PL145_09025
ORTHOMCL701	13 genes,13 taxa	1	1	1	1	1	1	1	1	1	1	1	1	1	MJO48_RS04665	FXN80_RS04455	QR68_RS03985	CVE23_RS04465	DYD82_RS04465	LH89_RS07865	K0H75_RS03990	B6N31_RS04060	DYD83_RS04460	IM678_RS06185	OHJ28_04355	PQ617_RS11180	PL145_09020
ORTHOMCL702	13 genes,13 taxa	1	1	1	1	1	1	1	1	1	1	1	1	1	MJO48_RS04670	FXN80_RS04460	QR68_RS03990	CVE23_RS04470	DYD82_RS04470	LH89_RS07860	K0H75_RS03995	B6N31_RS04065	DYD83_RS04465	IM678_RS06180	OHJ28_04360	PQ617_RS11185	PL145_09015
ORTHOMCL703	13 genes,13 taxa	1	1	1	1	1	1	1	1	1	1	1	1	1	MJO48_RS04675	FXN80_RS04465	QR68_RS03995	CVE23_RS04475	DYD82_RS04475	LH89_RS07855	K0H75_RS04000	B6N31_RS04070	DYD83_RS04470	IM678_RS06175	OHJ28_04365	PQ617_RS11190	PL145_09010
ORTHOMCL704	13 genes,13 taxa	1	1	1	1	1	1	1	1	1	1	1	1	1	MJO48_RS04680	FXN80_RS04470	QR68_RS04000	CVE23_RS04480	DYD82_RS04480	LH89_RS07850	K0H75_RS04005	B6N31_RS04075	DYD83_RS04475	IM678_RS06170	OHJ28_04370	PQ617_RS11195	PL145_09005
ORTHOMCL705	13 genes,13 taxa	1	1	1	1	1	1	1	1	1	1	1	1	1	MJO48_RS04685	FXN80_RS04475	QR68_RS04005	CVE23_RS04485	DYD82_RS04485	LH89_RS07845	K0H75_RS04010	B6N31_RS04080	DYD83_RS04480	IM678_RS06165	OHJ28_04375	PQ617_RS11200	PL145_09000
ORTHOMCL706	13 genes,13 taxa	1	1	1	1	1	1	1	1	1	1	1	1	1	MJO48_RS04690	FXN80_RS04480	QR68_RS04010	CVE23_RS04490	DYD82_RS04490	LH89_RS07840	K0H75_RS04015	B6N31_RS04085	DYD83_RS04485	IM678_RS06160	OHJ28_04380	PQ617_RS11205	PL145_08995
ORTHOMCL707	13 genes,13 taxa	1	1	1	1	1	1	1	1	1	1	1	1	1	MJO48_RS04695	FXN80_RS04485	QR68_RS04015	CVE23_RS04495	DYD82_RS04495	LH89_RS07835	K0H75_RS04020	B6N31_RS04090	DYD83_RS04490	IM678_RS06155	OHJ28_04385	PQ617_RS11210	PL145_08990
ORTHOMCL708	13 genes,13 taxa	1	1	1	1	1	1	1	1	1	1	1	1	1	MJO48_RS04710	FXN80_RS04500	QR68_RS04030	CVE23_RS04580	DYD82_RS04580	LH89_RS07825	K0H75_RS04035	B6N31_RS04105	DYD83_RS04575	IM678_RS01595	OHJ28_04400	PQ617_RS11225	PL145_08975
ORTHOMCL709	13 genes,13 taxa	1	1	1	1	1	1	1	1	1	1	1	1	1	MJO48_RS04715	FXN80_RS04505	QR68_RS04035	CVE23_RS04585	DYD82_RS04585	LH89_RS07820	K0H75_RS04040	B6N31_RS04110	DYD83_RS04580	IM678_RS01590	OHJ28_04405	PQ617_RS11230	PL145_08970
ORTHOMCL710	13 genes,13 taxa	1	1	1	1	1	1	1	1	1	1	1	1	1	MJO48_RS04720	FXN80_RS04510	QR68_RS04040	CVE23_RS04590	DYD82_RS04590	LH89_RS07815	K0H75_RS04045	B6N31_RS04115	DYD83_RS04585	IM678_RS01585	OHJ28_04410	PQ617_RS11235	PL145_08965
ORTHOMCL711	13 genes,13 taxa	1	1	1	1	1	1	1	1	1	1	1	1	1	MJO48_RS04725	FXN80_RS04515	QR68_RS04045	CVE23_RS04595	DYD82_RS04595	LH89_RS07810	K0H75_RS04050	B6N31_RS04120	DYD83_RS04590	IM678_RS01580	OHJ28_04415	PQ617_RS11240	PL145_08960
ORTHOMCL712	13 genes,13 taxa	1	1	1	1	1	1	1	1	1	1	1	1	1	MJO48_RS04730	FXN80_RS04520	QR68_RS04050	CVE23_RS04600	DYD82_RS04600	LH89_RS07805	K0H75_RS04055	B6N31_RS04125	DYD83_RS04595	IM678_RS01575	OHJ28_04420	PQ617_RS11245	PL145_08955
ORTHOMCL713	13 genes,13 taxa	1	1	1	1	1	1	1	1	1	1	1	1	1	MJO48_RS04735	FXN80_RS04525	QR68_RS04055	CVE23_RS04605	DYD82_RS04605	LH89_RS07800	K0H75_RS04060	B6N31_RS04130	DYD83_RS04600	IM678_RS01570	OHJ28_04425	PQ617_RS11250	PL145_08950
ORTHOMCL714	13 genes,13 taxa	1	1	1	1	1	1	1	1	1	1	1	1	1	MJO48_RS04740	FXN80_RS04530	QR68_RS04060	CVE23_RS04610	DYD82_RS04610	LH89_RS07795	K0H75_RS04065	B6N31_RS04135	DYD83_RS04605	IM678_RS01565	OHJ28_04430	PQ617_RS11255	PL145_08945
ORTHOMCL715	13 genes,13 taxa	1	1	1	1	1	1	1	1	1	1	1	1	1	MJO48_RS04745	FXN80_RS04535	QR68_RS04065	CVE23_RS04615	DYD82_RS04615	LH89_RS07790	K0H75_RS04070	B6N31_RS04140	DYD83_RS04610	IM678_RS01560	OHJ28_04435	PQ617_RS11260	PL145_08940
ORTHOMCL716	13 genes,13 taxa	1	1	1	1	1	1	1	1	1	1	1	1	1	MJO48_RS04750	FXN80_RS04540	QR68_RS04070	CVE23_RS04620	DYD82_RS04620	LH89_RS07785	K0H75_RS04075	B6N31_RS04145	DYD83_RS04615	IM678_RS01555	OHJ28_04445	PQ617_RS11270	PL145_08935
ORTHOMCL717	13 genes,13 taxa	1	1	1	1	1	1	1	1	1	1	1	1	1	MJO48_RS04755	FXN80_RS04545	QR68_RS04075	CVE23_RS04625	DYD82_RS04625	LH89_RS07780	K0H75_RS04080	B6N31_RS04150	DYD83_RS04620	IM678_RS01550	OHJ28_04450	PQ617_RS11275	PL145_08930
ORTHOMCL718	13 genes,13 taxa	1	1	1	1	1	1	1	1	1	1	1	1	1	MJO48_RS04760	FXN80_RS04550	QR68_RS04080	CVE23_RS04630	DYD82_RS04630	LH89_RS07775	K0H75_RS04085	B6N31_RS04155	DYD83_RS04625	IM678_RS01545	OHJ28_04455	PQ617_RS11280	PL145_08925
ORTHOMCL719	13 genes,13 taxa	1	1	1	1	1	1	1	1	1	1	1	1	1	MJO48_RS04765	FXN80_RS04555	QR68_RS04085	CVE23_RS04640	DYD82_RS04635	LH89_RS07770	K0H75_RS04090	B6N31_RS04165	DYD83_RS04630	IM678_RS01540	OHJ28_04460	PQ617_RS11285	PL145_08920
ORTHOMCL720	13 genes,13 taxa	1	1	1	1	1	1	1	1	1	1	1	1	1	MJO48_RS04770	FXN80_RS04560	QR68_RS04090	CVE23_RS04645	DYD82_RS04640	LH89_RS07765	K0H75_RS04095	B6N31_RS04170	DYD83_RS04635	IM678_RS01535	OHJ28_04465	PQ617_RS11290	PL145_08915
ORTHOMCL721	13 genes,13 taxa	1	1	1	1	1	1	1	1	1	1	1	1	1	MJO48_RS04775	FXN80_RS04565	QR68_RS04095	CVE23_RS04650	DYD82_RS04645	LH89_RS07760	K0H75_RS04100	B6N31_RS04175	DYD83_RS04640	IM678_RS01530	OHJ28_04470	PQ617_RS11295	PL145_08910
ORTHOMCL722	13 genes,13 taxa	1	1	1	1	1	1	1	1	1	1	1	1	1	MJO48_RS04780	FXN80_RS04570	QR68_RS04100	CVE23_RS04655	DYD82_RS04650	LH89_RS07755	K0H75_RS04105	B6N31_RS04180	DYD83_RS04645	IM678_RS01525	OHJ28_04475	PQ617_RS11300	PL145_08905
ORTHOMCL723	13 genes,13 taxa	1	1	1	1	1	1	1	1	1	1	1	1	1	MJO48_RS04785	FXN80_RS04575	QR68_RS04105	CVE23_RS04660	DYD82_RS04655	LH89_RS07750	K0H75_RS04110	B6N31_RS04185	DYD83_RS04650	IM678_RS01520	OHJ28_04480	PQ617_RS11305	PL145_08900
ORTHOMCL724	13 genes,13 taxa	1	1	1	1	1	1	1	1	1	1	1	1	1	MJO48_RS04790	FXN80_RS04580	QR68_RS04110	CVE23_RS04665	DYD82_RS04660	LH89_RS07745	K0H75_RS04115	B6N31_RS04190	DYD83_RS04655	IM678_RS01515	OHJ28_04485	PQ617_RS11310	PL145_08895
ORTHOMCL725	13 genes,13 taxa	1	1	1	1	1	1	1	1	1	1	1	1	1	MJO48_RS04795	FXN80_RS04585	QR68_RS04115	CVE23_RS04670	DYD82_RS04665	LH89_RS07740	K0H75_RS04120	B6N31_RS04195	DYD83_RS04660	IM678_RS01510	OHJ28_04490	PQ617_RS11315	PL145_08890
ORTHOMCL726	13 genes,13 taxa	1	1	1	1	1	1	1	1	1	1	1	1	1	MJO48_RS04800	FXN80_RS04590	QR68_RS04120	CVE23_RS04675	DYD82_RS04670	LH89_RS07735	K0H75_RS04125	B6N31_RS04200	DYD83_RS04665	IM678_RS01505	OHJ28_04495	PQ617_RS11320	PL145_08885
ORTHOMCL727	13 genes,13 taxa	1	1	1	1	1	1	1	1	1	1	1	1	1	MJO48_RS04805	FXN80_RS04595	QR68_RS04125	CVE23_RS04680	DYD82_RS04675	LH89_RS07730	K0H75_RS04130	B6N31_RS04205	DYD83_RS04670	IM678_RS01500	OHJ28_04500	PQ617_RS11325	PL145_08880
ORTHOMCL728	13 genes,13 taxa	1	1	1	1	1	1	1	1	1	1	1	1	1	MJO48_RS04810	FXN80_RS04600	QR68_RS04130	CVE23_RS04685	DYD82_RS04680	LH89_RS07725	K0H75_RS04135	B6N31_RS04210	DYD83_RS04675	IM678_RS01495	OHJ28_04505	PQ617_RS11330	PL145_08875
ORTHOMCL729	13 genes,13 taxa	1	1	1	1	1	1	1	1	1	1	1	1	1	MJO48_RS04815	FXN80_RS04605	QR68_RS04135	CVE23_RS04690	DYD82_RS04685	LH89_RS07720	K0H75_RS04140	B6N31_RS04215	DYD83_RS04680	IM678_RS01490	OHJ28_04510	PQ617_RS11335	PL145_08870
ORTHOMCL730	13 genes,13 taxa	1	1	1	1	1	1	1	1	1	1	1	1	1	MJO48_RS04820	FXN80_RS04610	QR68_RS04140	CVE23_RS04695	DYD82_RS04690	LH89_RS07715	K0H75_RS04145	B6N31_RS04220	DYD83_RS04685	IM678_RS01485	OHJ28_04515	PQ617_RS11340	PL145_08865
ORTHOMCL731	13 genes,13 taxa	1	1	1	1	1	1	1	1	1	1	1	1	1	MJO48_RS04825	FXN80_RS04615	QR68_RS04145	CVE23_RS04700	DYD82_RS04695	LH89_RS07710	K0H75_RS04150	B6N31_RS04225	DYD83_RS04690	IM678_RS01480	OHJ28_04520	PQ617_RS11345	PL145_08860
ORTHOMCL732	13 genes,13 taxa	1	1	1	1	1	1	1	1	1	1	1	1	1	MJO48_RS04830	FXN80_RS04620	QR68_RS04150	CVE23_RS04705	DYD82_RS04700	LH89_RS07705	K0H75_RS04155	B6N31_RS04230	DYD83_RS04695	IM678_RS01475	OHJ28_04525	PQ617_RS11350	PL145_08855
ORTHOMCL733	13 genes,13 taxa	1	1	1	1	1	1	1	1	1	1	1	1	1	MJO48_RS04835	FXN80_RS04625	QR68_RS04155	CVE23_RS04710	DYD82_RS04705	LH89_RS07700	K0H75_RS04160	B6N31_RS04235	DYD83_RS04700	IM678_RS01470	OHJ28_04530	PQ617_RS11355	PL145_08845
ORTHOMCL734	13 genes,13 taxa	1	1	1	1	1	1	1	1	1	1	1	1	1	MJO48_RS04840	FXN80_RS04630	QR68_RS04160	CVE23_RS04715	DYD82_RS04710	LH89_RS07695	K0H75_RS04165	B6N31_RS04240	DYD83_RS04705	IM678_RS01465	OHJ28_04535	PQ617_RS11360	PL145_08840
ORTHOMCL735	13 genes,13 taxa	1	1	1	1	1	1	1	1	1	1	1	1	1	MJO48_RS04845	FXN80_RS04635	QR68_RS04165	CVE23_RS04720	DYD82_RS04715	LH89_RS07690	K0H75_RS04170	B6N31_RS04245	DYD83_RS04710	IM678_RS01460	OHJ28_04540	PQ617_RS11365	PL145_08835
ORTHOMCL736	13 genes,13 taxa	1	1	1	1	1	1	1	1	1	1	1	1	1	MJO48_RS04850	FXN80_RS04640	QR68_RS04170	CVE23_RS04725	DYD82_RS04720	LH89_RS07685	K0H75_RS04175	B6N31_RS04250	DYD83_RS04715	IM678_RS01455	OHJ28_04545	PQ617_RS11370	PL145_08830
ORTHOMCL737	13 genes,13 taxa	1	1	1	1	1	1	1	1	1	1	1	1	1	MJO48_RS04855	FXN80_RS04645	QR68_RS04175	CVE23_RS04730	DYD82_RS04725	LH89_RS07680	K0H75_RS04180	B6N31_RS04255	DYD83_RS04720	IM678_RS01450	OHJ28_04550	PQ617_RS11375	PL145_08825
ORTHOMCL738	13 genes,13 taxa	1	1	1	1	1	1	1	1	1	1	1	1	1	MJO48_RS04860	FXN80_RS04650	QR68_RS04180	CVE23_RS04735	DYD82_RS04730	LH89_RS07675	K0H75_RS04185	B6N31_RS04260	DYD83_RS04725	IM678_RS01445	OHJ28_04555	PQ617_RS11380	PL145_08820
ORTHOMCL739	13 genes,13 taxa	1	1	1	1	1	1	1	1	1	1	1	1	1	MJO48_RS04865	FXN80_RS04655	QR68_RS04185	CVE23_RS04740	DYD82_RS04735	LH89_RS07670	K0H75_RS04190	B6N31_RS04265	DYD83_RS04730	IM678_RS01440	OHJ28_04560	PQ617_RS11385	PL145_08815
ORTHOMCL740	13 genes,13 taxa	1	1	1	1	1	1	1	1	1	1	1	1	1	MJO48_RS04870	FXN80_RS04660	QR68_RS04190	CVE23_RS04745	DYD82_RS04740	LH89_RS07665	K0H75_RS04195	B6N31_RS04270	DYD83_RS04735	IM678_RS01435	OHJ28_04565	PQ617_RS11390	PL145_08810
ORTHOMCL741	13 genes,13 taxa	1	1	1	1	1	1	1	1	1	1	1	1	1	MJO48_RS04875	FXN80_RS04665	QR68_RS04195	CVE23_RS04750	DYD82_RS04745	LH89_RS07655	K0H75_RS04200	B6N31_RS04275	DYD83_RS04740	IM678_RS01430	OHJ28_04570	PQ617_RS11395	PL145_08805
ORTHOMCL742	13 genes,13 taxa	1	1	1	1	1	1	1	1	1	1	1	1	1	MJO48_RS04880	FXN80_RS04670	QR68_RS04200	CVE23_RS04755	DYD82_RS04750	LH89_RS07650	K0H75_RS04205	B6N31_RS04280	DYD83_RS04745	IM678_RS01425	OHJ28_04575	PQ617_RS11400	PL145_08800
ORTHOMCL743	13 genes,13 taxa	1	1	1	1	1	1	1	1	1	1	1	1	1	MJO48_RS04885	FXN80_RS04675	QR68_RS04205	CVE23_RS04760	DYD82_RS04755	LH89_RS07645	K0H75_RS04210	B6N31_RS04285	DYD83_RS04750	IM678_RS01420	OHJ28_04580	PQ617_RS11405	PL145_08795
ORTHOMCL744	13 genes,13 taxa	1	1	1	1	1	1	1	1	1	1	1	1	1	MJO48_RS04890	FXN80_RS04680	QR68_RS04210	CVE23_RS04765	DYD82_RS04760	LH89_RS07640	K0H75_RS04215	B6N31_RS04290	DYD83_RS04755	IM678_RS01415	OHJ28_04585	PQ617_RS11410	PL145_08790
ORTHOMCL745	13 genes,13 taxa	1	1	1	1	1	1	1	1	1	1	1	1	1	MJO48_RS04895	FXN80_RS04685	QR68_RS04215	CVE23_RS04770	DYD82_RS04765	LH89_RS07635	K0H75_RS04220	B6N31_RS04295	DYD83_RS04760	IM678_RS01410	OHJ28_04590	PQ617_RS11415	PL145_08785
ORTHOMCL746	13 genes,13 taxa	1	1	1	1	1	1	1	1	1	1	1	1	1	MJO48_RS04900	FXN80_RS04690	QR68_RS04220	CVE23_RS04780	DYD82_RS04770	LH89_RS07630	K0H75_RS04225	B6N31_RS04300	DYD83_RS04765	IM678_RS01405	OHJ28_04595	PQ617_RS11420	PL145_08780
ORTHOMCL747	13 genes,13 taxa	1	1	1	1	1	1	1	1	1	1	1	1	1	MJO48_RS04905	FXN80_RS04695	QR68_RS04225	CVE23_RS04785	DYD82_RS04775	LH89_RS07625	K0H75_RS04230	B6N31_RS04305	DYD83_RS04770	IM678_RS01400	OHJ28_04600	PQ617_RS11425	PL145_08775
ORTHOMCL748	13 genes,13 taxa	1	1	1	1	1	1	1	1	1	1	1	1	1	MJO48_RS04910	FXN80_RS04705	QR68_RS04235	CVE23_RS04790	DYD82_RS04785	LH89_RS07620	K0H75_RS04240	B6N31_RS04320	DYD83_RS04780	IM678_RS01385	OHJ28_04610	PQ617_RS11430	PL145_08770
ORTHOMCL749	13 genes,13 taxa	1	1	1	1	1	1	1	1	1	1	1	1	1	MJO48_RS04915	FXN80_RS04710	QR68_RS04240	CVE23_RS04795	DYD82_RS04790	LH89_RS07615	K0H75_RS04245	B6N31_RS04325	DYD83_RS04785	IM678_RS01380	OHJ28_04615	PQ617_RS11435	PL145_08765
ORTHOMCL750	13 genes,13 taxa	1	1	1	1	1	1	1	1	1	1	1	1	1	MJO48_RS04920	FXN80_RS04715	QR68_RS04245	CVE23_RS04800	DYD82_RS04795	LH89_RS07610	K0H75_RS04250	B6N31_RS04330	DYD83_RS04790	IM678_RS01375	OHJ28_04620	PQ617_RS11440	PL145_08760
ORTHOMCL751	13 genes,13 taxa	1	1	1	1	1	1	1	1	1	1	1	1	1	MJO48_RS04925	FXN80_RS04720	QR68_RS04250	CVE23_RS04805	DYD82_RS04800	LH89_RS07605	K0H75_RS04255	B6N31_RS04335	DYD83_RS04795	IM678_RS01370	OHJ28_04625	PQ617_RS11445	PL145_08755
ORTHOMCL752	13 genes,13 taxa	1	1	1	1	1	1	1	1	1	1	1	1	1	MJO48_RS04930	FXN80_RS04725	QR68_RS04255	CVE23_RS04810	DYD82_RS04805	LH89_RS07600	K0H75_RS04260	B6N31_RS04340	DYD83_RS04800	IM678_RS01365	OHJ28_04630	PQ617_RS11450	PL145_08750
ORTHOMCL753	13 genes,13 taxa	1	1	1	1	1	1	1	1	1	1	1	1	1	MJO48_RS04935	FXN80_RS04730	QR68_RS04260	CVE23_RS04815	DYD82_RS04810	LH89_RS07595	K0H75_RS04265	B6N31_RS04345	DYD83_RS04805	IM678_RS01360	OHJ28_04635	PQ617_RS11455	PL145_08745
ORTHOMCL754	13 genes,13 taxa	1	1	1	1	1	1	1	1	1	1	1	1	1	MJO48_RS04940	FXN80_RS04735	QR68_RS04265	CVE23_RS04820	DYD82_RS04815	LH89_RS07590	K0H75_RS04270	B6N31_RS04350	DYD83_RS04810	IM678_RS01355	OHJ28_04640	PQ617_RS11460	PL145_08740
ORTHOMCL755	13 genes,13 taxa	1	1	1	1	1	1	1	1	1	1	1	1	1	MJO48_RS04945	FXN80_RS04740	QR68_RS04270	CVE23_RS04825	DYD82_RS04820	LH89_RS07585	K0H75_RS04275	B6N31_RS04355	DYD83_RS04815	IM678_RS01350	OHJ28_04645	PQ617_RS11465	PL145_08735
ORTHOMCL756	13 genes,13 taxa	1	1	1	1	1	1	1	1	1	1	1	1	1	MJO48_RS04950	FXN80_RS04745	QR68_RS04275	CVE23_RS04830	DYD82_RS04825	LH89_RS07580	K0H75_RS04280	B6N31_RS04360	DYD83_RS04820	IM678_RS01345	OHJ28_04650	PQ617_RS11470	PL145_08730
ORTHOMCL757	13 genes,13 taxa	1	1	1	1	1	1	1	1	1	1	1	1	1	MJO48_RS04955	FXN80_RS04750	QR68_RS04280	CVE23_RS04835	DYD82_RS04830	LH89_RS07575	K0H75_RS04285	B6N31_RS04365	DYD83_RS04825	IM678_RS01340	OHJ28_04655	PQ617_RS11475	PL145_08725
ORTHOMCL758	13 genes,13 taxa	1	1	1	1	1	1	1	1	1	1	1	1	1	MJO48_RS04965	FXN80_RS04760	QR68_RS04290	CVE23_RS04845	DYD82_RS04840	LH89_RS07565	K0H75_RS04295	B6N31_RS04375	DYD83_RS04835	IM678_RS01330	OHJ28_04665	PQ617_RS11485	PL145_08715
ORTHOMCL759	13 genes,13 taxa	1	1	1	1	1	1	1	1	1	1	1	1	1	MJO48_RS04970	FXN80_RS04765	QR68_RS04295	CVE23_RS04850	DYD82_RS04845	LH89_RS07560	K0H75_RS04300	B6N31_RS04380	DYD83_RS04840	IM678_RS01325	OHJ28_04670	PQ617_RS11490	PL145_08710
ORTHOMCL760	13 genes,13 taxa	1	1	1	1	1	1	1	1	1	1	1	1	1	MJO48_RS04975	FXN80_RS04770	QR68_RS04300	CVE23_RS04855	DYD82_RS04850	LH89_RS07555	K0H75_RS04305	B6N31_RS04385	DYD83_RS04845	IM678_RS01320	OHJ28_04675	PQ617_RS11495	PL145_08705
ORTHOMCL761	13 genes,13 taxa	1	1	1	1	1	1	1	1	1	1	1	1	1	MJO48_RS04980	FXN80_RS04775	QR68_RS04305	CVE23_RS04860	DYD82_RS04855	LH89_RS07550	K0H75_RS04310	B6N31_RS04390	DYD83_RS04850	IM678_RS01315	OHJ28_04680	PQ617_RS11500	PL145_08700
ORTHOMCL762	13 genes,13 taxa	1	1	1	1	1	1	1	1	1	1	1	1	1	MJO48_RS04985	FXN80_RS04780	QR68_RS04310	CVE23_RS04865	DYD82_RS04860	LH89_RS07545	K0H75_RS04315	B6N31_RS04395	DYD83_RS04855	IM678_RS01310	OHJ28_04685	PQ617_RS11505	PL145_08695
ORTHOMCL763	13 genes,13 taxa	1	1	1	1	1	1	1	1	1	1	1	1	1	MJO48_RS04990	FXN80_RS04785	QR68_RS04315	CVE23_RS04870	DYD82_RS04865	LH89_RS07540	K0H75_RS04320	B6N31_RS04400	DYD83_RS04860	IM678_RS01305	OHJ28_04690	PQ617_RS11510	PL145_08690
ORTHOMCL764	13 genes,13 taxa	1	1	1	1	1	1	1	1	1	1	1	1	1	MJO48_RS04995	FXN80_RS04790	QR68_RS04320	CVE23_RS04875	DYD82_RS04870	LH89_RS07535	K0H75_RS04325	B6N31_RS04405	DYD83_RS04865	IM678_RS01300	OHJ28_04695	PQ617_RS11515	PL145_08685
ORTHOMCL765	13 genes,13 taxa	1	1	1	1	1	1	1	1	1	1	1	1	1	MJO48_RS05000	FXN80_RS04795	QR68_RS04325	CVE23_RS04880	DYD82_RS04875	LH89_RS07530	K0H75_RS04330	B6N31_RS04410	DYD83_RS04870	IM678_RS01295	OHJ28_04700	PQ617_RS11520	PL145_08680
ORTHOMCL766	13 genes,13 taxa	1	1	1	1	1	1	1	1	1	1	1	1	1	MJO48_RS05005	FXN80_RS04800	QR68_RS04330	CVE23_RS04885	DYD82_RS04880	LH89_RS07525	K0H75_RS04335	B6N31_RS04415	DYD83_RS04875	IM678_RS01290	OHJ28_04705	PQ617_RS11525	PL145_08675
ORTHOMCL767	13 genes,13 taxa	1	1	1	1	1	1	1	1	1	1	1	1	1	MJO48_RS05015	FXN80_RS04810	QR68_RS04340	CVE23_RS04895	DYD82_RS04890	LH89_RS07515	K0H75_RS04345	B6N31_RS04425	DYD83_RS04885	IM678_RS09945	OHJ28_04715	PQ617_RS11535	PL145_08660
ORTHOMCL768	13 genes,13 taxa	1	1	1	1	1	1	1	1	1	1	1	1	1	MJO48_RS05020	FXN80_RS04815	QR68_RS04345	CVE23_RS04900	DYD82_RS04895	LH89_RS07510	K0H75_RS04350	B6N31_RS04430	DYD83_RS04890	IM678_RS09940	OHJ28_04720	PQ617_RS11540	PL145_08655
ORTHOMCL769	13 genes,13 taxa	1	1	1	1	1	1	1	1	1	1	1	1	1	MJO48_RS05025	FXN80_RS04820	QR68_RS04350	CVE23_RS04905	DYD82_RS04900	LH89_RS07505	K0H75_RS04355	B6N31_RS04435	DYD83_RS04895	IM678_RS09935	OHJ28_04725	PQ617_RS11545	PL145_08650
ORTHOMCL770	13 genes,13 taxa	1	1	1	1	1	1	1	1	1	1	1	1	1	MJO48_RS05030	FXN80_RS04825	QR68_RS04355	CVE23_RS04910	DYD82_RS04905	LH89_RS21860	K0H75_RS04360	B6N31_RS04440	DYD83_RS04900	IM678_RS09930	OHJ28_04730	PQ617_RS11550	PL145_08645
ORTHOMCL771	13 genes,13 taxa	1	1	1	1	1	1	1	1	1	1	1	1	1	MJO48_RS05035	FXN80_RS04830	QR68_RS04360	CVE23_RS04915	DYD82_RS04910	LH89_RS07495	K0H75_RS04365	B6N31_RS04445	DYD83_RS04905	IM678_RS09925	OHJ28_04735	PQ617_RS11555	PL145_08640
ORTHOMCL772	13 genes,13 taxa	1	1	1	1	1	1	1	1	1	1	1	1	1	MJO48_RS05040	FXN80_RS04835	QR68_RS04365	CVE23_RS04920	DYD82_RS04915	LH89_RS07490	K0H75_RS04370	B6N31_RS04450	DYD83_RS04910	IM678_RS09920	OHJ28_04740	PQ617_RS11560	PL145_08635
ORTHOMCL773	13 genes,13 taxa	1	1	1	1	1	1	1	1	1	1	1	1	1	MJO48_RS05045	FXN80_RS04840	QR68_RS04370	CVE23_RS04925	DYD82_RS04920	LH89_RS07485	K0H75_RS04375	B6N31_RS04455	DYD83_RS04915	IM678_RS09915	OHJ28_04745	PQ617_RS11565	PL145_08625
ORTHOMCL774	13 genes,13 taxa	1	1	1	1	1	1	1	1	1	1	1	1	1	MJO48_RS05050	FXN80_RS04845	QR68_RS04375	CVE23_RS04930	DYD82_RS04925	LH89_RS07480	K0H75_RS04380	B6N31_RS04460	DYD83_RS04920	IM678_RS09910	OHJ28_04750	PQ617_RS11570	PL145_08620
ORTHOMCL775	13 genes,13 taxa	1	1	1	1	1	1	1	1	1	1	1	1	1	MJO48_RS05055	FXN80_RS04850	QR68_RS04380	CVE23_RS04935	DYD82_RS04930	LH89_RS07475	K0H75_RS04385	B6N31_RS04465	DYD83_RS04925	IM678_RS09905	OHJ28_04755	PQ617_RS11575	PL145_08615
ORTHOMCL776	13 genes,13 taxa	1	1	1	1	1	1	1	1	1	1	1	1	1	MJO48_RS05060	FXN80_RS04855	QR68_RS04385	CVE23_RS04940	DYD82_RS04935	LH89_RS07470	K0H75_RS04390	B6N31_RS04470	DYD83_RS04930	IM678_RS09900	OHJ28_04760	PQ617_RS11580	PL145_08610
ORTHOMCL777	13 genes,12 taxa	1	1	1	1	1	1	1	1	1	1	1	2	0	MJO48_RS05065	FXN80_RS04860	QR68_RS04390	CVE23_RS04945	DYD82_RS04940	LH89_RS07465	K0H75_RS04395	B6N31_RS04475	DYD83_RS04935	IM678_RS09895	OHJ28_01240	PQ617_RS08165;PQ617_RS11585	--
ORTHOMCL778	13 genes,13 taxa	1	1	1	1	1	1	1	1	1	1	1	1	1	MJO48_RS05070	FXN80_RS04865	QR68_RS04395	CVE23_RS04950	DYD82_RS04945	LH89_RS07460	K0H75_RS04400	B6N31_RS04480	DYD83_RS04940	IM678_RS09890	OHJ28_04770	PQ617_RS11590	PL145_08600
ORTHOMCL779	13 genes,13 taxa	1	1	1	1	1	1	1	1	1	1	1	1	1	MJO48_RS05075	FXN80_RS04870	QR68_RS04400	CVE23_RS04955	DYD82_RS04950	LH89_RS07455	K0H75_RS04405	B6N31_RS04485	DYD83_RS04945	IM678_RS09885	OHJ28_04775	PQ617_RS11595	PL145_08595
ORTHOMCL780	13 genes,13 taxa	1	1	1	1	1	1	1	1	1	1	1	1	1	MJO48_RS05090	FXN80_RS04920	QR68_RS04450	CVE23_RS04970	DYD82_RS04965	LH89_RS07440	K0H75_RS04455	B6N31_RS04530	DYD83_RS04960	IM678_RS09835	OHJ28_04790	PQ617_RS11610	PL145_08585
ORTHOMCL781	13 genes,10 taxa	1	0	2	1	1	0	2	1	1	0	2	1	1	MJO48_RS05220	--	QR68_RS02720;QR68_RS04580	CVE23_RS05115	DYD82_RS05110	--	K0H75_RS02720;K0H75_RS04580	B6N31_RS04660	DYD83_RS05110	--	OHJ28_02845;OHJ28_04900	PQ617_RS11695	PL145_10495
ORTHOMCL782	13 genes,13 taxa	1	1	1	1	1	1	1	1	1	1	1	1	1	MJO48_RS05230	FXN80_RS05000	QR68_RS04590	CVE23_RS05125	DYD82_RS05120	LH89_RS07360	K0H75_RS04590	B6N31_RS04670	DYD83_RS05120	IM678_RS09750	OHJ28_04910	PQ617_RS11770	PL145_08515
ORTHOMCL783	13 genes,13 taxa	1	1	1	1	1	1	1	1	1	1	1	1	1	MJO48_RS05235	FXN80_RS05005	QR68_RS04595	CVE23_RS05130	DYD82_RS05125	LH89_RS07355	K0H75_RS04595	B6N31_RS04675	DYD83_RS05125	IM678_RS09745	OHJ28_04915	PQ617_RS11775	PL145_08510
ORTHOMCL784	13 genes,13 taxa	1	1	1	1	1	1	1	1	1	1	1	1	1	MJO48_RS05240	FXN80_RS05010	QR68_RS04600	CVE23_RS05135	DYD82_RS05130	LH89_RS07350	K0H75_RS04600	B6N31_RS04680	DYD83_RS05130	IM678_RS09740	OHJ28_04920	PQ617_RS11780	PL145_08505
ORTHOMCL785	13 genes,13 taxa	1	1	1	1	1	1	1	1	1	1	1	1	1	MJO48_RS05245	FXN80_RS05015	QR68_RS04605	CVE23_RS05140	DYD82_RS05135	LH89_RS07345	K0H75_RS04605	B6N31_RS04685	DYD83_RS05135	IM678_RS09735	OHJ28_04925	PQ617_RS11785	PL145_08500
ORTHOMCL786	13 genes,13 taxa	1	1	1	1	1	1	1	1	1	1	1	1	1	MJO48_RS05250	FXN80_RS05020	QR68_RS04610	CVE23_RS05145	DYD82_RS05140	LH89_RS07340	K0H75_RS04610	B6N31_RS04690	DYD83_RS05140	IM678_RS09730	OHJ28_04930	PQ617_RS11790	PL145_08495
ORTHOMCL787	13 genes,13 taxa	1	1	1	1	1	1	1	1	1	1	1	1	1	MJO48_RS05255	FXN80_RS05025	QR68_RS04615	CVE23_RS05150	DYD82_RS05145	LH89_RS07335	K0H75_RS04615	B6N31_RS04695	DYD83_RS05145	IM678_RS09725	OHJ28_04935	PQ617_RS11795	PL145_08490
ORTHOMCL788	13 genes,13 taxa	1	1	1	1	1	1	1	1	1	1	1	1	1	MJO48_RS05260	FXN80_RS05030	QR68_RS04620	CVE23_RS05155	DYD82_RS05150	LH89_RS07330	K0H75_RS04620	B6N31_RS04700	DYD83_RS05150	IM678_RS09720	OHJ28_04940	PQ617_RS11800	PL145_08485
ORTHOMCL789	13 genes,13 taxa	1	1	1	1	1	1	1	1	1	1	1	1	1	MJO48_RS05265	FXN80_RS05035	QR68_RS04625	CVE23_RS05160	DYD82_RS05155	LH89_RS07325	K0H75_RS04625	B6N31_RS04705	DYD83_RS05155	IM678_RS09715	OHJ28_04945	PQ617_RS11805	PL145_08480
ORTHOMCL790	13 genes,13 taxa	1	1	1	1	1	1	1	1	1	1	1	1	1	MJO48_RS05270	FXN80_RS05040	QR68_RS04630	CVE23_RS05170	DYD82_RS05160	LH89_RS07310	K0H75_RS04630	B6N31_RS04715	DYD83_RS05160	IM678_RS09710	OHJ28_04950	PQ617_RS11810	PL145_08465
ORTHOMCL791	13 genes,13 taxa	1	1	1	1	1	1	1	1	1	1	1	1	1	MJO48_RS05280	FXN80_RS05050	QR68_RS04640	CVE23_RS05180	DYD82_RS05170	LH89_RS07300	K0H75_RS04640	B6N31_RS04725	DYD83_RS05170	IM678_RS09700	OHJ28_04960	PQ617_RS11820	PL145_08455
ORTHOMCL792	13 genes,13 taxa	1	1	1	1	1	1	1	1	1	1	1	1	1	MJO48_RS05285	FXN80_RS05055	QR68_RS04645	CVE23_RS05185	DYD82_RS05175	LH89_RS07295	K0H75_RS04645	B6N31_RS04730	DYD83_RS05175	IM678_RS09695	OHJ28_04965	PQ617_RS11825	PL145_08450
ORTHOMCL793	13 genes,13 taxa	1	1	1	1	1	1	1	1	1	1	1	1	1	MJO48_RS05290	FXN80_RS05060	QR68_RS04650	CVE23_RS05190	DYD82_RS05180	LH89_RS07290	K0H75_RS04650	B6N31_RS04735	DYD83_RS05180	IM678_RS09690	OHJ28_04970	PQ617_RS11830	PL145_08445
ORTHOMCL794	13 genes,13 taxa	1	1	1	1	1	1	1	1	1	1	1	1	1	MJO48_RS05300	FXN80_RS05070	QR68_RS04660	CVE23_RS05205	DYD82_RS05190	LH89_RS07280	K0H75_RS04660	B6N31_RS04750	DYD83_RS05190	IM678_RS09680	OHJ28_04980	PQ617_RS11840	PL145_08435
ORTHOMCL795	13 genes,13 taxa	1	1	1	1	1	1	1	1	1	1	1	1	1	MJO48_RS05305	FXN80_RS05075	QR68_RS04665	CVE23_RS05210	DYD82_RS05195	LH89_RS07275	K0H75_RS04665	B6N31_RS04755	DYD83_RS05195	IM678_RS09675	OHJ28_04985	PQ617_RS11845	PL145_08430
ORTHOMCL796	13 genes,13 taxa	1	1	1	1	1	1	1	1	1	1	1	1	1	MJO48_RS05310	FXN80_RS05080	QR68_RS04670	CVE23_RS05215	DYD82_RS05200	LH89_RS07270	K0H75_RS04670	B6N31_RS04760	DYD83_RS05200	IM678_RS09670	OHJ28_04990	PQ617_RS11850	PL145_08425
ORTHOMCL797	13 genes,13 taxa	1	1	1	1	1	1	1	1	1	1	1	1	1	MJO48_RS05315	FXN80_RS05085	QR68_RS04675	CVE23_RS05220	DYD82_RS05205	LH89_RS07265	K0H75_RS04675	B6N31_RS04765	DYD83_RS05205	IM678_RS09665	OHJ28_04995	PQ617_RS11855	PL145_08420
ORTHOMCL798	13 genes,13 taxa	1	1	1	1	1	1	1	1	1	1	1	1	1	MJO48_RS05320	FXN80_RS05090	QR68_RS04680	CVE23_RS05225	DYD82_RS05210	LH89_RS07260	K0H75_RS04680	B6N31_RS04770	DYD83_RS05210	IM678_RS09660	OHJ28_05000	PQ617_RS11860	PL145_08415
ORTHOMCL799	13 genes,13 taxa	1	1	1	1	1	1	1	1	1	1	1	1	1	MJO48_RS05325	FXN80_RS05095	QR68_RS04685	CVE23_RS05230	DYD82_RS05215	LH89_RS07255	K0H75_RS04685	B6N31_RS04775	DYD83_RS05215	IM678_RS09655	OHJ28_05005	PQ617_RS11865	PL145_08410
ORTHOMCL800	13 genes,13 taxa	1	1	1	1	1	1	1	1	1	1	1	1	1	MJO48_RS05330	FXN80_RS05100	QR68_RS04690	CVE23_RS05235	DYD82_RS05220	LH89_RS07250	K0H75_RS04690	B6N31_RS04780	DYD83_RS05220	IM678_RS09650	OHJ28_05010	PQ617_RS11870	PL145_08405
ORTHOMCL801	13 genes,13 taxa	1	1	1	1	1	1	1	1	1	1	1	1	1	MJO48_RS05335	FXN80_RS05105	QR68_RS04695	CVE23_RS05240	DYD82_RS05225	LH89_RS07245	K0H75_RS04695	B6N31_RS04785	DYD83_RS05225	IM678_RS09645	OHJ28_05015	PQ617_RS11875	PL145_08400
ORTHOMCL802	13 genes,13 taxa	1	1	1	1	1	1	1	1	1	1	1	1	1	MJO48_RS05340	FXN80_RS05110	QR68_RS04700	CVE23_RS05245	DYD82_RS05230	LH89_RS07240	K0H75_RS04700	B6N31_RS04790	DYD83_RS05230	IM678_RS09640	OHJ28_05020	PQ617_RS11880	PL145_08395
ORTHOMCL803	13 genes,13 taxa	1	1	1	1	1	1	1	1	1	1	1	1	1	MJO48_RS05345	FXN80_RS05115	QR68_RS04705	CVE23_RS05250	DYD82_RS05235	LH89_RS07235	K0H75_RS04705	B6N31_RS04795	DYD83_RS05235	IM678_RS09635	OHJ28_05025	PQ617_RS11885	PL145_08390
ORTHOMCL804	13 genes,13 taxa	1	1	1	1	1	1	1	1	1	1	1	1	1	MJO48_RS05360	FXN80_RS05130	QR68_RS04715	CVE23_RS05265	DYD82_RS05250	LH89_RS07220	K0H75_RS04720	B6N31_RS04810	DYD83_RS05250	IM678_RS01605	OHJ28_05040	PQ617_RS11900	PL145_08375
ORTHOMCL805	13 genes,13 taxa	1	1	1	1	1	1	1	1	1	1	1	1	1	MJO48_RS05370	FXN80_RS05140	QR68_RS04725	CVE23_RS05275	DYD82_RS05260	LH89_RS07210	K0H75_RS04730	B6N31_RS04820	DYD83_RS05260	IM678_RS01615	OHJ28_05050	PQ617_RS11910	PL145_08365
ORTHOMCL806	13 genes,13 taxa	1	1	1	1	1	1	1	1	1	1	1	1	1	MJO48_RS05375	FXN80_RS05145	QR68_RS04730	CVE23_RS05280	DYD82_RS05265	LH89_RS07205	K0H75_RS04735	B6N31_RS04825	DYD83_RS05265	IM678_RS01620	OHJ28_05055	PQ617_RS11915	PL145_08360
ORTHOMCL807	13 genes,13 taxa	1	1	1	1	1	1	1	1	1	1	1	1	1	MJO48_RS05380	FXN80_RS05150	QR68_RS04735	CVE23_RS05285	DYD82_RS05270	LH89_RS07200	K0H75_RS04740	B6N31_RS04830	DYD83_RS05270	IM678_RS01625	OHJ28_05060	PQ617_RS11920	PL145_08355
ORTHOMCL808	13 genes,13 taxa	1	1	1	1	1	1	1	1	1	1	1	1	1	MJO48_RS05385	FXN80_RS05155	QR68_RS04740	CVE23_RS05290	DYD82_RS05275	LH89_RS07195	K0H75_RS04745	B6N31_RS04835	DYD83_RS05275	IM678_RS01630	OHJ28_05065	PQ617_RS11925	PL145_08350
ORTHOMCL809	13 genes,13 taxa	1	1	1	1	1	1	1	1	1	1	1	1	1	MJO48_RS05390	FXN80_RS05160	QR68_RS04745	CVE23_RS05295	DYD82_RS05280	LH89_RS07190	K0H75_RS04750	B6N31_RS04840	DYD83_RS05280	IM678_RS01635	OHJ28_05070	PQ617_RS11930	PL145_08345
ORTHOMCL810	13 genes,13 taxa	1	1	1	1	1	1	1	1	1	1	1	1	1	MJO48_RS05395	FXN80_RS05165	QR68_RS04750	CVE23_RS05300	DYD82_RS05285	LH89_RS07185	K0H75_RS04755	B6N31_RS04845	DYD83_RS05285	IM678_RS01640	OHJ28_05075	PQ617_RS11935	PL145_08340
ORTHOMCL811	13 genes,13 taxa	1	1	1	1	1	1	1	1	1	1	1	1	1	MJO48_RS05400	FXN80_RS05170	QR68_RS04755	CVE23_RS05305	DYD82_RS05290	LH89_RS07180	K0H75_RS04760	B6N31_RS04850	DYD83_RS05290	IM678_RS01645	OHJ28_05080	PQ617_RS11940	PL145_08335
ORTHOMCL812	13 genes,13 taxa	1	1	1	1	1	1	1	1	1	1	1	1	1	MJO48_RS05405	FXN80_RS05175	QR68_RS04760	CVE23_RS05310	DYD82_RS05295	LH89_RS07175	K0H75_RS04765	B6N31_RS04855	DYD83_RS05295	IM678_RS01650	OHJ28_05085	PQ617_RS11945	PL145_08330
ORTHOMCL813	13 genes,13 taxa	1	1	1	1	1	1	1	1	1	1	1	1	1	MJO48_RS05415	FXN80_RS05185	QR68_RS04770	CVE23_RS05320	DYD82_RS05305	LH89_RS07165	K0H75_RS04775	B6N31_RS04865	DYD83_RS05305	IM678_RS01660	OHJ28_05095	PQ617_RS11955	PL145_08320
ORTHOMCL814	13 genes,13 taxa	1	1	1	1	1	1	1	1	1	1	1	1	1	MJO48_RS05420	FXN80_RS05190	QR68_RS04775	CVE23_RS05325	DYD82_RS05310	LH89_RS07160	K0H75_RS04780	B6N31_RS04870	DYD83_RS05310	IM678_RS01665	OHJ28_05100	PQ617_RS11960	PL145_08315
ORTHOMCL815	13 genes,13 taxa	1	1	1	1	1	1	1	1	1	1	1	1	1	MJO48_RS05425	FXN80_RS05195	QR68_RS04780	CVE23_RS05330	DYD82_RS05315	LH89_RS07155	K0H75_RS04785	B6N31_RS04875	DYD83_RS05315	IM678_RS01670	OHJ28_05105	PQ617_RS11965	PL145_08310
ORTHOMCL816	13 genes,13 taxa	1	1	1	1	1	1	1	1	1	1	1	1	1	MJO48_RS05430	FXN80_RS05200	QR68_RS04785	CVE23_RS05335	DYD82_RS05320	LH89_RS07150	K0H75_RS04790	B6N31_RS04880	DYD83_RS05320	IM678_RS01675	OHJ28_05110	PQ617_RS11970	PL145_08305
ORTHOMCL817	13 genes,13 taxa	1	1	1	1	1	1	1	1	1	1	1	1	1	MJO48_RS05435	FXN80_RS05205	QR68_RS04790	CVE23_RS05340	DYD82_RS05325	LH89_RS07145	K0H75_RS04795	B6N31_RS04885	DYD83_RS05325	IM678_RS01680	OHJ28_05115	PQ617_RS11975	PL145_08300
ORTHOMCL818	13 genes,13 taxa	1	1	1	1	1	1	1	1	1	1	1	1	1	MJO48_RS05440	FXN80_RS05210	QR68_RS04795	CVE23_RS05345	DYD82_RS05330	LH89_RS07140	K0H75_RS04800	B6N31_RS04890	DYD83_RS05330	IM678_RS01685	OHJ28_05120	PQ617_RS11980	PL145_08295
ORTHOMCL819	13 genes,13 taxa	1	1	1	1	1	1	1	1	1	1	1	1	1	MJO48_RS05445	FXN80_RS05215	QR68_RS04800	CVE23_RS05350	DYD82_RS05335	LH89_RS07135	K0H75_RS04805	B6N31_RS04895	DYD83_RS05335	IM678_RS01690	OHJ28_05125	PQ617_RS11985	PL145_08290
ORTHOMCL820	13 genes,13 taxa	1	1	1	1	1	1	1	1	1	1	1	1	1	MJO48_RS05450	FXN80_RS05220	QR68_RS04805	CVE23_RS05355	DYD82_RS05340	LH89_RS07130	K0H75_RS04810	B6N31_RS04900	DYD83_RS05340	IM678_RS01695	OHJ28_05130	PQ617_RS11990	PL145_08285
ORTHOMCL821	13 genes,13 taxa	1	1	1	1	1	1	1	1	1	1	1	1	1	MJO48_RS05455	FXN80_RS05225	QR68_RS04810	CVE23_RS05360	DYD82_RS05345	LH89_RS07125	K0H75_RS04815	B6N31_RS04905	DYD83_RS05345	IM678_RS01700	OHJ28_05135	PQ617_RS11995	PL145_08280
ORTHOMCL822	13 genes,13 taxa	1	1	1	1	1	1	1	1	1	1	1	1	1	MJO48_RS05460	FXN80_RS05230	QR68_RS04815	CVE23_RS05365	DYD82_RS05350	LH89_RS07120	K0H75_RS04820	B6N31_RS04910	DYD83_RS05350	IM678_RS01705	OHJ28_05140	PQ617_RS12000	PL145_08275
ORTHOMCL823	13 genes,13 taxa	1	1	1	1	1	1	1	1	1	1	1	1	1	MJO48_RS05465	FXN80_RS05235	QR68_RS04820	CVE23_RS05370	DYD82_RS05355	LH89_RS07115	K0H75_RS04825	B6N31_RS04915	DYD83_RS05355	IM678_RS01710	OHJ28_05145	PQ617_RS12005	PL145_08270
ORTHOMCL824	13 genes,13 taxa	1	1	1	1	1	1	1	1	1	1	1	1	1	MJO48_RS05470	FXN80_RS05240	QR68_RS04825	CVE23_RS05375	DYD82_RS05360	LH89_RS07110	K0H75_RS04830	B6N31_RS04920	DYD83_RS05360	IM678_RS01715	OHJ28_05150	PQ617_RS12010	PL145_08265
ORTHOMCL825	13 genes,13 taxa	1	1	1	1	1	1	1	1	1	1	1	1	1	MJO48_RS05475	FXN80_RS05245	QR68_RS04830	CVE23_RS05380	DYD82_RS05365	LH89_RS07105	K0H75_RS04835	B6N31_RS04925	DYD83_RS05365	IM678_RS01720	OHJ28_05155	PQ617_RS12015	PL145_08260
ORTHOMCL826	13 genes,13 taxa	1	1	1	1	1	1	1	1	1	1	1	1	1	MJO48_RS05480	FXN80_RS05250	QR68_RS04835	CVE23_RS05385	DYD82_RS05370	LH89_RS07100	K0H75_RS04840	B6N31_RS04930	DYD83_RS05370	IM678_RS01725	OHJ28_05160	PQ617_RS12020	PL145_08255
ORTHOMCL827	13 genes,13 taxa	1	1	1	1	1	1	1	1	1	1	1	1	1	MJO48_RS05485	FXN80_RS05255	QR68_RS04840	CVE23_RS05395	DYD82_RS05375	LH89_RS07090	K0H75_RS04845	B6N31_RS04935	DYD83_RS05375	IM678_RS01730	OHJ28_05165	PQ617_RS12025	PL145_08250
ORTHOMCL828	13 genes,13 taxa	1	1	1	1	1	1	1	1	1	1	1	1	1	MJO48_RS05490	FXN80_RS05260	QR68_RS04845	CVE23_RS05400	DYD82_RS05380	LH89_RS07085	K0H75_RS04850	B6N31_RS04940	DYD83_RS05380	IM678_RS01735	OHJ28_05170	PQ617_RS12030	PL145_08245
ORTHOMCL829	13 genes,13 taxa	1	1	1	1	1	1	1	1	1	1	1	1	1	MJO48_RS05495	FXN80_RS05265	QR68_RS04850	CVE23_RS05405	DYD82_RS05385	LH89_RS07080	K0H75_RS04855	B6N31_RS04945	DYD83_RS05385	IM678_RS01740	OHJ28_05175	PQ617_RS12035	PL145_08240
ORTHOMCL830	13 genes,13 taxa	1	1	1	1	1	1	1	1	1	1	1	1	1	MJO48_RS05500	FXN80_RS05270	QR68_RS04855	CVE23_RS05410	DYD82_RS05390	LH89_RS07075	K0H75_RS04860	B6N31_RS04950	DYD83_RS05390	IM678_RS01745	OHJ28_05180	PQ617_RS12040	PL145_08235
ORTHOMCL831	13 genes,13 taxa	1	1	1	1	1	1	1	1	1	1	1	1	1	MJO48_RS05505	FXN80_RS05275	QR68_RS04860	CVE23_RS05415	DYD82_RS05395	LH89_RS07070	K0H75_RS04865	B6N31_RS04955	DYD83_RS05395	IM678_RS01750	OHJ28_05185	PQ617_RS12045	PL145_08230
ORTHOMCL832	13 genes,13 taxa	1	1	1	1	1	1	1	1	1	1	1	1	1	MJO48_RS05515	FXN80_RS05285	QR68_RS04870	CVE23_RS05425	DYD82_RS05405	LH89_RS07060	K0H75_RS04875	B6N31_RS04965	DYD83_RS05405	IM678_RS01760	OHJ28_05195	PQ617_RS12055	PL145_08220
ORTHOMCL833	13 genes,13 taxa	1	1	1	1	1	1	1	1	1	1	1	1	1	MJO48_RS05520	FXN80_RS05290	QR68_RS04875	CVE23_RS05430	DYD82_RS05410	LH89_RS07055	K0H75_RS04880	B6N31_RS04970	DYD83_RS05410	IM678_RS01765	OHJ28_05200	PQ617_RS12060	PL145_08215
ORTHOMCL834	13 genes,13 taxa	1	1	1	1	1	1	1	1	1	1	1	1	1	MJO48_RS05525	FXN80_RS05295	QR68_RS04880	CVE23_RS05435	DYD82_RS05415	LH89_RS07050	K0H75_RS04885	B6N31_RS04975	DYD83_RS05415	IM678_RS01770	OHJ28_05205	PQ617_RS12065	PL145_08210
ORTHOMCL835	13 genes,13 taxa	1	1	1	1	1	1	1	1	1	1	1	1	1	MJO48_RS05535	FXN80_RS05305	QR68_RS04890	CVE23_RS05445	DYD82_RS05425	LH89_RS07040	K0H75_RS04895	B6N31_RS04985	DYD83_RS05425	IM678_RS01780	OHJ28_05215	PQ617_RS12075	PL145_08200
ORTHOMCL836	13 genes,13 taxa	1	1	1	1	1	1	1	1	1	1	1	1	1	MJO48_RS05540	FXN80_RS05310	QR68_RS04895	CVE23_RS05450	DYD82_RS05430	LH89_RS07035	K0H75_RS04900	B6N31_RS04990	DYD83_RS05430	IM678_RS01785	OHJ28_05220	PQ617_RS12080	PL145_08195
ORTHOMCL837	13 genes,13 taxa	1	1	1	1	1	1	1	1	1	1	1	1	1	MJO48_RS05545	FXN80_RS05315	QR68_RS04900	CVE23_RS05455	DYD82_RS05435	LH89_RS07030	K0H75_RS04905	B6N31_RS04995	DYD83_RS05435	IM678_RS01790	OHJ28_05225	PQ617_RS12085	PL145_08190
ORTHOMCL838	13 genes,13 taxa	1	1	1	1	1	1	1	1	1	1	1	1	1	MJO48_RS05550	FXN80_RS05320	QR68_RS04905	CVE23_RS05460	DYD82_RS05440	LH89_RS07025	K0H75_RS04910	B6N31_RS05000	DYD83_RS05440	IM678_RS01795	OHJ28_05230	PQ617_RS12090	PL145_08185
ORTHOMCL839	13 genes,13 taxa	1	1	1	1	1	1	1	1	1	1	1	1	1	MJO48_RS05555	FXN80_RS05325	QR68_RS04910	CVE23_RS05465	DYD82_RS05445	LH89_RS07020	K0H75_RS04915	B6N31_RS05005	DYD83_RS05445	IM678_RS01800	OHJ28_05235	PQ617_RS12095	PL145_08180
ORTHOMCL840	13 genes,13 taxa	1	1	1	1	1	1	1	1	1	1	1	1	1	MJO48_RS05560	FXN80_RS05330	QR68_RS04915	CVE23_RS05470	DYD82_RS05450	LH89_RS07015	K0H75_RS04920	B6N31_RS05010	DYD83_RS05450	IM678_RS01805	OHJ28_05240	PQ617_RS12100	PL145_08175
ORTHOMCL841	13 genes,13 taxa	1	1	1	1	1	1	1	1	1	1	1	1	1	MJO48_RS05565	FXN80_RS05335	QR68_RS04920	CVE23_RS05475	DYD82_RS05455	LH89_RS07010	K0H75_RS04925	B6N31_RS05015	DYD83_RS05455	IM678_RS01810	OHJ28_05245	PQ617_RS12105	PL145_08170
ORTHOMCL842	13 genes,13 taxa	1	1	1	1	1	1	1	1	1	1	1	1	1	MJO48_RS05570	FXN80_RS05340	QR68_RS04925	CVE23_RS05480	DYD82_RS05460	LH89_RS07005	K0H75_RS04930	B6N31_RS05020	DYD83_RS05460	IM678_RS01815	OHJ28_05250	PQ617_RS12110	PL145_08165
ORTHOMCL843	13 genes,13 taxa	1	1	1	1	1	1	1	1	1	1	1	1	1	MJO48_RS05575	FXN80_RS05345	QR68_RS04930	CVE23_RS05485	DYD82_RS05465	LH89_RS07000	K0H75_RS04935	B6N31_RS05025	DYD83_RS05465	IM678_RS01820	OHJ28_05255	PQ617_RS12115	PL145_08160
ORTHOMCL844	13 genes,13 taxa	1	1	1	1	1	1	1	1	1	1	1	1	1	MJO48_RS05580	FXN80_RS05350	QR68_RS04935	CVE23_RS05490	DYD82_RS05470	LH89_RS06995	K0H75_RS04940	B6N31_RS05030	DYD83_RS05470	IM678_RS01825	OHJ28_05260	PQ617_RS12120	PL145_08155
ORTHOMCL845	13 genes,13 taxa	1	1	1	1	1	1	1	1	1	1	1	1	1	MJO48_RS05585	FXN80_RS05355	QR68_RS04940	CVE23_RS05495	DYD82_RS05475	LH89_RS06990	K0H75_RS04945	B6N31_RS05035	DYD83_RS05475	IM678_RS01830	OHJ28_05265	PQ617_RS12125	PL145_08150
ORTHOMCL846	13 genes,13 taxa	1	1	1	1	1	1	1	1	1	1	1	1	1	MJO48_RS05590	FXN80_RS05360	QR68_RS04945	CVE23_RS05500	DYD82_RS05480	LH89_RS06985	K0H75_RS04950	B6N31_RS05040	DYD83_RS05480	IM678_RS01840	OHJ28_05270	PQ617_RS12130	PL145_08025
ORTHOMCL847	13 genes,13 taxa	1	1	1	1	1	1	1	1	1	1	1	1	1	MJO48_RS05595	FXN80_RS05365	QR68_RS04950	CVE23_RS05505	DYD82_RS05485	LH89_RS06980	K0H75_RS04955	B6N31_RS05045	DYD83_RS05485	IM678_RS01845	OHJ28_05275	PQ617_RS12135	PL145_08020
ORTHOMCL848	13 genes,13 taxa	1	1	1	1	1	1	1	1	1	1	1	1	1	MJO48_RS05600	FXN80_RS05370	QR68_RS04955	CVE23_RS05510	DYD82_RS05490	LH89_RS06975	K0H75_RS04960	B6N31_RS05050	DYD83_RS05490	IM678_RS01850	OHJ28_05280	PQ617_RS12140	PL145_08015
ORTHOMCL849	13 genes,13 taxa	1	1	1	1	1	1	1	1	1	1	1	1	1	MJO48_RS05605	FXN80_RS05375	QR68_RS04960	CVE23_RS05515	DYD82_RS05495	LH89_RS06970	K0H75_RS04965	B6N31_RS05055	DYD83_RS05495	IM678_RS01855	OHJ28_05285	PQ617_RS12145	PL145_08010
ORTHOMCL850	13 genes,13 taxa	1	1	1	1	1	1	1	1	1	1	1	1	1	MJO48_RS05610	FXN80_RS05380	QR68_RS04965	CVE23_RS05520	DYD82_RS05500	LH89_RS06965	K0H75_RS04970	B6N31_RS05060	DYD83_RS05500	IM678_RS01860	OHJ28_05290	PQ617_RS12150	PL145_08005
ORTHOMCL851	13 genes,13 taxa	1	1	1	1	1	1	1	1	1	1	1	1	1	MJO48_RS05640	FXN80_RS05410	QR68_RS04995	CVE23_RS05550	DYD82_RS05530	LH89_RS06935	K0H75_RS05000	B6N31_RS05090	DYD83_RS05530	IM678_RS01890	OHJ28_05320	PQ617_RS12180	PL145_07975
ORTHOMCL852	13 genes,13 taxa	1	1	1	1	1	1	1	1	1	1	1	1	1	MJO48_RS05645	FXN80_RS05415	QR68_RS05000	CVE23_RS05555	DYD82_RS05535	LH89_RS06930	K0H75_RS05005	B6N31_RS05095	DYD83_RS05535	IM678_RS01895	OHJ28_05325	PQ617_RS12185	PL145_07970
ORTHOMCL853	13 genes,13 taxa	1	1	1	1	1	1	1	1	1	1	1	1	1	MJO48_RS05650	FXN80_RS05420	QR68_RS05005	CVE23_RS05560	DYD82_RS05540	LH89_RS21845	K0H75_RS05010	B6N31_RS05100	DYD83_RS05540	IM678_RS01900	OHJ28_05330	PQ617_RS12190	PL145_07965
ORTHOMCL854	13 genes,13 taxa	1	1	1	1	1	1	1	1	1	1	1	1	1	MJO48_RS05655	FXN80_RS05425	QR68_RS05010	CVE23_RS05565	DYD82_RS05545	LH89_RS06920	K0H75_RS05015	B6N31_RS05105	DYD83_RS05545	IM678_RS01905	OHJ28_05335	PQ617_RS12195	PL145_07960
ORTHOMCL855	13 genes,13 taxa	1	1	1	1	1	1	1	1	1	1	1	1	1	MJO48_RS05660	FXN80_RS05430	QR68_RS05015	CVE23_RS05570	DYD82_RS05550	LH89_RS06915	K0H75_RS05020	B6N31_RS05110	DYD83_RS05550	IM678_RS01910	OHJ28_05340	PQ617_RS12200	PL145_07955
ORTHOMCL856	13 genes,13 taxa	1	1	1	1	1	1	1	1	1	1	1	1	1	MJO48_RS05665	FXN80_RS05435	QR68_RS05020	CVE23_RS05575	DYD82_RS05555	LH89_RS21840	K0H75_RS05025	B6N31_RS05115	DYD83_RS05555	IM678_RS01915	OHJ28_05345	PQ617_RS12205	PL145_07950
ORTHOMCL857	13 genes,13 taxa	1	1	1	1	1	1	1	1	1	1	1	1	1	MJO48_RS05670	FXN80_RS05440	QR68_RS05025	CVE23_RS05580	DYD82_RS05560	LH89_RS06905	K0H75_RS05030	B6N31_RS05120	DYD83_RS05560	IM678_RS01920	OHJ28_05350	PQ617_RS12210	PL145_07945
ORTHOMCL858	13 genes,13 taxa	1	1	1	1	1	1	1	1	1	1	1	1	1	MJO48_RS05675	FXN80_RS05445	QR68_RS05030	CVE23_RS05585	DYD82_RS05565	LH89_RS21835	K0H75_RS05035	B6N31_RS05125	DYD83_RS05565	IM678_RS01925	OHJ28_05355	PQ617_RS12215	PL145_07935
ORTHOMCL859	13 genes,13 taxa	1	1	1	1	1	1	1	1	1	1	1	1	1	MJO48_RS05680	FXN80_RS05450	QR68_RS05035	CVE23_RS05590	DYD82_RS05570	LH89_RS06895	K0H75_RS05040	B6N31_RS05130	DYD83_RS05570	IM678_RS01930	OHJ28_05360	PQ617_RS12220	PL145_07930
ORTHOMCL860	13 genes,13 taxa	1	1	1	1	1	1	1	1	1	1	1	1	1	MJO48_RS05685	FXN80_RS05455	QR68_RS05040	CVE23_RS05595	DYD82_RS05575	LH89_RS06890	K0H75_RS05045	B6N31_RS05135	DYD83_RS05575	IM678_RS01935	OHJ28_05365	PQ617_RS12225	PL145_07925
ORTHOMCL861	13 genes,13 taxa	1	1	1	1	1	1	1	1	1	1	1	1	1	MJO48_RS05690	FXN80_RS05460	QR68_RS05045	CVE23_RS05600	DYD82_RS05580	LH89_RS06885	K0H75_RS05050	B6N31_RS05140	DYD83_RS05580	IM678_RS01940	OHJ28_05370	PQ617_RS12230	PL145_07920
ORTHOMCL862	13 genes,13 taxa	1	1	1	1	1	1	1	1	1	1	1	1	1	MJO48_RS05695	FXN80_RS05465	QR68_RS05050	CVE23_RS05605	DYD82_RS05585	LH89_RS06880	K0H75_RS05055	B6N31_RS05145	DYD83_RS05585	IM678_RS01945	OHJ28_05375	PQ617_RS12235	PL145_07915
ORTHOMCL863	13 genes,13 taxa	1	1	1	1	1	1	1	1	1	1	1	1	1	MJO48_RS05700	FXN80_RS05470	QR68_RS05055	CVE23_RS05610	DYD82_RS05590	LH89_RS06875	K0H75_RS05065	B6N31_RS05150	DYD83_RS05590	IM678_RS01950	OHJ28_05385	PQ617_RS12245	PL145_07910
ORTHOMCL864	13 genes,13 taxa	1	1	1	1	1	1	1	1	1	1	1	1	1	MJO48_RS05705	FXN80_RS05475	QR68_RS05060	CVE23_RS05615	DYD82_RS05595	LH89_RS06870	K0H75_RS05070	B6N31_RS05155	DYD83_RS05595	IM678_RS01955	OHJ28_05390	PQ617_RS12250	PL145_07905
ORTHOMCL865	13 genes,13 taxa	1	1	1	1	1	1	1	1	1	1	1	1	1	MJO48_RS05710	FXN80_RS05480	QR68_RS05065	CVE23_RS05620	DYD82_RS05600	LH89_RS06865	K0H75_RS05075	B6N31_RS05160	DYD83_RS05600	IM678_RS01960	OHJ28_05395	PQ617_RS12255	PL145_07900
ORTHOMCL866	13 genes,13 taxa	1	1	1	1	1	1	1	1	1	1	1	1	1	MJO48_RS05720	FXN80_RS05490	QR68_RS05075	CVE23_RS05630	DYD82_RS05610	LH89_RS06860	K0H75_RS05085	B6N31_RS05170	DYD83_RS05610	IM678_RS01970	OHJ28_05410	PQ617_RS12265	PL145_07895
ORTHOMCL867	13 genes,13 taxa	1	1	1	1	1	1	1	1	1	1	1	1	1	MJO48_RS05725	FXN80_RS05495	QR68_RS05080	CVE23_RS05635	DYD82_RS05615	LH89_RS06855	K0H75_RS05090	B6N31_RS05175	DYD83_RS05615	IM678_RS01975	OHJ28_05415	PQ617_RS12270	PL145_07890
ORTHOMCL868	13 genes,13 taxa	1	1	1	1	1	1	1	1	1	1	1	1	1	MJO48_RS05730	FXN80_RS05500	QR68_RS05085	CVE23_RS05640	DYD82_RS05620	LH89_RS06850	K0H75_RS05095	B6N31_RS05180	DYD83_RS05620	IM678_RS01980	OHJ28_05420	PQ617_RS12275	PL145_07885
ORTHOMCL869	13 genes,13 taxa	1	1	1	1	1	1	1	1	1	1	1	1	1	MJO48_RS05735	FXN80_RS05505	QR68_RS05090	CVE23_RS05645	DYD82_RS05625	LH89_RS06845	K0H75_RS05100	B6N31_RS05185	DYD83_RS05625	IM678_RS01985	OHJ28_05425	PQ617_RS12280	PL145_07880
ORTHOMCL870	13 genes,13 taxa	1	1	1	1	1	1	1	1	1	1	1	1	1	MJO48_RS05740	FXN80_RS05510	QR68_RS05095	CVE23_RS05650	DYD82_RS05630	LH89_RS06840	K0H75_RS05105	B6N31_RS05190	DYD83_RS05630	IM678_RS01990	OHJ28_05430	PQ617_RS12285	PL145_07875
ORTHOMCL871	13 genes,13 taxa	1	1	1	1	1	1	1	1	1	1	1	1	1	MJO48_RS05745	FXN80_RS05515	QR68_RS05100	CVE23_RS05655	DYD82_RS05635	LH89_RS06835	K0H75_RS05110	B6N31_RS05195	DYD83_RS05635	IM678_RS01995	OHJ28_05435	PQ617_RS12290	PL145_07870
ORTHOMCL872	13 genes,13 taxa	1	1	1	1	1	1	1	1	1	1	1	1	1	MJO48_RS05750	FXN80_RS05520	QR68_RS05105	CVE23_RS05660	DYD82_RS05640	LH89_RS06830	K0H75_RS05115	B6N31_RS05200	DYD83_RS05640	IM678_RS02000	OHJ28_05440	PQ617_RS12295	PL145_07865
ORTHOMCL873	13 genes,13 taxa	1	1	1	1	1	1	1	1	1	1	1	1	1	MJO48_RS05755	FXN80_RS05525	QR68_RS05110	CVE23_RS05665	DYD82_RS05645	LH89_RS06825	K0H75_RS05120	B6N31_RS05205	DYD83_RS05645	IM678_RS02005	OHJ28_05445	PQ617_RS12300	PL145_07860
ORTHOMCL874	13 genes,13 taxa	1	1	1	1	1	1	1	1	1	1	1	1	1	MJO48_RS05760	FXN80_RS05530	QR68_RS05115	CVE23_RS05670	DYD82_RS05650	LH89_RS06820	K0H75_RS05125	B6N31_RS05210	DYD83_RS05650	IM678_RS02010	OHJ28_05450	PQ617_RS12305	PL145_07855
ORTHOMCL875	13 genes,13 taxa	1	1	1	1	1	1	1	1	1	1	1	1	1	MJO48_RS05765	FXN80_RS05535	QR68_RS05120	CVE23_RS05675	DYD82_RS05655	LH89_RS06815	K0H75_RS05130	B6N31_RS05215	DYD83_RS05655	IM678_RS02015	OHJ28_05455	PQ617_RS12310	PL145_07850
ORTHOMCL876	13 genes,13 taxa	1	1	1	1	1	1	1	1	1	1	1	1	1	MJO48_RS05770	FXN80_RS05540	QR68_RS05125	CVE23_RS05680	DYD82_RS05660	LH89_RS06810	K0H75_RS05135	B6N31_RS05220	DYD83_RS05660	IM678_RS02020	OHJ28_05460	PQ617_RS12315	PL145_07845
ORTHOMCL877	13 genes,13 taxa	1	1	1	1	1	1	1	1	1	1	1	1	1	MJO48_RS05775	FXN80_RS05545	QR68_RS05130	CVE23_RS05685	DYD82_RS05665	LH89_RS06805	K0H75_RS05140	B6N31_RS05225	DYD83_RS05665	IM678_RS02025	OHJ28_05465	PQ617_RS12320	PL145_07840
ORTHOMCL878	13 genes,13 taxa	1	1	1	1	1	1	1	1	1	1	1	1	1	MJO48_RS05780	FXN80_RS05550	QR68_RS05135	CVE23_RS05690	DYD82_RS05670	LH89_RS06800	K0H75_RS05145	B6N31_RS05230	DYD83_RS05670	IM678_RS02030	OHJ28_05470	PQ617_RS12325	PL145_07835
ORTHOMCL879	13 genes,13 taxa	1	1	1	1	1	1	1	1	1	1	1	1	1	MJO48_RS05785	FXN80_RS05555	QR68_RS05140	CVE23_RS05695	DYD82_RS05675	LH89_RS06795	K0H75_RS05150	B6N31_RS05235	DYD83_RS05675	IM678_RS02035	OHJ28_05475	PQ617_RS12330	PL145_07830
ORTHOMCL880	13 genes,13 taxa	1	1	1	1	1	1	1	1	1	1	1	1	1	MJO48_RS05790	FXN80_RS05560	QR68_RS05145	CVE23_RS05700	DYD82_RS05680	LH89_RS06790	K0H75_RS05155	B6N31_RS05240	DYD83_RS05680	IM678_RS02040	OHJ28_05480	PQ617_RS12335	PL145_07825
ORTHOMCL881	13 genes,13 taxa	1	1	1	1	1	1	1	1	1	1	1	1	1	MJO48_RS05795	FXN80_RS05565	QR68_RS05150	CVE23_RS05705	DYD82_RS05685	LH89_RS06785	K0H75_RS05160	B6N31_RS05245	DYD83_RS05685	IM678_RS02045	OHJ28_05485	PQ617_RS12340	PL145_07820
ORTHOMCL882	13 genes,13 taxa	1	1	1	1	1	1	1	1	1	1	1	1	1	MJO48_RS05800	FXN80_RS05570	QR68_RS05155	CVE23_RS05710	DYD82_RS05690	LH89_RS06780	K0H75_RS05165	B6N31_RS05250	DYD83_RS05690	IM678_RS02050	OHJ28_05490	PQ617_RS12345	PL145_07815
ORTHOMCL883	13 genes,13 taxa	1	1	1	1	1	1	1	1	1	1	1	1	1	MJO48_RS05810	FXN80_RS05580	QR68_RS05165	CVE23_RS05720	DYD82_RS05700	LH89_RS06770	K0H75_RS05175	B6N31_RS05260	DYD83_RS05700	IM678_RS02060	OHJ28_05500	PQ617_RS12355	PL145_07805
ORTHOMCL884	13 genes,13 taxa	1	1	1	1	1	1	1	1	1	1	1	1	1	MJO48_RS05815	FXN80_RS05585	QR68_RS05170	CVE23_RS05725	DYD82_RS05705	LH89_RS06765	K0H75_RS05180	B6N31_RS05265	DYD83_RS05705	IM678_RS02065	OHJ28_05505	PQ617_RS12360	PL145_07800
ORTHOMCL885	13 genes,13 taxa	1	1	1	1	1	1	1	1	1	1	1	1	1	MJO48_RS05820	FXN80_RS05590	QR68_RS05175	CVE23_RS05730	DYD82_RS05710	LH89_RS06760	K0H75_RS05185	B6N31_RS05270	DYD83_RS05710	IM678_RS02070	OHJ28_05510	PQ617_RS12365	PL145_07795
ORTHOMCL886	13 genes,13 taxa	1	1	1	1	1	1	1	1	1	1	1	1	1	MJO48_RS05825	FXN80_RS05595	QR68_RS05180	CVE23_RS05735	DYD82_RS05715	LH89_RS06755	K0H75_RS05190	B6N31_RS05275	DYD83_RS05715	IM678_RS02075	OHJ28_05515	PQ617_RS12370	PL145_07790
ORTHOMCL887	13 genes,13 taxa	1	1	1	1	1	1	1	1	1	1	1	1	1	MJO48_RS05830	FXN80_RS05600	QR68_RS05185	CVE23_RS05740	DYD82_RS05720	LH89_RS06750	K0H75_RS05195	B6N31_RS05280	DYD83_RS05720	IM678_RS02080	OHJ28_05520	PQ617_RS12375	PL145_07785
ORTHOMCL888	13 genes,13 taxa	1	1	1	1	1	1	1	1	1	1	1	1	1	MJO48_RS05835	FXN80_RS05605	QR68_RS05190	CVE23_RS05750	DYD82_RS05725	LH89_RS06745	K0H75_RS05200	B6N31_RS05285	DYD83_RS05725	IM678_RS02085	OHJ28_05525	PQ617_RS12380	PL145_07780
ORTHOMCL889	13 genes,13 taxa	1	1	1	1	1	1	1	1	1	1	1	1	1	MJO48_RS05840	FXN80_RS05610	QR68_RS05195	CVE23_RS05765	DYD82_RS05735	LH89_RS06740	K0H75_RS05205	B6N31_RS05295	DYD83_RS05735	IM678_RS07985	OHJ28_05535	PQ617_RS12385	PL145_07775
ORTHOMCL890	13 genes,13 taxa	1	1	1	1	1	1	1	1	1	1	1	1	1	MJO48_RS05845	FXN80_RS05615	QR68_RS05200	CVE23_RS05770	DYD82_RS05740	LH89_RS06735	K0H75_RS05210	B6N31_RS05300	DYD83_RS05740	IM678_RS07980	OHJ28_05540	PQ617_RS12390	PL145_07770
ORTHOMCL891	13 genes,13 taxa	1	1	1	1	1	1	1	1	1	1	1	1	1	MJO48_RS05850	FXN80_RS05620	QR68_RS05205	CVE23_RS05775	DYD82_RS05745	LH89_RS06730	K0H75_RS05215	B6N31_RS05305	DYD83_RS05745	IM678_RS07975	OHJ28_05545	PQ617_RS12395	PL145_07765
ORTHOMCL892	13 genes,13 taxa	1	1	1	1	1	1	1	1	1	1	1	1	1	MJO48_RS05855	FXN80_RS05625	QR68_RS05210	CVE23_RS05780	DYD82_RS05750	LH89_RS06725	K0H75_RS05220	B6N31_RS05310	DYD83_RS05750	IM678_RS07970	OHJ28_05550	PQ617_RS12400	PL145_07760
ORTHOMCL893	13 genes,13 taxa	1	1	1	1	1	1	1	1	1	1	1	1	1	MJO48_RS05860	FXN80_RS05630	QR68_RS05215	CVE23_RS05785	DYD82_RS05755	LH89_RS06720	K0H75_RS05225	B6N31_RS05315	DYD83_RS05755	IM678_RS07965	OHJ28_05555	PQ617_RS12405	PL145_07755
ORTHOMCL894	13 genes,13 taxa	1	1	1	1	1	1	1	1	1	1	1	1	1	MJO48_RS05865	FXN80_RS05635	QR68_RS05220	CVE23_RS05790	DYD82_RS05760	LH89_RS06715	K0H75_RS05230	B6N31_RS05320	DYD83_RS05760	IM678_RS07960	OHJ28_05560	PQ617_RS12410	PL145_07750
ORTHOMCL895	13 genes,13 taxa	1	1	1	1	1	1	1	1	1	1	1	1	1	MJO48_RS05870	FXN80_RS05640	QR68_RS05225	CVE23_RS05795	DYD82_RS05765	LH89_RS06710	K0H75_RS05235	B6N31_RS05325	DYD83_RS05765	IM678_RS07955	OHJ28_05565	PQ617_RS12415	PL145_07745
ORTHOMCL896	13 genes,13 taxa	1	1	1	1	1	1	1	1	1	1	1	1	1	MJO48_RS05875	FXN80_RS05645	QR68_RS05230	CVE23_RS05800	DYD82_RS05770	LH89_RS06705	K0H75_RS05240	B6N31_RS05330	DYD83_RS05770	IM678_RS07950	OHJ28_05570	PQ617_RS12420	PL145_07740
ORTHOMCL897	13 genes,13 taxa	1	1	1	1	1	1	1	1	1	1	1	1	1	MJO48_RS05880	FXN80_RS05650	QR68_RS05235	CVE23_RS05805	DYD82_RS05775	LH89_RS06700	K0H75_RS05245	B6N31_RS05335	DYD83_RS05775	IM678_RS07945	OHJ28_05575	PQ617_RS12425	PL145_07735
ORTHOMCL898	13 genes,13 taxa	1	1	1	1	1	1	1	1	1	1	1	1	1	MJO48_RS05885	FXN80_RS05655	QR68_RS05240	CVE23_RS05810	DYD82_RS05780	LH89_RS06695	K0H75_RS05250	B6N31_RS05340	DYD83_RS05780	IM678_RS07940	OHJ28_05580	PQ617_RS12430	PL145_07730
ORTHOMCL899	13 genes,13 taxa	1	1	1	1	1	1	1	1	1	1	1	1	1	MJO48_RS05890	FXN80_RS05660	QR68_RS05250	CVE23_RS05815	DYD82_RS05785	LH89_RS06690	K0H75_RS05260	B6N31_RS05345	DYD83_RS05785	IM678_RS07935	OHJ28_05585	PQ617_RS12435	PL145_07725
ORTHOMCL900	13 genes,13 taxa	1	1	1	1	1	1	1	1	1	1	1	1	1	MJO48_RS05895	FXN80_RS05665	QR68_RS05255	CVE23_RS05820	DYD82_RS05790	LH89_RS06685	K0H75_RS05265	B6N31_RS05350	DYD83_RS05790	IM678_RS07930	OHJ28_05590	PQ617_RS12440	PL145_07720
ORTHOMCL901	13 genes,13 taxa	1	1	1	1	1	1	1	1	1	1	1	1	1	MJO48_RS05900	FXN80_RS05670	QR68_RS05260	CVE23_RS05825	DYD82_RS05795	LH89_RS06680	K0H75_RS05270	B6N31_RS05355	DYD83_RS05795	IM678_RS07925	OHJ28_05595	PQ617_RS12445	PL145_07715
ORTHOMCL902	13 genes,13 taxa	1	1	1	1	1	1	1	1	1	1	1	1	1	MJO48_RS05905	FXN80_RS05675	QR68_RS05265	CVE23_RS05830	DYD82_RS05800	LH89_RS06675	K0H75_RS05275	B6N31_RS05360	DYD83_RS05800	IM678_RS07920	OHJ28_05600	PQ617_RS12450	PL145_07695
ORTHOMCL903	13 genes,13 taxa	1	1	1	1	1	1	1	1	1	1	1	1	1	MJO48_RS05910	FXN80_RS05680	QR68_RS05270	CVE23_RS05835	DYD82_RS05805	LH89_RS06670	K0H75_RS05280	B6N31_RS05365	DYD83_RS05805	IM678_RS07915	OHJ28_05605	PQ617_RS12455	PL145_07690
ORTHOMCL904	13 genes,13 taxa	1	1	1	1	1	1	1	1	1	1	1	1	1	MJO48_RS05915	FXN80_RS05685	QR68_RS05275	CVE23_RS05840	DYD82_RS05810	LH89_RS06665	K0H75_RS05285	B6N31_RS05370	DYD83_RS05810	IM678_RS07910	OHJ28_05610	PQ617_RS12460	PL145_07685
ORTHOMCL905	13 genes,13 taxa	1	1	1	1	1	1	1	1	1	1	1	1	1	MJO48_RS05920	FXN80_RS05690	QR68_RS05280	CVE23_RS05845	DYD82_RS05815	LH89_RS06660	K0H75_RS05290	B6N31_RS05375	DYD83_RS05815	IM678_RS07905	OHJ28_05615	PQ617_RS12465	PL145_07680
ORTHOMCL906	13 genes,13 taxa	1	1	1	1	1	1	1	1	1	1	1	1	1	MJO48_RS05925	FXN80_RS05695	QR68_RS05285	CVE23_RS05850	DYD82_RS05820	LH89_RS06655	K0H75_RS05295	B6N31_RS05380	DYD83_RS05820	IM678_RS07900	OHJ28_05620	PQ617_RS12470	PL145_07675
ORTHOMCL907	13 genes,13 taxa	1	1	1	1	1	1	1	1	1	1	1	1	1	MJO48_RS05935	FXN80_RS05705	QR68_RS05295	CVE23_RS05865	DYD82_RS05830	LH89_RS06645	K0H75_RS05305	B6N31_RS05390	DYD83_RS05830	IM678_RS07890	OHJ28_05630	PQ617_RS12480	PL145_07665
ORTHOMCL908	13 genes,13 taxa	1	1	1	1	1	1	1	1	1	1	1	1	1	MJO48_RS05940	FXN80_RS05710	QR68_RS05300	CVE23_RS05870	DYD82_RS05835	LH89_RS06640	K0H75_RS05310	B6N31_RS05395	DYD83_RS05835	IM678_RS07885	OHJ28_05635	PQ617_RS12485	PL145_07660
ORTHOMCL909	13 genes,13 taxa	1	1	1	1	1	1	1	1	1	1	1	1	1	MJO48_RS05945	FXN80_RS05715	QR68_RS05305	CVE23_RS05875	DYD82_RS05840	LH89_RS06635	K0H75_RS05315	B6N31_RS05400	DYD83_RS05840	IM678_RS07880	OHJ28_05640	PQ617_RS12490	PL145_07655
ORTHOMCL910	13 genes,13 taxa	1	1	1	1	1	1	1	1	1	1	1	1	1	MJO48_RS05955	FXN80_RS05725	QR68_RS05315	CVE23_RS05885	DYD82_RS05850	LH89_RS06625	K0H75_RS05325	B6N31_RS05410	DYD83_RS05850	IM678_RS07870	OHJ28_05650	PQ617_RS12500	PL145_07645
ORTHOMCL911	13 genes,13 taxa	1	1	1	1	1	1	1	1	1	1	1	1	1	MJO48_RS05960	FXN80_RS05730	QR68_RS05320	CVE23_RS05890	DYD82_RS05855	LH89_RS06620	K0H75_RS05330	B6N31_RS05415	DYD83_RS05855	IM678_RS07865	OHJ28_05655	PQ617_RS12505	PL145_07640
ORTHOMCL912	13 genes,13 taxa	1	1	1	1	1	1	1	1	1	1	1	1	1	MJO48_RS05965	FXN80_RS05735	QR68_RS05325	CVE23_RS05895	DYD82_RS05860	LH89_RS06615	K0H75_RS05335	B6N31_RS05420	DYD83_RS05860	IM678_RS07860	OHJ28_05660	PQ617_RS12510	PL145_07635
ORTHOMCL913	13 genes,13 taxa	1	1	1	1	1	1	1	1	1	1	1	1	1	MJO48_RS05975	FXN80_RS05745	QR68_RS05335	CVE23_RS05905	DYD82_RS05870	LH89_RS06605	K0H75_RS05345	B6N31_RS05430	DYD83_RS05870	IM678_RS07850	OHJ28_05670	PQ617_RS12520	PL145_07625
ORTHOMCL914	13 genes,13 taxa	1	1	1	1	1	1	1	1	1	1	1	1	1	MJO48_RS05980	FXN80_RS05750	QR68_RS05340	CVE23_RS05910	DYD82_RS05875	LH89_RS06600	K0H75_RS05350	B6N31_RS05435	DYD83_RS05875	IM678_RS07845	OHJ28_05675	PQ617_RS12525	PL145_07620
ORTHOMCL915	13 genes,13 taxa	1	1	1	1	1	1	1	1	1	1	1	1	1	MJO48_RS05985	FXN80_RS05755	QR68_RS05345	CVE23_RS05915	DYD82_RS05880	LH89_RS06595	K0H75_RS05355	B6N31_RS05440	DYD83_RS05880	IM678_RS07840	OHJ28_05680	PQ617_RS12530	PL145_07615
ORTHOMCL916	13 genes,13 taxa	1	1	1	1	1	1	1	1	1	1	1	1	1	MJO48_RS05990	FXN80_RS05760	QR68_RS05350	CVE23_RS05920	DYD82_RS05885	LH89_RS06590	K0H75_RS05360	B6N31_RS05445	DYD83_RS05885	IM678_RS07835	OHJ28_05685	PQ617_RS12535	PL145_07610
ORTHOMCL917	13 genes,13 taxa	1	1	1	1	1	1	1	1	1	1	1	1	1	MJO48_RS05995	FXN80_RS05765	QR68_RS05355	CVE23_RS05925	DYD82_RS05890	LH89_RS06585	K0H75_RS05365	B6N31_RS05450	DYD83_RS05890	IM678_RS07830	OHJ28_05690	PQ617_RS12540	PL145_07605
ORTHOMCL918	13 genes,13 taxa	1	1	1	1	1	1	1	1	1	1	1	1	1	MJO48_RS06000	FXN80_RS05770	QR68_RS05360	CVE23_RS05930	DYD82_RS05895	LH89_RS06580	K0H75_RS05370	B6N31_RS05455	DYD83_RS05895	IM678_RS07825	OHJ28_05695	PQ617_RS12545	PL145_07600
ORTHOMCL919	13 genes,13 taxa	1	1	1	1	1	1	1	1	1	1	1	1	1	MJO48_RS06005	FXN80_RS05775	QR68_RS05365	CVE23_RS05935	DYD82_RS05900	LH89_RS06575	K0H75_RS05375	B6N31_RS05460	DYD83_RS05900	IM678_RS07820	OHJ28_05700	PQ617_RS12550	PL145_07595
ORTHOMCL920	13 genes,13 taxa	1	1	1	1	1	1	1	1	1	1	1	1	1	MJO48_RS06010	FXN80_RS05780	QR68_RS05370	CVE23_RS05940	DYD82_RS05905	LH89_RS06570	K0H75_RS05380	B6N31_RS05465	DYD83_RS05905	IM678_RS07815	OHJ28_05705	PQ617_RS12555	PL145_07590
ORTHOMCL921	13 genes,13 taxa	1	1	1	1	1	1	1	1	1	1	1	1	1	MJO48_RS06030	FXN80_RS05805	QR68_RS05390	CVE23_RS05960	DYD82_RS05925	LH89_RS06565	K0H75_RS05400	B6N31_RS05485	DYD83_RS05925	IM678_RS07795	OHJ28_05725	PQ617_RS12575	PL145_07570
ORTHOMCL922	13 genes,13 taxa	1	1	1	1	1	1	1	1	1	1	1	1	1	MJO48_RS06035	FXN80_RS05810	QR68_RS05395	CVE23_RS05965	DYD82_RS05930	LH89_RS06560	K0H75_RS05405	B6N31_RS05490	DYD83_RS05930	IM678_RS07790	OHJ28_05730	PQ617_RS12580	PL145_07565
ORTHOMCL923	13 genes,13 taxa	1	1	1	1	1	1	1	1	1	1	1	1	1	MJO48_RS06040	FXN80_RS05815	QR68_RS05400	CVE23_RS05970	DYD82_RS05935	LH89_RS06555	K0H75_RS05410	B6N31_RS05495	DYD83_RS05935	IM678_RS07785	OHJ28_05735	PQ617_RS12585	PL145_07560
ORTHOMCL924	13 genes,13 taxa	1	1	1	1	1	1	1	1	1	1	1	1	1	MJO48_RS06045	FXN80_RS05820	QR68_RS05405	CVE23_RS05975	DYD82_RS05940	LH89_RS06550	K0H75_RS05415	B6N31_RS05500	DYD83_RS05940	IM678_RS07780	OHJ28_05740	PQ617_RS12590	PL145_07555
ORTHOMCL925	13 genes,13 taxa	1	1	1	1	1	1	1	1	1	1	1	1	1	MJO48_RS06050	FXN80_RS05825	QR68_RS05410	CVE23_RS05980	DYD82_RS05945	LH89_RS06545	K0H75_RS05420	B6N31_RS05505	DYD83_RS05945	IM678_RS07775	OHJ28_05745	PQ617_RS12595	PL145_07550
ORTHOMCL926	13 genes,13 taxa	1	1	1	1	1	1	1	1	1	1	1	1	1	MJO48_RS06055	FXN80_RS05830	QR68_RS05415	CVE23_RS05985	DYD82_RS05950	LH89_RS06540	K0H75_RS05425	B6N31_RS05510	DYD83_RS05950	IM678_RS07770	OHJ28_05750	PQ617_RS12600	PL145_07545
ORTHOMCL927	13 genes,13 taxa	1	1	1	1	1	1	1	1	1	1	1	1	1	MJO48_RS06060	FXN80_RS05835	QR68_RS05420	CVE23_RS05990	DYD82_RS05955	LH89_RS06535	K0H75_RS05430	B6N31_RS05515	DYD83_RS05955	IM678_RS07765	OHJ28_05755	PQ617_RS12605	PL145_07540
ORTHOMCL928	13 genes,13 taxa	1	1	1	1	1	1	1	1	1	1	1	1	1	MJO48_RS06065	FXN80_RS05840	QR68_RS05425	CVE23_RS05995	DYD82_RS05960	LH89_RS06530	K0H75_RS05435	B6N31_RS05520	DYD83_RS05960	IM678_RS07760	OHJ28_05760	PQ617_RS12610	PL145_07535
ORTHOMCL929	13 genes,13 taxa	1	1	1	1	1	1	1	1	1	1	1	1	1	MJO48_RS06070	FXN80_RS05845	QR68_RS05430	CVE23_RS06000	DYD82_RS05965	LH89_RS06525	K0H75_RS05440	B6N31_RS05525	DYD83_RS05965	IM678_RS07755	OHJ28_05765	PQ617_RS12615	PL145_07530
ORTHOMCL930	13 genes,13 taxa	1	1	1	1	1	1	1	1	1	1	1	1	1	MJO48_RS06075	FXN80_RS05850	QR68_RS05435	CVE23_RS06005	DYD82_RS05970	LH89_RS06520	K0H75_RS05445	B6N31_RS05530	DYD83_RS05970	IM678_RS07750	OHJ28_05770	PQ617_RS12620	PL145_07525
ORTHOMCL931	13 genes,13 taxa	1	1	1	1	1	1	1	1	1	1	1	1	1	MJO48_RS06080	FXN80_RS05855	QR68_RS05440	CVE23_RS06010	DYD82_RS05975	LH89_RS06515	K0H75_RS05450	B6N31_RS05535	DYD83_RS05975	IM678_RS07745	OHJ28_05775	PQ617_RS12625	PL145_07520
ORTHOMCL932	13 genes,13 taxa	1	1	1	1	1	1	1	1	1	1	1	1	1	MJO48_RS06090	FXN80_RS05865	QR68_RS05450	CVE23_RS06020	DYD82_RS05985	LH89_RS06505	K0H75_RS05460	B6N31_RS05545	DYD83_RS05985	IM678_RS07735	OHJ28_05785	PQ617_RS12635	PL145_07510
ORTHOMCL933	13 genes,13 taxa	1	1	1	1	1	1	1	1	1	1	1	1	1	MJO48_RS06095	FXN80_RS05870	QR68_RS05455	CVE23_RS06025	DYD82_RS05990	LH89_RS06500	K0H75_RS05465	B6N31_RS05550	DYD83_RS05990	IM678_RS07730	OHJ28_05790	PQ617_RS12640	PL145_07505
ORTHOMCL934	13 genes,13 taxa	1	1	1	1	1	1	1	1	1	1	1	1	1	MJO48_RS06100	FXN80_RS05875	QR68_RS05460	CVE23_RS06030	DYD82_RS05995	LH89_RS06495	K0H75_RS05470	B6N31_RS05555	DYD83_RS05995	IM678_RS07725	OHJ28_05795	PQ617_RS12645	PL145_07500
ORTHOMCL935	13 genes,13 taxa	1	1	1	1	1	1	1	1	1	1	1	1	1	MJO48_RS06105	FXN80_RS05880	QR68_RS05465	CVE23_RS06035	DYD82_RS06000	LH89_RS06490	K0H75_RS05475	B6N31_RS05560	DYD83_RS06000	IM678_RS07720	OHJ28_05800	PQ617_RS12650	PL145_07495
ORTHOMCL936	13 genes,13 taxa	1	1	1	1	1	1	1	1	1	1	1	1	1	MJO48_RS06110	FXN80_RS05885	QR68_RS05470	CVE23_RS06040	DYD82_RS06005	LH89_RS06485	K0H75_RS05480	B6N31_RS05565	DYD83_RS06005	IM678_RS07715	OHJ28_05805	PQ617_RS12655	PL145_07490
ORTHOMCL937	13 genes,13 taxa	1	1	1	1	1	1	1	1	1	1	1	1	1	MJO48_RS06115	FXN80_RS05890	QR68_RS05475	CVE23_RS06045	DYD82_RS06010	LH89_RS06480	K0H75_RS05485	B6N31_RS05570	DYD83_RS06010	IM678_RS07710	OHJ28_05810	PQ617_RS12660	PL145_07485
ORTHOMCL938	13 genes,13 taxa	1	1	1	1	1	1	1	1	1	1	1	1	1	MJO48_RS06120	FXN80_RS05895	QR68_RS05480	CVE23_RS06050	DYD82_RS06015	LH89_RS06475	K0H75_RS05490	B6N31_RS05575	DYD83_RS06015	IM678_RS07705	OHJ28_05815	PQ617_RS12665	PL145_07480
ORTHOMCL939	13 genes,13 taxa	1	1	1	1	1	1	1	1	1	1	1	1	1	MJO48_RS06125	FXN80_RS05900	QR68_RS05485	CVE23_RS06055	DYD82_RS06020	LH89_RS06470	K0H75_RS05495	B6N31_RS05580	DYD83_RS06020	IM678_RS07700	OHJ28_05820	PQ617_RS12670	PL145_07475
ORTHOMCL940	13 genes,13 taxa	1	1	1	1	1	1	1	1	1	1	1	1	1	MJO48_RS06130	FXN80_RS05905	QR68_RS05490	CVE23_RS06060	DYD82_RS06025	LH89_RS06465	K0H75_RS05500	B6N31_RS05585	DYD83_RS06025	IM678_RS07695	OHJ28_05825	PQ617_RS12675	PL145_07470
ORTHOMCL941	13 genes,13 taxa	1	1	1	1	1	1	1	1	1	1	1	1	1	MJO48_RS06135	FXN80_RS05910	QR68_RS05495	CVE23_RS06065	DYD82_RS06030	LH89_RS06460	K0H75_RS05505	B6N31_RS05590	DYD83_RS06030	IM678_RS07690	OHJ28_05830	PQ617_RS12680	PL145_07465
ORTHOMCL942	13 genes,13 taxa	1	1	1	1	1	1	1	1	1	1	1	1	1	MJO48_RS06140	FXN80_RS05915	QR68_RS05500	CVE23_RS06070	DYD82_RS06035	LH89_RS06455	K0H75_RS05510	B6N31_RS05595	DYD83_RS06035	IM678_RS07685	OHJ28_05835	PQ617_RS12685	PL145_07460
ORTHOMCL943	13 genes,13 taxa	1	1	1	1	1	1	1	1	1	1	1	1	1	MJO48_RS06145	FXN80_RS05920	QR68_RS05505	CVE23_RS06075	DYD82_RS06040	LH89_RS06450	K0H75_RS05515	B6N31_RS05600	DYD83_RS06040	IM678_RS07680	OHJ28_05840	PQ617_RS12690	PL145_07455
ORTHOMCL944	13 genes,13 taxa	1	1	1	1	1	1	1	1	1	1	1	1	1	MJO48_RS06150	FXN80_RS05925	QR68_RS05510	CVE23_RS06080	DYD82_RS06045	LH89_RS06445	K0H75_RS05520	B6N31_RS05605	DYD83_RS06045	IM678_RS07675	OHJ28_05845	PQ617_RS12695	PL145_07450
ORTHOMCL945	13 genes,13 taxa	1	1	1	1	1	1	1	1	1	1	1	1	1	MJO48_RS06160	FXN80_RS05935	QR68_RS05520	CVE23_RS06090	DYD82_RS06055	LH89_RS06440	K0H75_RS05530	B6N31_RS05615	DYD83_RS06055	IM678_RS07665	OHJ28_05855	PQ617_RS12705	PL145_07440
ORTHOMCL946	13 genes,13 taxa	1	1	1	1	1	1	1	1	1	1	1	1	1	MJO48_RS06165	FXN80_RS05940	QR68_RS05525	CVE23_RS06095	DYD82_RS06060	LH89_RS06435	K0H75_RS05535	B6N31_RS05620	DYD83_RS06060	IM678_RS07660	OHJ28_05860	PQ617_RS12710	PL145_07435
ORTHOMCL947	13 genes,13 taxa	1	1	1	1	1	1	1	1	1	1	1	1	1	MJO48_RS06170	FXN80_RS05945	QR68_RS05530	CVE23_RS06100	DYD82_RS06065	LH89_RS06430	K0H75_RS05540	B6N31_RS05625	DYD83_RS06065	IM678_RS07655	OHJ28_05865	PQ617_RS12715	PL145_07430
ORTHOMCL948	13 genes,13 taxa	1	1	1	1	1	1	1	1	1	1	1	1	1	MJO48_RS06175	FXN80_RS05950	QR68_RS05535	CVE23_RS06105	DYD82_RS06070	LH89_RS06425	K0H75_RS05545	B6N31_RS05630	DYD83_RS06070	IM678_RS07650	OHJ28_05870	PQ617_RS12720	PL145_07425
ORTHOMCL949	13 genes,13 taxa	1	1	1	1	1	1	1	1	1	1	1	1	1	MJO48_RS06185	FXN80_RS05960	QR68_RS05545	CVE23_RS06115	DYD82_RS06080	LH89_RS06415	K0H75_RS05555	B6N31_RS05640	DYD83_RS06080	IM678_RS07640	OHJ28_05880	PQ617_RS12730	PL145_07415
ORTHOMCL950	13 genes,13 taxa	1	1	1	1	1	1	1	1	1	1	1	1	1	MJO48_RS06190	FXN80_RS05965	QR68_RS05550	CVE23_RS06120	DYD82_RS06085	LH89_RS06410	K0H75_RS05560	B6N31_RS05645	DYD83_RS06085	IM678_RS07635	OHJ28_05885	PQ617_RS12735	PL145_07410
ORTHOMCL951	13 genes,13 taxa	1	1	1	1	1	1	1	1	1	1	1	1	1	MJO48_RS06195	FXN80_RS05970	QR68_RS05555	CVE23_RS06125	DYD82_RS06090	LH89_RS06405	K0H75_RS05565	B6N31_RS05650	DYD83_RS06090	IM678_RS07630	OHJ28_05890	PQ617_RS12740	PL145_07405
ORTHOMCL952	13 genes,13 taxa	1	1	1	1	1	1	1	1	1	1	1	1	1	MJO48_RS06200	FXN80_RS05975	QR68_RS05560	CVE23_RS06130	DYD82_RS06095	LH89_RS22100	K0H75_RS05570	B6N31_RS05655	DYD83_RS06095	IM678_RS07625	OHJ28_05895	PQ617_RS12745	PL145_07400
ORTHOMCL953	13 genes,13 taxa	1	1	1	1	1	1	1	1	1	1	1	1	1	MJO48_RS06205	FXN80_RS05980	QR68_RS05565	CVE23_RS06135	DYD82_RS06100	LH89_RS06400	K0H75_RS05575	B6N31_RS05660	DYD83_RS06100	IM678_RS07620	OHJ28_05900	PQ617_RS12750	PL145_07395
ORTHOMCL954	13 genes,13 taxa	1	1	1	1	1	1	1	1	1	1	1	1	1	MJO48_RS06210	FXN80_RS05985	QR68_RS05570	CVE23_RS06140	DYD82_RS06105	LH89_RS06395	K0H75_RS05580	B6N31_RS05665	DYD83_RS06105	IM678_RS07615	OHJ28_05905	PQ617_RS12755	PL145_07390
ORTHOMCL955	13 genes,13 taxa	1	1	1	1	1	1	1	1	1	1	1	1	1	MJO48_RS06215	FXN80_RS05990	QR68_RS05575	CVE23_RS06145	DYD82_RS06110	LH89_RS06390	K0H75_RS05585	B6N31_RS05670	DYD83_RS06110	IM678_RS07610	OHJ28_05910	PQ617_RS12760	PL145_07385
ORTHOMCL956	13 genes,13 taxa	1	1	1	1	1	1	1	1	1	1	1	1	1	MJO48_RS06220	FXN80_RS05995	QR68_RS05580	CVE23_RS06150	DYD82_RS06115	LH89_RS06385	K0H75_RS05590	B6N31_RS05675	DYD83_RS06115	IM678_RS07605	OHJ28_05915	PQ617_RS12765	PL145_07380
ORTHOMCL957	13 genes,13 taxa	1	1	1	1	1	1	1	1	1	1	1	1	1	MJO48_RS06225	FXN80_RS06000	QR68_RS05585	CVE23_RS06155	DYD82_RS06120	LH89_RS06380	K0H75_RS05595	B6N31_RS05680	DYD83_RS06120	IM678_RS07600	OHJ28_05920	PQ617_RS12770	PL145_07375
ORTHOMCL958	13 genes,13 taxa	1	1	1	1	1	1	1	1	1	1	1	1	1	MJO48_RS06230	FXN80_RS06005	QR68_RS05590	CVE23_RS06160	DYD82_RS06125	LH89_RS06375	K0H75_RS05600	B6N31_RS05685	DYD83_RS06125	IM678_RS07595	OHJ28_05925	PQ617_RS12775	PL145_07370
ORTHOMCL959	13 genes,13 taxa	1	1	1	1	1	1	1	1	1	1	1	1	1	MJO48_RS06235	FXN80_RS06010	QR68_RS05595	CVE23_RS06165	DYD82_RS06130	LH89_RS06370	K0H75_RS05605	B6N31_RS05690	DYD83_RS06130	IM678_RS07590	OHJ28_05930	PQ617_RS12780	PL145_07365
ORTHOMCL960	13 genes,13 taxa	1	1	1	1	1	1	1	1	1	1	1	1	1	MJO48_RS06240	FXN80_RS06015	QR68_RS05600	CVE23_RS06170	DYD82_RS06135	LH89_RS06365	K0H75_RS05610	B6N31_RS05695	DYD83_RS06135	IM678_RS07585	OHJ28_05935	PQ617_RS12785	PL145_07360
ORTHOMCL961	13 genes,13 taxa	1	1	1	1	1	1	1	1	1	1	1	1	1	MJO48_RS06245	FXN80_RS06020	QR68_RS05605	CVE23_RS06175	DYD82_RS06140	LH89_RS06360	K0H75_RS05615	B6N31_RS05700	DYD83_RS06140	IM678_RS07580	OHJ28_05940	PQ617_RS12790	PL145_07355
ORTHOMCL962	13 genes,13 taxa	1	1	1	1	1	1	1	1	1	1	1	1	1	MJO48_RS06250	FXN80_RS06025	QR68_RS05610	CVE23_RS06180	DYD82_RS06145	LH89_RS06355	K0H75_RS05620	B6N31_RS05705	DYD83_RS06145	IM678_RS07575	OHJ28_05945	PQ617_RS12795	PL145_07345
ORTHOMCL963	13 genes,13 taxa	1	1	1	1	1	1	1	1	1	1	1	1	1	MJO48_RS06255	FXN80_RS06030	QR68_RS05615	CVE23_RS06185	DYD82_RS06150	LH89_RS06350	K0H75_RS05625	B6N31_RS05710	DYD83_RS06150	IM678_RS07570	OHJ28_05950	PQ617_RS12800	PL145_07340
ORTHOMCL964	13 genes,13 taxa	1	1	1	1	1	1	1	1	1	1	1	1	1	MJO48_RS06260	FXN80_RS06035	QR68_RS05620	CVE23_RS06190	DYD82_RS06155	LH89_RS06345	K0H75_RS05630	B6N31_RS05715	DYD83_RS06155	IM678_RS07565	OHJ28_05955	PQ617_RS12805	PL145_07335
ORTHOMCL965	13 genes,13 taxa	1	1	1	1	1	1	1	1	1	1	1	1	1	MJO48_RS06265	FXN80_RS06040	QR68_RS05625	CVE23_RS06195	DYD82_RS06160	LH89_RS22095	K0H75_RS05635	B6N31_RS05720	DYD83_RS06160	IM678_RS07560	OHJ28_05965	PQ617_RS12810	PL145_07330
ORTHOMCL966	13 genes,13 taxa	1	1	1	1	1	1	1	1	1	1	1	1	1	MJO48_RS06275	FXN80_RS06050	QR68_RS05635	CVE23_RS06205	DYD82_RS06170	LH89_RS06335	K0H75_RS05645	B6N31_RS05730	DYD83_RS06170	IM678_RS07550	OHJ28_05980	PQ617_RS12820	PL145_07325
ORTHOMCL967	13 genes,13 taxa	1	1	1	1	1	1	1	1	1	1	1	1	1	MJO48_RS06285	FXN80_RS06060	QR68_RS05645	CVE23_RS06215	DYD82_RS06180	LH89_RS06325	K0H75_RS05655	B6N31_RS05740	DYD83_RS06180	IM678_RS07540	OHJ28_05990	PQ617_RS12830	PL145_07315
ORTHOMCL968	13 genes,13 taxa	1	1	1	1	1	1	1	1	1	1	1	1	1	MJO48_RS06290	FXN80_RS06065	QR68_RS05650	CVE23_RS06220	DYD82_RS06185	LH89_RS06320	K0H75_RS05660	B6N31_RS05745	DYD83_RS06185	IM678_RS07535	OHJ28_05995	PQ617_RS12835	PL145_07310
ORTHOMCL969	13 genes,13 taxa	1	1	1	1	1	1	1	1	1	1	1	1	1	MJO48_RS06295	FXN80_RS06070	QR68_RS05655	CVE23_RS06225	DYD82_RS06190	LH89_RS06315	K0H75_RS05665	B6N31_RS05750	DYD83_RS06190	IM678_RS07530	OHJ28_06000	PQ617_RS12840	PL145_07305
ORTHOMCL970	13 genes,13 taxa	1	1	1	1	1	1	1	1	1	1	1	1	1	MJO48_RS06300	FXN80_RS06075	QR68_RS05660	CVE23_RS06230	DYD82_RS06195	LH89_RS06310	K0H75_RS05670	B6N31_RS05755	DYD83_RS06195	IM678_RS07525	OHJ28_06005	PQ617_RS12845	PL145_07300
ORTHOMCL971	13 genes,13 taxa	1	1	1	1	1	1	1	1	1	1	1	1	1	MJO48_RS06305	FXN80_RS06080	QR68_RS05665	CVE23_RS06235	DYD82_RS06200	LH89_RS06305	K0H75_RS05675	B6N31_RS05760	DYD83_RS06200	IM678_RS07520	OHJ28_06010	PQ617_RS12850	PL145_07295
ORTHOMCL972	13 genes,13 taxa	1	1	1	1	1	1	1	1	1	1	1	1	1	MJO48_RS06310	FXN80_RS06085	QR68_RS05670	CVE23_RS06240	DYD82_RS06205	LH89_RS06300	K0H75_RS05680	B6N31_RS05765	DYD83_RS06205	IM678_RS07515	OHJ28_06015	PQ617_RS12855	PL145_07290
ORTHOMCL973	13 genes,13 taxa	1	1	1	1	1	1	1	1	1	1	1	1	1	MJO48_RS06315	FXN80_RS06090	QR68_RS05675	CVE23_RS06245	DYD82_RS06210	LH89_RS06295	K0H75_RS05685	B6N31_RS05770	DYD83_RS06210	IM678_RS07510	OHJ28_06020	PQ617_RS12860	PL145_07285
ORTHOMCL974	13 genes,13 taxa	1	1	1	1	1	1	1	1	1	1	1	1	1	MJO48_RS06320	FXN80_RS06095	QR68_RS05680	CVE23_RS06250	DYD82_RS06215	LH89_RS06290	K0H75_RS05690	B6N31_RS05775	DYD83_RS06215	IM678_RS07505	OHJ28_06025	PQ617_RS12865	PL145_07280
ORTHOMCL975	13 genes,13 taxa	1	1	1	1	1	1	1	1	1	1	1	1	1	MJO48_RS06325	FXN80_RS06100	QR68_RS05685	CVE23_RS06255	DYD82_RS06220	LH89_RS06285	K0H75_RS05695	B6N31_RS05780	DYD83_RS06220	IM678_RS07500	OHJ28_06030	PQ617_RS12870	PL145_07275
ORTHOMCL976	13 genes,13 taxa	1	1	1	1	1	1	1	1	1	1	1	1	1	MJO48_RS06330	FXN80_RS06105	QR68_RS05690	CVE23_RS06260	DYD82_RS06225	LH89_RS06280	K0H75_RS05700	B6N31_RS05785	DYD83_RS06225	IM678_RS07495	OHJ28_06035	PQ617_RS12875	PL145_07270
ORTHOMCL977	13 genes,13 taxa	1	1	1	1	1	1	1	1	1	1	1	1	1	MJO48_RS06335	FXN80_RS06110	QR68_RS05695	CVE23_RS06265	DYD82_RS06230	LH89_RS06275	K0H75_RS05705	B6N31_RS05790	DYD83_RS06230	IM678_RS07490	OHJ28_06040	PQ617_RS12880	PL145_07265
ORTHOMCL978	13 genes,13 taxa	1	1	1	1	1	1	1	1	1	1	1	1	1	MJO48_RS06340	FXN80_RS06115	QR68_RS05700	CVE23_RS06270	DYD82_RS06235	LH89_RS06270	K0H75_RS05710	B6N31_RS05795	DYD83_RS06235	IM678_RS07485	OHJ28_06045	PQ617_RS12885	PL145_07260
ORTHOMCL979	13 genes,13 taxa	1	1	1	1	1	1	1	1	1	1	1	1	1	MJO48_RS06345	FXN80_RS06120	QR68_RS05705	CVE23_RS06275	DYD82_RS06240	LH89_RS06265	K0H75_RS05715	B6N31_RS05800	DYD83_RS06240	IM678_RS07480	OHJ28_06050	PQ617_RS12890	PL145_07255
ORTHOMCL980	13 genes,13 taxa	1	1	1	1	1	1	1	1	1	1	1	1	1	MJO48_RS06350	FXN80_RS06125	QR68_RS05710	CVE23_RS06280	DYD82_RS06245	LH89_RS06260	K0H75_RS05720	B6N31_RS05805	DYD83_RS06245	IM678_RS07475	OHJ28_06055	PQ617_RS12895	PL145_07250
ORTHOMCL981	13 genes,13 taxa	1	1	1	1	1	1	1	1	1	1	1	1	1	MJO48_RS06355	FXN80_RS06130	QR68_RS05715	CVE23_RS06285	DYD82_RS06250	LH89_RS06255	K0H75_RS05725	B6N31_RS05810	DYD83_RS06250	IM678_RS07470	OHJ28_06060	PQ617_RS12900	PL145_07245
ORTHOMCL982	13 genes,13 taxa	1	1	1	1	1	1	1	1	1	1	1	1	1	MJO48_RS06360	FXN80_RS06135	QR68_RS05720	CVE23_RS06290	DYD82_RS06255	LH89_RS06250	K0H75_RS05730	B6N31_RS05815	DYD83_RS06255	IM678_RS07465	OHJ28_06065	PQ617_RS12905	PL145_07240
ORTHOMCL983	13 genes,13 taxa	1	1	1	1	1	1	1	1	1	1	1	1	1	MJO48_RS06365	FXN80_RS06140	QR68_RS05725	CVE23_RS06295	DYD82_RS06260	LH89_RS06245	K0H75_RS05735	B6N31_RS05820	DYD83_RS06260	IM678_RS07460	OHJ28_06070	PQ617_RS12910	PL145_07235
ORTHOMCL984	13 genes,13 taxa	1	1	1	1	1	1	1	1	1	1	1	1	1	MJO48_RS06370	FXN80_RS06145	QR68_RS05730	CVE23_RS06300	DYD82_RS06265	LH89_RS06240	K0H75_RS05740	B6N31_RS05825	DYD83_RS06265	IM678_RS07455	OHJ28_06075	PQ617_RS12915	PL145_07230
ORTHOMCL985	13 genes,13 taxa	1	1	1	1	1	1	1	1	1	1	1	1	1	MJO48_RS06375	FXN80_RS06150	QR68_RS05735	CVE23_RS06305	DYD82_RS06270	LH89_RS06235	K0H75_RS05745	B6N31_RS05830	DYD83_RS06270	IM678_RS07450	OHJ28_06080	PQ617_RS12920	PL145_07225
ORTHOMCL986	13 genes,13 taxa	1	1	1	1	1	1	1	1	1	1	1	1	1	MJO48_RS06380	FXN80_RS06155	QR68_RS05740	CVE23_RS06310	DYD82_RS06275	LH89_RS06230	K0H75_RS05750	B6N31_RS05835	DYD83_RS06275	IM678_RS07445	OHJ28_06085	PQ617_RS12925	PL145_07220
ORTHOMCL987	13 genes,13 taxa	1	1	1	1	1	1	1	1	1	1	1	1	1	MJO48_RS06385	FXN80_RS06160	QR68_RS05745	CVE23_RS06315	DYD82_RS06280	LH89_RS06225	K0H75_RS05755	B6N31_RS05840	DYD83_RS06280	IM678_RS07440	OHJ28_06090	PQ617_RS12930	PL145_07215
ORTHOMCL988	13 genes,13 taxa	1	1	1	1	1	1	1	1	1	1	1	1	1	MJO48_RS06390	FXN80_RS06165	QR68_RS05750	CVE23_RS06320	DYD82_RS06285	LH89_RS06220	K0H75_RS05760	B6N31_RS05845	DYD83_RS06285	IM678_RS07435	OHJ28_06095	PQ617_RS12935	PL145_07210
ORTHOMCL989	13 genes,13 taxa	1	1	1	1	1	1	1	1	1	1	1	1	1	MJO48_RS06395	FXN80_RS06170	QR68_RS05755	CVE23_RS06325	DYD82_RS06290	LH89_RS06215	K0H75_RS05765	B6N31_RS05850	DYD83_RS06290	IM678_RS07430	OHJ28_06100	PQ617_RS12940	PL145_07205
ORTHOMCL990	13 genes,13 taxa	1	1	1	1	1	1	1	1	1	1	1	1	1	MJO48_RS06405	FXN80_RS06180	QR68_RS05765	CVE23_RS06335	DYD82_RS06300	LH89_RS06205	K0H75_RS05775	B6N31_RS05860	DYD83_RS06300	IM678_RS07420	OHJ28_06110	PQ617_RS12965	PL145_07180
ORTHOMCL991	13 genes,13 taxa	1	1	1	1	1	1	1	1	1	1	1	1	1	MJO48_RS06410	FXN80_RS06185	QR68_RS05770	CVE23_RS06340	DYD82_RS06305	LH89_RS06200	K0H75_RS05780	B6N31_RS05865	DYD83_RS06305	IM678_RS07415	OHJ28_06115	PQ617_RS12970	PL145_07175
ORTHOMCL992	13 genes,13 taxa	1	1	1	1	1	1	1	1	1	1	1	1	1	MJO48_RS06415	FXN80_RS06190	QR68_RS05775	CVE23_RS06345	DYD82_RS06310	LH89_RS06195	K0H75_RS05785	B6N31_RS05870	DYD83_RS06310	IM678_RS07410	OHJ28_06120	PQ617_RS12975	PL145_07170
ORTHOMCL993	13 genes,13 taxa	1	1	1	1	1	1	1	1	1	1	1	1	1	MJO48_RS06420	FXN80_RS06195	QR68_RS05780	CVE23_RS06350	DYD82_RS06315	LH89_RS06190	K0H75_RS05790	B6N31_RS05875	DYD83_RS06315	IM678_RS07405	OHJ28_06125	PQ617_RS12980	PL145_07165
ORTHOMCL994	13 genes,13 taxa	1	1	1	1	1	1	1	1	1	1	1	1	1	MJO48_RS06425	FXN80_RS06200	QR68_RS05785	CVE23_RS06355	DYD82_RS06320	LH89_RS06185	K0H75_RS05795	B6N31_RS05880	DYD83_RS06320	IM678_RS07400	OHJ28_06130	PQ617_RS12985	PL145_07160
ORTHOMCL995	13 genes,13 taxa	1	1	1	1	1	1	1	1	1	1	1	1	1	MJO48_RS06440	FXN80_RS06215	QR68_RS05800	CVE23_RS06370	DYD82_RS06335	LH89_RS06170	K0H75_RS05810	B6N31_RS05895	DYD83_RS06335	IM678_RS07380	OHJ28_06145	PQ617_RS13000	PL145_07145
ORTHOMCL996	13 genes,13 taxa	1	1	1	1	1	1	1	1	1	1	1	1	1	MJO48_RS06445	FXN80_RS06220	QR68_RS05805	CVE23_RS06375	DYD82_RS06340	LH89_RS06165	K0H75_RS05815	B6N31_RS05900	DYD83_RS06340	IM678_RS07375	OHJ28_06150	PQ617_RS13005	PL145_07140
ORTHOMCL997	13 genes,13 taxa	1	1	1	1	1	1	1	1	1	1	1	1	1	MJO48_RS06450	FXN80_RS06225	QR68_RS05810	CVE23_RS06380	DYD82_RS06345	LH89_RS06160	K0H75_RS05820	B6N31_RS05905	DYD83_RS06345	IM678_RS07370	OHJ28_06155	PQ617_RS13010	PL145_07135
ORTHOMCL998	13 genes,13 taxa	1	1	1	1	1	1	1	1	1	1	1	1	1	MJO48_RS06455	FXN80_RS06230	QR68_RS05815	CVE23_RS06385	DYD82_RS06350	LH89_RS06155	K0H75_RS05825	B6N31_RS05910	DYD83_RS06350	IM678_RS07365	OHJ28_06160	PQ617_RS13015	PL145_07130
ORTHOMCL999	13 genes,13 taxa	1	1	1	1	1	1	1	1	1	1	1	1	1	MJO48_RS06460	FXN80_RS06235	QR68_RS05820	CVE23_RS06390	DYD82_RS06355	LH89_RS06150	K0H75_RS05830	B6N31_RS05915	DYD83_RS06355	IM678_RS07360	OHJ28_06165	PQ617_RS13020	PL145_07125
ORTHOMCL1000	13 genes,13 taxa	1	1	1	1	1	1	1	1	1	1	1	1	1	MJO48_RS06465	FXN80_RS06240	QR68_RS05825	CVE23_RS06400	DYD82_RS06360	LH89_RS06145	K0H75_RS05835	B6N31_RS05925	DYD83_RS06360	IM678_RS07355	OHJ28_06170	PQ617_RS13025	PL145_07120
ORTHOMCL1001	13 genes,13 taxa	1	1	1	1	1	1	1	1	1	1	1	1	1	MJO48_RS06470	FXN80_RS06245	QR68_RS05830	CVE23_RS06410	DYD82_RS06365	LH89_RS06140	K0H75_RS05840	B6N31_RS05935	DYD83_RS06365	IM678_RS07350	OHJ28_06175	PQ617_RS13030	PL145_07115
ORTHOMCL1002	13 genes,13 taxa	1	1	1	1	1	1	1	1	1	1	1	1	1	MJO48_RS06480	FXN80_RS06255	QR68_RS05840	CVE23_RS06420	DYD82_RS06375	LH89_RS06130	K0H75_RS05850	B6N31_RS05945	DYD83_RS06375	IM678_RS07340	OHJ28_06185	PQ617_RS13040	PL145_07105
ORTHOMCL1003	13 genes,13 taxa	1	1	1	1	1	1	1	1	1	1	1	1	1	MJO48_RS06485	FXN80_RS06260	QR68_RS05845	CVE23_RS06425	DYD82_RS06380	LH89_RS06125	K0H75_RS05855	B6N31_RS05950	DYD83_RS06380	IM678_RS07335	OHJ28_06190	PQ617_RS13045	PL145_07100
ORTHOMCL1004	13 genes,13 taxa	1	1	1	1	1	1	1	1	1	1	1	1	1	MJO48_RS06490	FXN80_RS06265	QR68_RS05850	CVE23_RS06430	DYD82_RS06385	LH89_RS06120	K0H75_RS05860	B6N31_RS05955	DYD83_RS06385	IM678_RS07330	OHJ28_06195	PQ617_RS13050	PL145_07095
ORTHOMCL1005	13 genes,13 taxa	1	1	1	1	1	1	1	1	1	1	1	1	1	MJO48_RS06495	FXN80_RS06270	QR68_RS05855	CVE23_RS06435	DYD82_RS06390	LH89_RS06115	K0H75_RS05865	B6N31_RS05960	DYD83_RS06390	IM678_RS07325	OHJ28_06200	PQ617_RS13055	PL145_07090
ORTHOMCL1006	13 genes,13 taxa	1	1	1	1	1	1	1	1	1	1	1	1	1	MJO48_RS06500	FXN80_RS06275	QR68_RS05860	CVE23_RS06440	DYD82_RS06395	LH89_RS06110	K0H75_RS05870	B6N31_RS05965	DYD83_RS06395	IM678_RS07320	OHJ28_06205	PQ617_RS13060	PL145_07085
ORTHOMCL1007	13 genes,13 taxa	1	1	1	1	1	1	1	1	1	1	1	1	1	MJO48_RS06505	FXN80_RS06280	QR68_RS05865	CVE23_RS06445	DYD82_RS06400	LH89_RS06105	K0H75_RS05875	B6N31_RS05970	DYD83_RS06400	IM678_RS07315	OHJ28_06210	PQ617_RS13065	PL145_07080
ORTHOMCL1008	13 genes,13 taxa	1	1	1	1	1	1	1	1	1	1	1	1	1	MJO48_RS06510	FXN80_RS06285	QR68_RS05870	CVE23_RS06450	DYD82_RS06405	LH89_RS06100	K0H75_RS05880	B6N31_RS05975	DYD83_RS06405	IM678_RS07310	OHJ28_06215	PQ617_RS13070	PL145_07075
ORTHOMCL1009	13 genes,13 taxa	1	1	1	1	1	1	1	1	1	1	1	1	1	MJO48_RS06515	FXN80_RS06290	QR68_RS05875	CVE23_RS06455	DYD82_RS06410	LH89_RS06095	K0H75_RS05885	B6N31_RS05980	DYD83_RS06410	IM678_RS07305	OHJ28_06220	PQ617_RS13075	PL145_07070
ORTHOMCL1010	13 genes,13 taxa	1	1	1	1	1	1	1	1	1	1	1	1	1	MJO48_RS06520	FXN80_RS06295	QR68_RS05880	CVE23_RS06460	DYD82_RS06415	LH89_RS06090	K0H75_RS05890	B6N31_RS05985	DYD83_RS06415	IM678_RS07300	OHJ28_06225	PQ617_RS13080	PL145_07065
ORTHOMCL1011	13 genes,13 taxa	1	1	1	1	1	1	1	1	1	1	1	1	1	MJO48_RS06525	FXN80_RS06300	QR68_RS05885	CVE23_RS06465	DYD82_RS06420	LH89_RS06085	K0H75_RS05895	B6N31_RS05990	DYD83_RS06420	IM678_RS07295	OHJ28_06230	PQ617_RS13085	PL145_07060
ORTHOMCL1012	13 genes,13 taxa	1	1	1	1	1	1	1	1	1	1	1	1	1	MJO48_RS06530	FXN80_RS06305	QR68_RS05890	CVE23_RS06470	DYD82_RS06425	LH89_RS06080	K0H75_RS05900	B6N31_RS05995	DYD83_RS06425	IM678_RS07290	OHJ28_06235	PQ617_RS13090	PL145_07055
ORTHOMCL1013	13 genes,13 taxa	1	1	1	1	1	1	1	1	1	1	1	1	1	MJO48_RS06535	FXN80_RS06310	QR68_RS05895	CVE23_RS06475	DYD82_RS06430	LH89_RS06075	K0H75_RS05905	B6N31_RS06000	DYD83_RS06430	IM678_RS07285	OHJ28_06240	PQ617_RS13095	PL145_07050
ORTHOMCL1014	13 genes,13 taxa	1	1	1	1	1	1	1	1	1	1	1	1	1	MJO48_RS06540	FXN80_RS06315	QR68_RS05900	CVE23_RS06480	DYD82_RS06435	LH89_RS06070	K0H75_RS05910	B6N31_RS06005	DYD83_RS06435	IM678_RS07280	OHJ28_06245	PQ617_RS13100	PL145_07045
ORTHOMCL1015	13 genes,13 taxa	1	1	1	1	1	1	1	1	1	1	1	1	1	MJO48_RS06545	FXN80_RS06320	QR68_RS05905	CVE23_RS06485	DYD82_RS06440	LH89_RS06065	K0H75_RS05915	B6N31_RS06010	DYD83_RS06440	IM678_RS07275	OHJ28_06250	PQ617_RS13105	PL145_07040
ORTHOMCL1016	13 genes,13 taxa	1	1	1	1	1	1	1	1	1	1	1	1	1	MJO48_RS06550	FXN80_RS06325	QR68_RS05910	CVE23_RS06490	DYD82_RS06445	LH89_RS06060	K0H75_RS05920	B6N31_RS06015	DYD83_RS06445	IM678_RS07270	OHJ28_06255	PQ617_RS13110	PL145_07035
ORTHOMCL1017	13 genes,13 taxa	1	1	1	1	1	1	1	1	1	1	1	1	1	MJO48_RS06555	FXN80_RS06330	QR68_RS05915	CVE23_RS06495	DYD82_RS06450	LH89_RS06055	K0H75_RS05925	B6N31_RS06020	DYD83_RS06450	IM678_RS07265	OHJ28_06260	PQ617_RS13115	PL145_07030
ORTHOMCL1018	13 genes,13 taxa	1	1	1	1	1	1	1	1	1	1	1	1	1	MJO48_RS06560	FXN80_RS06335	QR68_RS05920	CVE23_RS06500	DYD82_RS06455	LH89_RS06050	K0H75_RS05930	B6N31_RS06025	DYD83_RS06455	IM678_RS07260	OHJ28_06265	PQ617_RS13120	PL145_07025
ORTHOMCL1019	13 genes,13 taxa	1	1	1	1	1	1	1	1	1	1	1	1	1	MJO48_RS06565	FXN80_RS06340	QR68_RS05925	CVE23_RS06505	DYD82_RS06465	LH89_RS06045	K0H75_RS05935	B6N31_RS06030	DYD83_RS06465	IM678_RS07250	OHJ28_06270	PQ617_RS13125	PL145_07020
ORTHOMCL1020	13 genes,13 taxa	1	1	1	1	1	1	1	1	1	1	1	1	1	MJO48_RS06570	FXN80_RS06345	QR68_RS05930	CVE23_RS06510	DYD82_RS06470	LH89_RS06040	K0H75_RS05940	B6N31_RS06035	DYD83_RS06470	IM678_RS07245	OHJ28_06275	PQ617_RS13130	PL145_07015
ORTHOMCL1021	13 genes,13 taxa	1	1	1	1	1	1	1	1	1	1	1	1	1	MJO48_RS06575	FXN80_RS06350	QR68_RS05935	CVE23_RS06515	DYD82_RS06475	LH89_RS06035	K0H75_RS05945	B6N31_RS06040	DYD83_RS06475	IM678_RS07240	OHJ28_06280	PQ617_RS13135	PL145_07010
ORTHOMCL1022	13 genes,13 taxa	1	1	1	1	1	1	1	1	1	1	1	1	1	MJO48_RS06580	FXN80_RS06355	QR68_RS05940	CVE23_RS06520	DYD82_RS06480	LH89_RS06030	K0H75_RS05950	B6N31_RS06045	DYD83_RS06480	IM678_RS07235	OHJ28_06285	PQ617_RS13140	PL145_07005
ORTHOMCL1023	13 genes,13 taxa	1	1	1	1	1	1	1	1	1	1	1	1	1	MJO48_RS06585	FXN80_RS06360	QR68_RS05945	CVE23_RS06525	DYD82_RS06485	LH89_RS06025	K0H75_RS05955	B6N31_RS06050	DYD83_RS06485	IM678_RS07230	OHJ28_06290	PQ617_RS13145	PL145_07000
ORTHOMCL1024	13 genes,13 taxa	1	1	1	1	1	1	1	1	1	1	1	1	1	MJO48_RS06590	FXN80_RS06365	QR68_RS05950	CVE23_RS06530	DYD82_RS06490	LH89_RS06020	K0H75_RS05960	B6N31_RS06055	DYD83_RS06490	IM678_RS07225	OHJ28_06295	PQ617_RS13150	PL145_06995
ORTHOMCL1025	13 genes,13 taxa	1	1	1	1	1	1	1	1	1	1	1	1	1	MJO48_RS06595	FXN80_RS06370	QR68_RS05955	CVE23_RS06535	DYD82_RS06495	LH89_RS06015	K0H75_RS05965	B6N31_RS06060	DYD83_RS06495	IM678_RS07220	OHJ28_06300	PQ617_RS13155	PL145_06990
ORTHOMCL1026	13 genes,13 taxa	1	1	1	1	1	1	1	1	1	1	1	1	1	MJO48_RS06600	FXN80_RS06375	QR68_RS05960	CVE23_RS06540	DYD82_RS06500	LH89_RS06010	K0H75_RS05970	B6N31_RS06065	DYD83_RS06500	IM678_RS07215	OHJ28_06305	PQ617_RS13160	PL145_06985
ORTHOMCL1027	13 genes,13 taxa	1	1	1	1	1	1	1	1	1	1	1	1	1	MJO48_RS06605	FXN80_RS06380	QR68_RS05965	CVE23_RS06545	DYD82_RS06505	LH89_RS06005	K0H75_RS05975	B6N31_RS06070	DYD83_RS06505	IM678_RS07210	OHJ28_06310	PQ617_RS13165	PL145_06980
ORTHOMCL1028	13 genes,13 taxa	1	1	1	1	1	1	1	1	1	1	1	1	1	MJO48_RS06610	FXN80_RS06385	QR68_RS05970	CVE23_RS06550	DYD82_RS06510	LH89_RS06000	K0H75_RS05980	B6N31_RS06075	DYD83_RS06510	IM678_RS07205	OHJ28_06315	PQ617_RS13170	PL145_06975
ORTHOMCL1029	13 genes,13 taxa	1	1	1	1	1	1	1	1	1	1	1	1	1	MJO48_RS06615	FXN80_RS06390	QR68_RS05975	CVE23_RS06555	DYD82_RS06515	LH89_RS05995	K0H75_RS05985	B6N31_RS06080	DYD83_RS06515	IM678_RS07200	OHJ28_06320	PQ617_RS13175	PL145_06970
ORTHOMCL1030	13 genes,13 taxa	1	1	1	1	1	1	1	1	1	1	1	1	1	MJO48_RS06620	FXN80_RS06395	QR68_RS05980	CVE23_RS06560	DYD82_RS06520	LH89_RS05990	K0H75_RS05990	B6N31_RS06085	DYD83_RS06520	IM678_RS07195	OHJ28_06325	PQ617_RS13180	PL145_06965
ORTHOMCL1031	13 genes,13 taxa	1	1	1	1	1	1	1	1	1	1	1	1	1	MJO48_RS06625	FXN80_RS06400	QR68_RS05985	CVE23_RS06565	DYD82_RS06525	LH89_RS05985	K0H75_RS05995	B6N31_RS06090	DYD83_RS06525	IM678_RS07190	OHJ28_06330	PQ617_RS13185	PL145_06960
ORTHOMCL1032	13 genes,13 taxa	1	1	1	1	1	1	1	1	1	1	1	1	1	MJO48_RS06630	FXN80_RS06405	QR68_RS05990	CVE23_RS06570	DYD82_RS06530	LH89_RS05980	K0H75_RS06000	B6N31_RS06095	DYD83_RS06530	IM678_RS07185	OHJ28_06335	PQ617_RS13190	PL145_06955
ORTHOMCL1033	13 genes,13 taxa	1	1	1	1	1	1	1	1	1	1	1	1	1	MJO48_RS06635	FXN80_RS06410	QR68_RS05995	CVE23_RS06575	DYD82_RS06535	LH89_RS05975	K0H75_RS06005	B6N31_RS06100	DYD83_RS06535	IM678_RS07180	OHJ28_06340	PQ617_RS13195	PL145_06950
ORTHOMCL1034	13 genes,13 taxa	1	1	1	1	1	1	1	1	1	1	1	1	1	MJO48_RS06640	FXN80_RS06415	QR68_RS06000	CVE23_RS06580	DYD82_RS06540	LH89_RS05970	K0H75_RS06010	B6N31_RS06105	DYD83_RS06540	IM678_RS07175	OHJ28_06345	PQ617_RS13200	PL145_06945
ORTHOMCL1035	13 genes,13 taxa	1	1	1	1	1	1	1	1	1	1	1	1	1	MJO48_RS06645	FXN80_RS06420	QR68_RS06005	CVE23_RS06585	DYD82_RS06545	LH89_RS05965	K0H75_RS06015	B6N31_RS06110	DYD83_RS06545	IM678_RS07170	OHJ28_06350	PQ617_RS13205	PL145_06940
ORTHOMCL1036	13 genes,13 taxa	1	1	1	1	1	1	1	1	1	1	1	1	1	MJO48_RS06650	FXN80_RS06425	QR68_RS06010	CVE23_RS06590	DYD82_RS06550	LH89_RS05960	K0H75_RS06020	B6N31_RS06115	DYD83_RS06550	IM678_RS07165	OHJ28_06355	PQ617_RS13210	PL145_06935
ORTHOMCL1037	13 genes,13 taxa	1	1	1	1	1	1	1	1	1	1	1	1	1	MJO48_RS06655	FXN80_RS06430	QR68_RS06015	CVE23_RS06595	DYD82_RS06555	LH89_RS05955	K0H75_RS06025	B6N31_RS06120	DYD83_RS06555	IM678_RS07160	OHJ28_06360	PQ617_RS13215	PL145_06930
ORTHOMCL1038	13 genes,13 taxa	1	1	1	1	1	1	1	1	1	1	1	1	1	MJO48_RS06660	FXN80_RS06435	QR68_RS06020	CVE23_RS06615	DYD82_RS06565	LH89_RS05950	K0H75_RS06030	B6N31_RS06125	DYD83_RS06565	IM678_RS07155	OHJ28_06365	PQ617_RS13225	PL145_06925
ORTHOMCL1039	13 genes,13 taxa	1	1	1	1	1	1	1	1	1	1	1	1	1	MJO48_RS06665	FXN80_RS06440	QR68_RS06025	CVE23_RS06620	DYD82_RS06570	LH89_RS05945	K0H75_RS06035	B6N31_RS06130	DYD83_RS06570	IM678_RS07150	OHJ28_06370	PQ617_RS13230	PL145_06920
ORTHOMCL1040	13 genes,13 taxa	1	1	1	1	1	1	1	1	1	1	1	1	1	MJO48_RS06670	FXN80_RS06445	QR68_RS06030	CVE23_RS06625	DYD82_RS06575	LH89_RS05940	K0H75_RS06040	B6N31_RS06135	DYD83_RS06575	IM678_RS07145	OHJ28_06375	PQ617_RS13235	PL145_06915
ORTHOMCL1041	13 genes,13 taxa	1	1	1	1	1	1	1	1	1	1	1	1	1	MJO48_RS06675	FXN80_RS06450	QR68_RS06035	CVE23_RS06630	DYD82_RS06580	LH89_RS05935	K0H75_RS06045	B6N31_RS06140	DYD83_RS06580	IM678_RS07140	OHJ28_06380	PQ617_RS13240	PL145_06910
ORTHOMCL1042	13 genes,13 taxa	1	1	1	1	1	1	1	1	1	1	1	1	1	MJO48_RS06680	FXN80_RS06455	QR68_RS06040	CVE23_RS06635	DYD82_RS06585	LH89_RS05930	K0H75_RS06050	B6N31_RS06145	DYD83_RS06585	IM678_RS07135	OHJ28_06385	PQ617_RS13245	PL145_06905
ORTHOMCL1043	13 genes,13 taxa	1	1	1	1	1	1	1	1	1	1	1	1	1	MJO48_RS06685	FXN80_RS06460	QR68_RS06045	CVE23_RS06640	DYD82_RS06590	LH89_RS05925	K0H75_RS06055	B6N31_RS06150	DYD83_RS06590	IM678_RS07130	OHJ28_06390	PQ617_RS13250	PL145_06900
ORTHOMCL1044	13 genes,13 taxa	1	1	1	1	1	1	1	1	1	1	1	1	1	MJO48_RS06690	FXN80_RS06465	QR68_RS06050	CVE23_RS06645	DYD82_RS06595	LH89_RS05920	K0H75_RS06060	B6N31_RS06155	DYD83_RS06595	IM678_RS07125	OHJ28_06395	PQ617_RS13255	PL145_06895
ORTHOMCL1045	13 genes,13 taxa	1	1	1	1	1	1	1	1	1	1	1	1	1	MJO48_RS06695	FXN80_RS06470	QR68_RS06055	CVE23_RS06650	DYD82_RS06600	LH89_RS05915	K0H75_RS06065	B6N31_RS06160	DYD83_RS06600	IM678_RS07120	OHJ28_06400	PQ617_RS13260	PL145_06890
ORTHOMCL1046	13 genes,13 taxa	1	1	1	1	1	1	1	1	1	1	1	1	1	MJO48_RS06700	FXN80_RS06475	QR68_RS06060	CVE23_RS06655	DYD82_RS06605	LH89_RS05910	K0H75_RS06070	B6N31_RS06165	DYD83_RS06605	IM678_RS07115	OHJ28_06405	PQ617_RS13265	PL145_06885
ORTHOMCL1047	13 genes,13 taxa	1	1	1	1	1	1	1	1	1	1	1	1	1	MJO48_RS06705	FXN80_RS06480	QR68_RS06065	CVE23_RS06660	DYD82_RS06610	LH89_RS05905	K0H75_RS06075	B6N31_RS06170	DYD83_RS06610	IM678_RS07110	OHJ28_06410	PQ617_RS13270	PL145_06880
ORTHOMCL1048	13 genes,13 taxa	1	1	1	1	1	1	1	1	1	1	1	1	1	MJO48_RS06710	FXN80_RS06485	QR68_RS06070	CVE23_RS06665	DYD82_RS06615	LH89_RS05900	K0H75_RS06080	B6N31_RS06175	DYD83_RS06615	IM678_RS07105	OHJ28_06415	PQ617_RS13275	PL145_06875
ORTHOMCL1049	13 genes,13 taxa	1	1	1	1	1	1	1	1	1	1	1	1	1	MJO48_RS06745	FXN80_RS06520	QR68_RS06105	CVE23_RS06705	DYD82_RS06650	LH89_RS05865	K0H75_RS06115	B6N31_RS06215	DYD83_RS06650	IM678_RS07070	OHJ28_06450	PQ617_RS13310	PL145_06840
ORTHOMCL1050	13 genes,13 taxa	1	1	1	1	1	1	1	1	1	1	1	1	1	MJO48_RS06750	FXN80_RS06525	QR68_RS06110	CVE23_RS06710	DYD82_RS06655	LH89_RS05860	K0H75_RS06120	B6N31_RS06220	DYD83_RS06655	IM678_RS07065	OHJ28_06455	PQ617_RS13315	PL145_06835
ORTHOMCL1051	13 genes,13 taxa	1	1	1	1	1	1	1	1	1	1	1	1	1	MJO48_RS06755	FXN80_RS06530	QR68_RS06115	CVE23_RS06715	DYD82_RS06660	LH89_RS05855	K0H75_RS06125	B6N31_RS06225	DYD83_RS06660	IM678_RS07060	OHJ28_06460	PQ617_RS13320	PL145_06830
ORTHOMCL1052	13 genes,13 taxa	1	1	1	1	1	1	1	1	1	1	1	1	1	MJO48_RS06760	FXN80_RS06535	QR68_RS06120	CVE23_RS06720	DYD82_RS06665	LH89_RS05850	K0H75_RS06130	B6N31_RS06230	DYD83_RS06665	IM678_RS07055	OHJ28_06465	PQ617_RS13325	PL145_06825
ORTHOMCL1053	13 genes,13 taxa	1	1	1	1	1	1	1	1	1	1	1	1	1	MJO48_RS06765	FXN80_RS06540	QR68_RS06125	CVE23_RS06725	DYD82_RS06670	LH89_RS05845	K0H75_RS06135	B6N31_RS06235	DYD83_RS06670	IM678_RS07050	OHJ28_06470	PQ617_RS13330	PL145_06820
ORTHOMCL1054	13 genes,13 taxa	1	1	1	1	1	1	1	1	1	1	1	1	1	MJO48_RS06770	FXN80_RS06545	QR68_RS06130	CVE23_RS06730	DYD82_RS06675	LH89_RS05840	K0H75_RS06140	B6N31_RS06240	DYD83_RS06675	IM678_RS07045	OHJ28_06475	PQ617_RS13335	PL145_06815
ORTHOMCL1055	13 genes,13 taxa	1	1	1	1	1	1	1	1	1	1	1	1	1	MJO48_RS06775	FXN80_RS06550	QR68_RS06135	CVE23_RS06735	DYD82_RS06680	LH89_RS05835	K0H75_RS06145	B6N31_RS06245	DYD83_RS06680	IM678_RS07040	OHJ28_06480	PQ617_RS13340	PL145_06810
ORTHOMCL1056	13 genes,13 taxa	1	1	1	1	1	1	1	1	1	1	1	1	1	MJO48_RS06780	FXN80_RS06555	QR68_RS06140	CVE23_RS06740	DYD82_RS06685	LH89_RS05830	K0H75_RS06150	B6N31_RS06250	DYD83_RS06685	IM678_RS07035	OHJ28_06485	PQ617_RS13345	PL145_06805
ORTHOMCL1057	13 genes,13 taxa	1	1	1	1	1	1	1	1	1	1	1	1	1	MJO48_RS06785	FXN80_RS06560	QR68_RS06145	CVE23_RS06745	DYD82_RS06690	LH89_RS05825	K0H75_RS06155	B6N31_RS06255	DYD83_RS06690	IM678_RS07030	OHJ28_06490	PQ617_RS13350	PL145_06800
ORTHOMCL1058	13 genes,13 taxa	1	1	1	1	1	1	1	1	1	1	1	1	1	MJO48_RS06790	FXN80_RS06565	QR68_RS06150	CVE23_RS06750	DYD82_RS06695	LH89_RS05820	K0H75_RS06160	B6N31_RS06260	DYD83_RS06695	IM678_RS07025	OHJ28_06495	PQ617_RS13355	PL145_06795
ORTHOMCL1059	13 genes,13 taxa	1	1	1	1	1	1	1	1	1	1	1	1	1	MJO48_RS06795	FXN80_RS06570	QR68_RS06155	CVE23_RS06755	DYD82_RS06700	LH89_RS05815	K0H75_RS06165	B6N31_RS06265	DYD83_RS06700	IM678_RS07020	OHJ28_06500	PQ617_RS13360	PL145_06790
ORTHOMCL1060	13 genes,13 taxa	1	1	1	1	1	1	1	1	1	1	1	1	1	MJO48_RS06800	FXN80_RS06575	QR68_RS06160	CVE23_RS06760	DYD82_RS06705	LH89_RS05810	K0H75_RS06170	B6N31_RS06270	DYD83_RS06705	IM678_RS07015	OHJ28_06505	PQ617_RS13365	PL145_06785
ORTHOMCL1061	13 genes,13 taxa	1	1	1	1	1	1	1	1	1	1	1	1	1	MJO48_RS06805	FXN80_RS06580	QR68_RS06165	CVE23_RS06765	DYD82_RS06710	LH89_RS05805	K0H75_RS06175	B6N31_RS06275	DYD83_RS06710	IM678_RS07010	OHJ28_06510	PQ617_RS13370	PL145_06780
ORTHOMCL1062	13 genes,13 taxa	1	1	1	1	1	1	1	1	1	1	1	1	1	MJO48_RS06810	FXN80_RS06585	QR68_RS06170	CVE23_RS06770	DYD82_RS06715	LH89_RS05800	K0H75_RS06180	B6N31_RS06280	DYD83_RS06715	IM678_RS07005	OHJ28_06515	PQ617_RS13375	PL145_06775
ORTHOMCL1063	13 genes,13 taxa	1	1	1	1	1	1	1	1	1	1	1	1	1	MJO48_RS06815	FXN80_RS06590	QR68_RS06175	CVE23_RS06775	DYD82_RS06720	LH89_RS05795	K0H75_RS06185	B6N31_RS06285	DYD83_RS06720	IM678_RS07000	OHJ28_06520	PQ617_RS13380	PL145_06770
ORTHOMCL1064	13 genes,13 taxa	1	1	1	1	1	1	1	1	1	1	1	1	1	MJO48_RS06825	FXN80_RS06600	QR68_RS06185	CVE23_RS06785	DYD82_RS06730	LH89_RS05785	K0H75_RS06195	B6N31_RS06295	DYD83_RS06730	IM678_RS06990	OHJ28_06530	PQ617_RS13390	PL145_06760
ORTHOMCL1065	13 genes,13 taxa	1	1	1	1	1	1	1	1	1	1	1	1	1	MJO48_RS06830	FXN80_RS06605	QR68_RS06190	CVE23_RS06790	DYD82_RS06735	LH89_RS05780	K0H75_RS06200	B6N31_RS06300	DYD83_RS06735	IM678_RS06985	OHJ28_06535	PQ617_RS13395	PL145_06755
ORTHOMCL1066	13 genes,13 taxa	1	1	1	1	1	1	1	1	1	1	1	1	1	MJO48_RS06835	FXN80_RS06610	QR68_RS06195	CVE23_RS06795	DYD82_RS06740	LH89_RS05775	K0H75_RS06205	B6N31_RS06305	DYD83_RS06740	IM678_RS06980	OHJ28_06540	PQ617_RS13400	PL145_06750
ORTHOMCL1067	13 genes,13 taxa	1	1	1	1	1	1	1	1	1	1	1	1	1	MJO48_RS06845	FXN80_RS06620	QR68_RS06205	CVE23_RS06805	DYD82_RS06750	LH89_RS05765	K0H75_RS06215	B6N31_RS06315	DYD83_RS06750	IM678_RS06970	OHJ28_06550	PQ617_RS13410	PL145_06740
ORTHOMCL1068	13 genes,13 taxa	1	1	1	1	1	1	1	1	1	1	1	1	1	MJO48_RS06850	FXN80_RS06625	QR68_RS06210	CVE23_RS06810	DYD82_RS06755	LH89_RS05760	K0H75_RS06220	B6N31_RS06320	DYD83_RS06755	IM678_RS06965	OHJ28_06555	PQ617_RS13415	PL145_06735
ORTHOMCL1069	13 genes,13 taxa	1	1	1	1	1	1	1	1	1	1	1	1	1	MJO48_RS06855	FXN80_RS06630	QR68_RS06215	CVE23_RS06815	DYD82_RS06760	LH89_RS05755	K0H75_RS06225	B6N31_RS06325	DYD83_RS06760	IM678_RS06960	OHJ28_06560	PQ617_RS13420	PL145_06730
ORTHOMCL1070	13 genes,13 taxa	1	1	1	1	1	1	1	1	1	1	1	1	1	MJO48_RS06860	FXN80_RS06635	QR68_RS06220	CVE23_RS06820	DYD82_RS06765	LH89_RS05750	K0H75_RS06230	B6N31_RS06330	DYD83_RS06765	IM678_RS06955	OHJ28_06565	PQ617_RS13425	PL145_06725
ORTHOMCL1071	13 genes,13 taxa	1	1	1	1	1	1	1	1	1	1	1	1	1	MJO48_RS06865	FXN80_RS06640	QR68_RS06225	CVE23_RS06825	DYD82_RS06770	LH89_RS05745	K0H75_RS06235	B6N31_RS06335	DYD83_RS06770	IM678_RS06950	OHJ28_06570	PQ617_RS13430	PL145_06720
ORTHOMCL1072	13 genes,13 taxa	1	1	1	1	1	1	1	1	1	1	1	1	1	MJO48_RS06870	FXN80_RS06645	QR68_RS06230	CVE23_RS06830	DYD82_RS06775	LH89_RS05740	K0H75_RS06240	B6N31_RS06340	DYD83_RS06775	IM678_RS06945	OHJ28_06575	PQ617_RS13435	PL145_06715
ORTHOMCL1073	13 genes,13 taxa	1	1	1	1	1	1	1	1	1	1	1	1	1	MJO48_RS06875	FXN80_RS06650	QR68_RS06235	CVE23_RS06835	DYD82_RS06780	LH89_RS05735	K0H75_RS06245	B6N31_RS06345	DYD83_RS06780	IM678_RS06940	OHJ28_06580	PQ617_RS13440	PL145_06710
ORTHOMCL1074	13 genes,13 taxa	1	1	1	1	1	1	1	1	1	1	1	1	1	MJO48_RS06885	FXN80_RS06660	QR68_RS06245	CVE23_RS06845	DYD82_RS06790	LH89_RS05725	K0H75_RS06255	B6N31_RS06355	DYD83_RS06790	IM678_RS06930	OHJ28_06590	PQ617_RS13450	PL145_06700
ORTHOMCL1075	13 genes,13 taxa	1	1	1	1	1	1	1	1	1	1	1	1	1	MJO48_RS06890	FXN80_RS06665	QR68_RS06250	CVE23_RS06850	DYD82_RS06795	LH89_RS05720	K0H75_RS06260	B6N31_RS06360	DYD83_RS06795	IM678_RS06925	OHJ28_06595	PQ617_RS13455	PL145_06695
ORTHOMCL1076	13 genes,13 taxa	1	1	1	1	1	1	1	1	1	1	1	1	1	MJO48_RS06895	FXN80_RS06670	QR68_RS06255	CVE23_RS06855	DYD82_RS06800	LH89_RS05715	K0H75_RS06265	B6N31_RS06365	DYD83_RS06800	IM678_RS06920	OHJ28_06600	PQ617_RS13460	PL145_06690
ORTHOMCL1077	13 genes,13 taxa	1	1	1	1	1	1	1	1	1	1	1	1	1	MJO48_RS06900	FXN80_RS06675	QR68_RS06260	CVE23_RS06860	DYD82_RS06805	LH89_RS05710	K0H75_RS06270	B6N31_RS06370	DYD83_RS06805	IM678_RS06915	OHJ28_06605	PQ617_RS13465	PL145_06685
ORTHOMCL1078	13 genes,13 taxa	1	1	1	1	1	1	1	1	1	1	1	1	1	MJO48_RS06905	FXN80_RS06680	QR68_RS06265	CVE23_RS06865	DYD82_RS06810	LH89_RS05705	K0H75_RS06275	B6N31_RS06375	DYD83_RS06810	IM678_RS06910	OHJ28_06610	PQ617_RS13470	PL145_06680
ORTHOMCL1079	13 genes,13 taxa	1	1	1	1	1	1	1	1	1	1	1	1	1	MJO48_RS06910	FXN80_RS06685	QR68_RS06270	CVE23_RS06870	DYD82_RS06815	LH89_RS05700	K0H75_RS06280	B6N31_RS06380	DYD83_RS06815	IM678_RS06905	OHJ28_06615	PQ617_RS13475	PL145_06675
ORTHOMCL1080	13 genes,13 taxa	1	1	1	1	1	1	1	1	1	1	1	1	1	MJO48_RS06915	FXN80_RS06690	QR68_RS06275	CVE23_RS06875	DYD82_RS06820	LH89_RS05695	K0H75_RS06285	B6N31_RS06385	DYD83_RS06820	IM678_RS06900	OHJ28_06620	PQ617_RS13480	PL145_06670
ORTHOMCL1081	13 genes,13 taxa	1	1	1	1	1	1	1	1	1	1	1	1	1	MJO48_RS06920	FXN80_RS06695	QR68_RS06280	CVE23_RS06880	DYD82_RS06825	LH89_RS05690	K0H75_RS06290	B6N31_RS06390	DYD83_RS06825	IM678_RS06895	OHJ28_06625	PQ617_RS13485	PL145_06665
ORTHOMCL1082	13 genes,13 taxa	1	1	1	1	1	1	1	1	1	1	1	1	1	MJO48_RS06925	FXN80_RS06700	QR68_RS06285	CVE23_RS06885	DYD82_RS06830	LH89_RS05685	K0H75_RS06295	B6N31_RS06395	DYD83_RS06830	IM678_RS06890	OHJ28_06630	PQ617_RS13490	PL145_06660
ORTHOMCL1083	13 genes,13 taxa	1	1	1	1	1	1	1	1	1	1	1	1	1	MJO48_RS06930	FXN80_RS06705	QR68_RS06290	CVE23_RS06890	DYD82_RS06835	LH89_RS05680	K0H75_RS06300	B6N31_RS06400	DYD83_RS06835	IM678_RS06885	OHJ28_06635	PQ617_RS13495	PL145_06655
ORTHOMCL1084	13 genes,13 taxa	1	1	1	1	1	1	1	1	1	1	1	1	1	MJO48_RS06935	FXN80_RS06710	QR68_RS06295	CVE23_RS06895	DYD82_RS06840	LH89_RS05675	K0H75_RS06305	B6N31_RS06405	DYD83_RS06840	IM678_RS06880	OHJ28_06640	PQ617_RS13500	PL145_06650
ORTHOMCL1085	13 genes,13 taxa	1	1	1	1	1	1	1	1	1	1	1	1	1	MJO48_RS06940	FXN80_RS06715	QR68_RS06300	CVE23_RS06900	DYD82_RS06845	LH89_RS22085	K0H75_RS06310	B6N31_RS06410	DYD83_RS06845	IM678_RS06875	OHJ28_06645	PQ617_RS13505	PL145_06645
ORTHOMCL1086	13 genes,13 taxa	1	1	1	1	1	1	1	1	1	1	1	1	1	MJO48_RS06945	FXN80_RS06720	QR68_RS06305	CVE23_RS06905	DYD82_RS06850	LH89_RS05670	K0H75_RS06315	B6N31_RS06415	DYD83_RS06850	IM678_RS06870	OHJ28_06650	PQ617_RS13510	PL145_06640
ORTHOMCL1087	13 genes,13 taxa	1	1	1	1	1	1	1	1	1	1	1	1	1	MJO48_RS06950	FXN80_RS06725	QR68_RS06310	CVE23_RS06910	DYD82_RS06855	LH89_RS05665	K0H75_RS06320	B6N31_RS06420	DYD83_RS06855	IM678_RS06865	OHJ28_06655	PQ617_RS13515	PL145_06635
ORTHOMCL1088	13 genes,13 taxa	1	1	1	1	1	1	1	1	1	1	1	1	1	MJO48_RS06955	FXN80_RS06730	QR68_RS06315	CVE23_RS06915	DYD82_RS06860	LH89_RS05660	K0H75_RS06325	B6N31_RS06425	DYD83_RS06860	IM678_RS06860	OHJ28_06660	PQ617_RS13520	PL145_06630
ORTHOMCL1089	13 genes,13 taxa	1	1	1	1	1	1	1	1	1	1	1	1	1	MJO48_RS06960	FXN80_RS06735	QR68_RS06320	CVE23_RS06920	DYD82_RS06865	LH89_RS05655	K0H75_RS06330	B6N31_RS06430	DYD83_RS06865	IM678_RS06855	OHJ28_06665	PQ617_RS13525	PL145_06625
ORTHOMCL1090	13 genes,13 taxa	1	1	1	1	1	1	1	1	1	1	1	1	1	MJO48_RS06965	FXN80_RS06740	QR68_RS06325	CVE23_RS06925	DYD82_RS06870	LH89_RS05650	K0H75_RS06335	B6N31_RS06435	DYD83_RS06870	IM678_RS06850	OHJ28_06670	PQ617_RS13530	PL145_06620
ORTHOMCL1091	13 genes,13 taxa	1	1	1	1	1	1	1	1	1	1	1	1	1	MJO48_RS06970	FXN80_RS06745	QR68_RS06330	CVE23_RS06930	DYD82_RS06875	LH89_RS05645	K0H75_RS06340	B6N31_RS06440	DYD83_RS06875	IM678_RS06845	OHJ28_06675	PQ617_RS13535	PL145_06615
ORTHOMCL1092	13 genes,13 taxa	1	1	1	1	1	1	1	1	1	1	1	1	1	MJO48_RS06975	FXN80_RS06750	QR68_RS06335	CVE23_RS06935	DYD82_RS06880	LH89_RS05640	K0H75_RS06345	B6N31_RS06445	DYD83_RS06880	IM678_RS06840	OHJ28_06680	PQ617_RS13540	PL145_06610
ORTHOMCL1093	13 genes,13 taxa	1	1	1	1	1	1	1	1	1	1	1	1	1	MJO48_RS06980	FXN80_RS06755	QR68_RS06340	CVE23_RS06940	DYD82_RS06885	LH89_RS05635	K0H75_RS06350	B6N31_RS06450	DYD83_RS06885	IM678_RS06835	OHJ28_06685	PQ617_RS13545	PL145_06605
ORTHOMCL1094	13 genes,13 taxa	1	1	1	1	1	1	1	1	1	1	1	1	1	MJO48_RS07010	FXN80_RS06780	QR68_RS06365	CVE23_RS06965	DYD82_RS06910	LH89_RS05620	K0H75_RS06375	B6N31_RS06475	DYD83_RS06910	IM678_RS06810	OHJ28_06710	PQ617_RS13570	PL145_06580
ORTHOMCL1095	13 genes,13 taxa	1	1	1	1	1	1	1	1	1	1	1	1	1	MJO48_RS07015	FXN80_RS06785	QR68_RS06370	CVE23_RS06970	DYD82_RS06915	LH89_RS05615	K0H75_RS06380	B6N31_RS06480	DYD83_RS06915	IM678_RS06805	OHJ28_06715	PQ617_RS13575	PL145_06575
ORTHOMCL1096	13 genes,13 taxa	1	1	1	1	1	1	1	1	1	1	1	1	1	MJO48_RS07020	FXN80_RS06790	QR68_RS06375	CVE23_RS06975	DYD82_RS06920	LH89_RS05610	K0H75_RS06385	B6N31_RS06485	DYD83_RS06920	IM678_RS06800	OHJ28_06720	PQ617_RS13580	PL145_06570
ORTHOMCL1097	13 genes,13 taxa	1	1	1	1	1	1	1	1	1	1	1	1	1	MJO48_RS07025	FXN80_RS06795	QR68_RS06380	CVE23_RS06980	DYD82_RS06925	LH89_RS05605	K0H75_RS06390	B6N31_RS06490	DYD83_RS06925	IM678_RS06795	OHJ28_06725	PQ617_RS13585	PL145_06565
ORTHOMCL1098	13 genes,13 taxa	1	1	1	1	1	1	1	1	1	1	1	1	1	MJO48_RS07030	FXN80_RS06800	QR68_RS06385	CVE23_RS06985	DYD82_RS06930	LH89_RS05600	K0H75_RS06395	B6N31_RS06495	DYD83_RS06930	IM678_RS06790	OHJ28_06730	PQ617_RS13590	PL145_06560
ORTHOMCL1099	13 genes,13 taxa	1	1	1	1	1	1	1	1	1	1	1	1	1	MJO48_RS07035	FXN80_RS06805	QR68_RS06390	CVE23_RS06990	DYD82_RS06935	LH89_RS05595	K0H75_RS06400	B6N31_RS06500	DYD83_RS06935	IM678_RS06785	OHJ28_06735	PQ617_RS13595	PL145_06555
ORTHOMCL1100	13 genes,13 taxa	1	1	1	1	1	1	1	1	1	1	1	1	1	MJO48_RS07040	FXN80_RS06810	QR68_RS06395	CVE23_RS06995	DYD82_RS06940	LH89_RS05590	K0H75_RS06405	B6N31_RS06505	DYD83_RS06940	IM678_RS06780	OHJ28_06740	PQ617_RS13600	PL145_06550
ORTHOMCL1101	13 genes,13 taxa	1	1	1	1	1	1	1	1	1	1	1	1	1	MJO48_RS07045	FXN80_RS06815	QR68_RS06400	CVE23_RS07000	DYD82_RS06945	LH89_RS05585	K0H75_RS06410	B6N31_RS06510	DYD83_RS06945	IM678_RS06775	OHJ28_06745	PQ617_RS13605	PL145_06545
ORTHOMCL1102	13 genes,13 taxa	1	1	1	1	1	1	1	1	1	1	1	1	1	MJO48_RS07050	FXN80_RS06820	QR68_RS06405	CVE23_RS07005	DYD82_RS06950	LH89_RS05580	K0H75_RS06415	B6N31_RS06515	DYD83_RS06950	IM678_RS06770	OHJ28_06750	PQ617_RS13610	PL145_06540
ORTHOMCL1103	13 genes,13 taxa	1	1	1	1	1	1	1	1	1	1	1	1	1	MJO48_RS07055	FXN80_RS06825	QR68_RS06410	CVE23_RS07010	DYD82_RS06955	LH89_RS05575	K0H75_RS06420	B6N31_RS06520	DYD83_RS06955	IM678_RS06765	OHJ28_06755	PQ617_RS13615	PL145_06535
ORTHOMCL1104	13 genes,13 taxa	1	1	1	1	1	1	1	1	1	1	1	1	1	MJO48_RS07060	FXN80_RS06830	QR68_RS06415	CVE23_RS07015	DYD82_RS06960	LH89_RS05570	K0H75_RS06425	B6N31_RS06525	DYD83_RS06960	IM678_RS06760	OHJ28_06760	PQ617_RS13620	PL145_06530
ORTHOMCL1105	13 genes,13 taxa	1	1	1	1	1	1	1	1	1	1	1	1	1	MJO48_RS07065	FXN80_RS06835	QR68_RS06420	CVE23_RS07020	DYD82_RS06965	LH89_RS05565	K0H75_RS06430	B6N31_RS06530	DYD83_RS06965	IM678_RS06755	OHJ28_06765	PQ617_RS13625	PL145_06525
ORTHOMCL1106	13 genes,13 taxa	1	1	1	1	1	1	1	1	1	1	1	1	1	MJO48_RS07070	FXN80_RS06840	QR68_RS06425	CVE23_RS07025	DYD82_RS06970	LH89_RS05560	K0H75_RS06435	B6N31_RS06535	DYD83_RS06970	IM678_RS06750	OHJ28_06770	PQ617_RS13630	PL145_06520
ORTHOMCL1107	13 genes,13 taxa	1	1	1	1	1	1	1	1	1	1	1	1	1	MJO48_RS07075	FXN80_RS06845	QR68_RS06430	CVE23_RS07030	DYD82_RS06975	LH89_RS05555	K0H75_RS06440	B6N31_RS06540	DYD83_RS06975	IM678_RS06745	OHJ28_06775	PQ617_RS13635	PL145_06515
ORTHOMCL1108	13 genes,13 taxa	1	1	1	1	1	1	1	1	1	1	1	1	1	MJO48_RS07080	FXN80_RS06850	QR68_RS06435	CVE23_RS07035	DYD82_RS06980	LH89_RS05550	K0H75_RS06445	B6N31_RS06545	DYD83_RS06980	IM678_RS06740	OHJ28_06780	PQ617_RS13640	PL145_06510
ORTHOMCL1109	13 genes,13 taxa	1	1	1	1	1	1	1	1	1	1	1	1	1	MJO48_RS07090	FXN80_RS06860	QR68_RS06445	CVE23_RS07045	DYD82_RS06990	LH89_RS05540	K0H75_RS06455	B6N31_RS06555	DYD83_RS06990	IM678_RS06730	OHJ28_06790	PQ617_RS13650	PL145_06500
ORTHOMCL1110	13 genes,13 taxa	1	1	1	1	1	1	1	1	1	1	1	1	1	MJO48_RS07095	FXN80_RS06865	QR68_RS06450	CVE23_RS07050	DYD82_RS06995	LH89_RS22070	K0H75_RS06460	B6N31_RS06560	DYD83_RS06995	IM678_RS06725	OHJ28_06795	PQ617_RS13655	PL145_06495
ORTHOMCL1111	13 genes,13 taxa	1	1	1	1	1	1	1	1	1	1	1	1	1	MJO48_RS07100	FXN80_RS06870	QR68_RS06455	CVE23_RS07055	DYD82_RS07000	LH89_RS05530	K0H75_RS06465	B6N31_RS06565	DYD83_RS07000	IM678_RS06720	OHJ28_06800	PQ617_RS13660	PL145_06490
ORTHOMCL1112	13 genes,13 taxa	1	1	1	1	1	1	1	1	1	1	1	1	1	MJO48_RS07105	FXN80_RS06875	QR68_RS06460	CVE23_RS07060	DYD82_RS07005	LH89_RS05525	K0H75_RS06470	B6N31_RS06570	DYD83_RS07005	IM678_RS06715	OHJ28_06805	PQ617_RS13665	PL145_06485
ORTHOMCL1113	13 genes,13 taxa	1	1	1	1	1	1	1	1	1	1	1	1	1	MJO48_RS07115	FXN80_RS06885	QR68_RS06470	CVE23_RS07070	DYD82_RS07015	LH89_RS05515	K0H75_RS06480	B6N31_RS06580	DYD83_RS07015	IM678_RS06705	OHJ28_06815	PQ617_RS13675	PL145_06475
ORTHOMCL1114	13 genes,13 taxa	1	1	1	1	1	1	1	1	1	1	1	1	1	MJO48_RS07120	FXN80_RS06890	QR68_RS06475	CVE23_RS07075	DYD82_RS07020	LH89_RS05510	K0H75_RS06485	B6N31_RS06585	DYD83_RS07020	IM678_RS06700	OHJ28_06820	PQ617_RS13680	PL145_06470
ORTHOMCL1115	13 genes,13 taxa	1	1	1	1	1	1	1	1	1	1	1	1	1	MJO48_RS07130	FXN80_RS06900	QR68_RS06485	CVE23_RS07080	DYD82_RS07030	LH89_RS05505	K0H75_RS06495	B6N31_RS06590	DYD83_RS07030	IM678_RS06690	OHJ28_06830	PQ617_RS13690	PL145_06460
ORTHOMCL1116	13 genes,13 taxa	1	1	1	1	1	1	1	1	1	1	1	1	1	MJO48_RS07135	FXN80_RS06905	QR68_RS06490	CVE23_RS07085	DYD82_RS07035	LH89_RS05500	K0H75_RS06500	B6N31_RS06595	DYD83_RS07035	IM678_RS06685	OHJ28_06835	PQ617_RS13695	PL145_06455
ORTHOMCL1117	13 genes,13 taxa	1	1	1	1	1	1	1	1	1	1	1	1	1	MJO48_RS07150	FXN80_RS06910	QR68_RS06495	CVE23_RS07090	DYD82_RS07040	LH89_RS05495	K0H75_RS06505	B6N31_RS06600	DYD83_RS07040	IM678_RS06680	OHJ28_06840	PQ617_RS13700	PL145_06450
ORTHOMCL1118	13 genes,13 taxa	1	1	1	1	1	1	1	1	1	1	1	1	1	MJO48_RS07155	FXN80_RS06915	QR68_RS06500	CVE23_RS07095	DYD82_RS07045	LH89_RS05490	K0H75_RS06510	B6N31_RS06605	DYD83_RS07045	IM678_RS06675	OHJ28_06845	PQ617_RS13705	PL145_06445
ORTHOMCL1119	13 genes,13 taxa	1	1	1	1	1	1	1	1	1	1	1	1	1	MJO48_RS07160	FXN80_RS06920	QR68_RS06505	CVE23_RS07100	DYD82_RS07050	LH89_RS05485	K0H75_RS06515	B6N31_RS06610	DYD83_RS07050	IM678_RS06670	OHJ28_06850	PQ617_RS13710	PL145_06440
ORTHOMCL1120	13 genes,13 taxa	1	1	1	1	1	1	1	1	1	1	1	1	1	MJO48_RS07165	FXN80_RS06925	QR68_RS06510	CVE23_RS07105	DYD82_RS07055	LH89_RS05480	K0H75_RS06520	B6N31_RS06615	DYD83_RS07055	IM678_RS06665	OHJ28_06855	PQ617_RS13715	PL145_06435
ORTHOMCL1121	13 genes,13 taxa	1	1	1	1	1	1	1	1	1	1	1	1	1	MJO48_RS07170	FXN80_RS06930	QR68_RS06515	CVE23_RS07110	DYD82_RS07060	LH89_RS05475	K0H75_RS06525	B6N31_RS06620	DYD83_RS07060	IM678_RS06660	OHJ28_06860	PQ617_RS13720	PL145_06430
ORTHOMCL1122	13 genes,13 taxa	1	1	1	1	1	1	1	1	1	1	1	1	1	MJO48_RS07175	FXN80_RS06935	QR68_RS06520	CVE23_RS07115	DYD82_RS07065	LH89_RS05470	K0H75_RS06530	B6N31_RS06625	DYD83_RS07065	IM678_RS17995	OHJ28_06865	PQ617_RS13725	PL145_06425
ORTHOMCL1123	13 genes,13 taxa	1	1	1	1	1	1	1	1	1	1	1	1	1	MJO48_RS07180	FXN80_RS06940	QR68_RS06525	CVE23_RS07120	DYD82_RS07070	LH89_RS05465	K0H75_RS06535	B6N31_RS06630	DYD83_RS07070	IM678_RS18000	OHJ28_06870	PQ617_RS13730	PL145_06420
ORTHOMCL1124	13 genes,13 taxa	1	1	1	1	1	1	1	1	1	1	1	1	1	MJO48_RS07185	FXN80_RS06945	QR68_RS06530	CVE23_RS07125	DYD82_RS07075	LH89_RS05455	K0H75_RS06540	B6N31_RS06635	DYD83_RS07075	IM678_RS18005	OHJ28_06875	PQ617_RS13735	PL145_06410
ORTHOMCL1125	13 genes,13 taxa	1	1	1	1	1	1	1	1	1	1	1	1	1	MJO48_RS07190	FXN80_RS06950	QR68_RS06535	CVE23_RS07130	DYD82_RS07080	LH89_RS05450	K0H75_RS06545	B6N31_RS06640	DYD83_RS07080	IM678_RS18010	OHJ28_06880	PQ617_RS13740	PL145_06405
ORTHOMCL1126	13 genes,13 taxa	1	1	1	1	1	1	1	1	1	1	1	1	1	MJO48_RS07195	FXN80_RS06955	QR68_RS06540	CVE23_RS07135	DYD82_RS07085	LH89_RS05445	K0H75_RS06550	B6N31_RS06645	DYD83_RS07085	IM678_RS18015	OHJ28_06885	PQ617_RS13745	PL145_06400
ORTHOMCL1127	13 genes,13 taxa	1	1	1	1	1	1	1	1	1	1	1	1	1	MJO48_RS07205	FXN80_RS06980	QR68_RS06565	CVE23_RS07160	DYD82_RS07110	LH89_RS05420	K0H75_RS06575	B6N31_RS06670	DYD83_RS07110	IM678_RS18040	OHJ28_06910	PQ617_RS13770	PL145_06380
ORTHOMCL1128	13 genes,13 taxa	1	1	1	1	1	1	1	1	1	1	1	1	1	MJO48_RS07215	FXN80_RS06995	QR68_RS06580	CVE23_RS07175	DYD82_RS07125	LH89_RS05405	K0H75_RS06590	B6N31_RS06685	DYD83_RS07125	IM678_RS18055	OHJ28_06925	PQ617_RS13785	PL145_06365
ORTHOMCL1129	13 genes,13 taxa	1	1	1	1	1	1	1	1	1	1	1	1	1	MJO48_RS07220	FXN80_RS07000	QR68_RS06585	CVE23_RS07180	DYD82_RS07130	LH89_RS05400	K0H75_RS06595	B6N31_RS06690	DYD83_RS07130	IM678_RS18060	OHJ28_06930	PQ617_RS13790	PL145_06360
ORTHOMCL1130	13 genes,13 taxa	1	1	1	1	1	1	1	1	1	1	1	1	1	MJO48_RS07225	FXN80_RS07005	QR68_RS06590	CVE23_RS07185	DYD82_RS07135	LH89_RS05395	K0H75_RS06600	B6N31_RS06695	DYD83_RS07135	IM678_RS18065	OHJ28_06935	PQ617_RS13795	PL145_06355
ORTHOMCL1131	13 genes,13 taxa	1	1	1	1	1	1	1	1	1	1	1	1	1	MJO48_RS07245	FXN80_RS07020	QR68_RS06605	CVE23_RS07200	DYD82_RS07150	LH89_RS05380	K0H75_RS06615	B6N31_RS06710	DYD83_RS07150	IM678_RS18080	OHJ28_06950	PQ617_RS13810	PL145_06340
ORTHOMCL1132	13 genes,13 taxa	1	1	1	1	1	1	1	1	1	1	1	1	1	MJO48_RS07260	FXN80_RS07035	QR68_RS06620	CVE23_RS07215	DYD82_RS07165	LH89_RS05365	K0H75_RS06630	B6N31_RS06725	DYD83_RS07165	IM678_RS18095	OHJ28_06965	PQ617_RS13825	PL145_06325
ORTHOMCL1133	13 genes,13 taxa	1	1	1	1	1	1	1	1	1	1	1	1	1	MJO48_RS07265	FXN80_RS07040	QR68_RS06625	CVE23_RS07220	DYD82_RS07170	LH89_RS05360	K0H75_RS06635	B6N31_RS06730	DYD83_RS07170	IM678_RS18100	OHJ28_06970	PQ617_RS13830	PL145_06320
ORTHOMCL1134	13 genes,13 taxa	1	1	1	1	1	1	1	1	1	1	1	1	1	MJO48_RS07270	FXN80_RS07045	QR68_RS06630	CVE23_RS07225	DYD82_RS07175	LH89_RS05355	K0H75_RS06640	B6N31_RS06735	DYD83_RS07175	IM678_RS18105	OHJ28_06975	PQ617_RS13835	PL145_06315
ORTHOMCL1135	13 genes,13 taxa	1	1	1	1	1	1	1	1	1	1	1	1	1	MJO48_RS07275	FXN80_RS07050	QR68_RS06635	CVE23_RS07235	DYD82_RS07185	LH89_RS05345	K0H75_RS06645	B6N31_RS06745	DYD83_RS07185	IM678_RS18115	OHJ28_06985	PQ617_RS13840	PL145_06305
ORTHOMCL1136	13 genes,13 taxa	1	1	1	1	1	1	1	1	1	1	1	1	1	MJO48_RS07280	FXN80_RS07055	QR68_RS06640	CVE23_RS07245	DYD82_RS07190	LH89_RS05340	K0H75_RS06650	B6N31_RS06755	DYD83_RS07190	IM678_RS18120	OHJ28_06990	PQ617_RS13845	PL145_06300
ORTHOMCL1137	13 genes,13 taxa	1	1	1	1	1	1	1	1	1	1	1	1	1	MJO48_RS07285	FXN80_RS07060	QR68_RS06645	CVE23_RS07250	DYD82_RS07195	LH89_RS05335	K0H75_RS06655	B6N31_RS06760	DYD83_RS07195	IM678_RS18125	OHJ28_06995	PQ617_RS13850	PL145_06295
ORTHOMCL1138	13 genes,13 taxa	1	1	1	1	1	1	1	1	1	1	1	1	1	MJO48_RS07290	FXN80_RS07065	QR68_RS06650	CVE23_RS07255	DYD82_RS07200	LH89_RS05330	K0H75_RS06660	B6N31_RS06765	DYD83_RS07200	IM678_RS18130	OHJ28_07000	PQ617_RS13855	PL145_06290
ORTHOMCL1139	13 genes,13 taxa	1	1	1	1	1	1	1	1	1	1	1	1	1	MJO48_RS07295	FXN80_RS07070	QR68_RS06655	CVE23_RS07260	DYD82_RS07205	LH89_RS05325	K0H75_RS06665	B6N31_RS06770	DYD83_RS07205	IM678_RS18135	OHJ28_07005	PQ617_RS13860	PL145_06285
ORTHOMCL1140	13 genes,13 taxa	1	1	1	1	1	1	1	1	1	1	1	1	1	MJO48_RS07300	FXN80_RS07075	QR68_RS06660	CVE23_RS07265	DYD82_RS07210	LH89_RS05320	K0H75_RS06670	B6N31_RS06775	DYD83_RS07210	IM678_RS18140	OHJ28_07010	PQ617_RS13865	PL145_06280
ORTHOMCL1141	13 genes,13 taxa	1	1	1	1	1	1	1	1	1	1	1	1	1	MJO48_RS07310	FXN80_RS07085	QR68_RS06670	CVE23_RS07270	DYD82_RS07220	LH89_RS05315	K0H75_RS06680	B6N31_RS06780	DYD83_RS07220	IM678_RS12150	OHJ28_07020	PQ617_RS13875	PL145_06270
ORTHOMCL1142	13 genes,13 taxa	1	1	1	1	1	1	1	1	1	1	1	1	1	MJO48_RS07315	FXN80_RS07090	QR68_RS06675	CVE23_RS07275	DYD82_RS07225	LH89_RS05310	K0H75_RS06685	B6N31_RS06785	DYD83_RS07225	IM678_RS12145	OHJ28_07025	PQ617_RS13880	PL145_06265
ORTHOMCL1143	13 genes,13 taxa	1	1	1	1	1	1	1	1	1	1	1	1	1	MJO48_RS07320	FXN80_RS07095	QR68_RS06680	CVE23_RS07280	DYD82_RS07230	LH89_RS05305	K0H75_RS06690	B6N31_RS06790	DYD83_RS07230	IM678_RS12140	OHJ28_07030	PQ617_RS13885	PL145_06260
ORTHOMCL1144	13 genes,13 taxa	1	1	1	1	1	1	1	1	1	1	1	1	1	MJO48_RS07325	FXN80_RS07100	QR68_RS06685	CVE23_RS07285	DYD82_RS07235	LH89_RS05300	K0H75_RS06695	B6N31_RS06795	DYD83_RS07235	IM678_RS12135	OHJ28_07035	PQ617_RS13890	PL145_06255
ORTHOMCL1145	13 genes,13 taxa	1	1	1	1	1	1	1	1	1	1	1	1	1	MJO48_RS07330	FXN80_RS07105	QR68_RS06690	CVE23_RS07290	DYD82_RS07240	LH89_RS05295	K0H75_RS06700	B6N31_RS06800	DYD83_RS07240	IM678_RS12130	OHJ28_07040	PQ617_RS13895	PL145_06250
ORTHOMCL1146	13 genes,13 taxa	1	1	1	1	1	1	1	1	1	1	1	1	1	MJO48_RS07335	FXN80_RS07110	QR68_RS06695	CVE23_RS07295	DYD82_RS07245	LH89_RS05290	K0H75_RS06705	B6N31_RS06805	DYD83_RS07245	IM678_RS12125	OHJ28_07045	PQ617_RS13900	PL145_06245
ORTHOMCL1147	13 genes,13 taxa	1	1	1	1	1	1	1	1	1	1	1	1	1	MJO48_RS07345	FXN80_RS07120	QR68_RS06705	CVE23_RS07300	DYD82_RS07250	LH89_RS05285	K0H75_RS06715	B6N31_RS06810	DYD83_RS07250	IM678_RS12115	OHJ28_07055	PQ617_RS13910	PL145_06240
ORTHOMCL1148	13 genes,13 taxa	1	1	1	1	1	1	1	1	1	1	1	1	1	MJO48_RS07350	FXN80_RS07125	QR68_RS06710	CVE23_RS07305	DYD82_RS07255	LH89_RS05280	K0H75_RS06720	B6N31_RS06815	DYD83_RS07255	IM678_RS12110	OHJ28_07060	PQ617_RS13915	PL145_06235
ORTHOMCL1149	13 genes,13 taxa	1	1	1	1	1	1	1	1	1	1	1	1	1	MJO48_RS07355	FXN80_RS07130	QR68_RS06715	CVE23_RS07310	DYD82_RS07260	LH89_RS05275	K0H75_RS06725	B6N31_RS06820	DYD83_RS07260	IM678_RS12105	OHJ28_07065	PQ617_RS13920	PL145_06230
ORTHOMCL1150	13 genes,13 taxa	1	1	1	1	1	1	1	1	1	1	1	1	1	MJO48_RS07360	FXN80_RS07135	QR68_RS06720	CVE23_RS07315	DYD82_RS07265	LH89_RS05270	K0H75_RS06730	B6N31_RS06825	DYD83_RS07265	IM678_RS12100	OHJ28_07070	PQ617_RS13925	PL145_06225
ORTHOMCL1151	13 genes,13 taxa	1	1	1	1	1	1	1	1	1	1	1	1	1	MJO48_RS07365	FXN80_RS07140	QR68_RS06725	CVE23_RS07320	DYD82_RS07270	LH89_RS05265	K0H75_RS06735	B6N31_RS06830	DYD83_RS07270	IM678_RS12095	OHJ28_07075	PQ617_RS13930	PL145_06220
ORTHOMCL1152	13 genes,13 taxa	1	1	1	1	1	1	1	1	1	1	1	1	1	MJO48_RS07370	FXN80_RS07145	QR68_RS06730	CVE23_RS07325	DYD82_RS07275	LH89_RS05260	K0H75_RS06740	B6N31_RS06835	DYD83_RS07275	IM678_RS12090	OHJ28_07080	PQ617_RS13935	PL145_06215
ORTHOMCL1153	13 genes,13 taxa	1	1	1	1	1	1	1	1	1	1	1	1	1	MJO48_RS07375	FXN80_RS07150	QR68_RS06735	CVE23_RS07330	DYD82_RS07280	LH89_RS05255	K0H75_RS06745	B6N31_RS06840	DYD83_RS07280	IM678_RS12085	OHJ28_07085	PQ617_RS13940	PL145_06210
ORTHOMCL1154	13 genes,13 taxa	1	1	1	1	1	1	1	1	1	1	1	1	1	MJO48_RS07425	FXN80_RS07205	QR68_RS06750	CVE23_RS07390	DYD82_RS07335	LH89_RS05205	K0H75_RS06760	B6N31_RS06865	DYD83_RS07335	IM678_RS12070	OHJ28_07140	PQ617_RS13995	PL145_06160
ORTHOMCL1155	13 genes,13 taxa	1	1	1	1	1	1	1	1	1	1	1	1	1	MJO48_RS07435	FXN80_RS07220	QR68_RS06760	CVE23_RS07405	DYD82_RS07345	LH89_RS05195	K0H75_RS06770	B6N31_RS06880	DYD83_RS07345	IM678_RS15805	OHJ28_07160	PQ617_RS14005	PL145_06150
ORTHOMCL1156	13 genes,13 taxa	1	1	1	1	1	1	1	1	1	1	1	1	1	MJO48_RS07465	FXN80_RS07255	QR68_RS06790	CVE23_RS07440	DYD82_RS07380	LH89_RS05165	K0H75_RS06800	B6N31_RS06915	DYD83_RS07380	IM678_RS15770	OHJ28_07200	PQ617_RS14035	PL145_06105
ORTHOMCL1157	13 genes,13 taxa	1	1	1	1	1	1	1	1	1	1	1	1	1	MJO48_RS07470	FXN80_RS07260	QR68_RS06795	CVE23_RS07445	DYD82_RS07385	LH89_RS05160	K0H75_RS06805	B6N31_RS06920	DYD83_RS07385	IM678_RS15765	OHJ28_07205	PQ617_RS14040	PL145_06100
ORTHOMCL1158	13 genes,13 taxa	1	1	1	1	1	1	1	1	1	1	1	1	1	MJO48_RS07475	FXN80_RS07265	QR68_RS06800	CVE23_RS07450	DYD82_RS07390	LH89_RS05155	K0H75_RS06810	B6N31_RS06925	DYD83_RS07390	IM678_RS15760	OHJ28_07210	PQ617_RS14045	PL145_06095
ORTHOMCL1159	13 genes,13 taxa	1	1	1	1	1	1	1	1	1	1	1	1	1	MJO48_RS07565	FXN80_RS07280	QR68_RS06840	CVE23_RS07525	DYD82_RS07455	LH89_RS05105	K0H75_RS06850	B6N31_RS06970	DYD83_RS07455	IM678_RS17780	OHJ28_07285	PQ617_RS14125	PL145_06040
ORTHOMCL1160	13 genes,13 taxa	1	1	1	1	1	1	1	1	1	1	1	1	1	MJO48_RS07575	FXN80_RS07290	QR68_RS06845	CVE23_RS07535	DYD82_RS07465	LH89_RS05100	K0H75_RS06860	B6N31_RS06975	DYD83_RS07465	IM678_RS17770	OHJ28_07290	PQ617_RS14130	PL145_06035
ORTHOMCL1161	13 genes,13 taxa	1	1	1	1	1	1	1	1	1	1	1	1	1	MJO48_RS07580	FXN80_RS07295	QR68_RS06850	CVE23_RS07540	DYD82_RS07470	LH89_RS05095	K0H75_RS06865	B6N31_RS06980	DYD83_RS07470	IM678_RS17765	OHJ28_07295	PQ617_RS14135	PL145_06030
ORTHOMCL1162	13 genes,13 taxa	1	1	1	1	1	1	1	1	1	1	1	1	1	MJO48_RS07585	FXN80_RS07300	QR68_RS06855	CVE23_RS07545	DYD82_RS07475	LH89_RS05090	K0H75_RS06870	B6N31_RS06985	DYD83_RS07475	IM678_RS17760	OHJ28_07300	PQ617_RS14140	PL145_06025
ORTHOMCL1163	13 genes,13 taxa	1	1	1	1	1	1	1	1	1	1	1	1	1	MJO48_RS07590	FXN80_RS07305	QR68_RS06860	CVE23_RS07550	DYD82_RS07480	LH89_RS05085	K0H75_RS06875	B6N31_RS06990	DYD83_RS07480	IM678_RS17755	OHJ28_07305	PQ617_RS14145	PL145_06020
ORTHOMCL1164	13 genes,13 taxa	1	1	1	1	1	1	1	1	1	1	1	1	1	MJO48_RS07595	FXN80_RS07310	QR68_RS06865	CVE23_RS07555	DYD82_RS07485	LH89_RS05080	K0H75_RS06880	B6N31_RS06995	DYD83_RS07485	IM678_RS17750	OHJ28_07310	PQ617_RS14150	PL145_06015
ORTHOMCL1165	13 genes,13 taxa	1	1	1	1	1	1	1	1	1	1	1	1	1	MJO48_RS07600	FXN80_RS07315	QR68_RS06870	CVE23_RS07560	DYD82_RS07490	LH89_RS05075	K0H75_RS06885	B6N31_RS07000	DYD83_RS07490	IM678_RS17745	OHJ28_07315	PQ617_RS14155	PL145_06010
ORTHOMCL1166	13 genes,13 taxa	1	1	1	1	1	1	1	1	1	1	1	1	1	MJO48_RS07605	FXN80_RS07320	QR68_RS06875	CVE23_RS07565	DYD82_RS07495	LH89_RS05070	K0H75_RS06890	B6N31_RS07005	DYD83_RS07495	IM678_RS10300	OHJ28_07320	PQ617_RS14160	PL145_06005
ORTHOMCL1167	13 genes,13 taxa	1	1	1	1	1	1	1	1	1	1	1	1	1	MJO48_RS07610	FXN80_RS07325	QR68_RS06880	CVE23_RS07570	DYD82_RS07500	LH89_RS05065	K0H75_RS06895	B6N31_RS07010	DYD83_RS07500	IM678_RS10305	OHJ28_07325	PQ617_RS14165	PL145_06000
ORTHOMCL1168	13 genes,13 taxa	1	1	1	1	1	1	1	1	1	1	1	1	1	MJO48_RS07615	FXN80_RS07330	QR68_RS06885	CVE23_RS07575	DYD82_RS07505	LH89_RS05060	K0H75_RS06900	B6N31_RS07015	DYD83_RS07505	IM678_RS10310	OHJ28_07330	PQ617_RS14170	PL145_05995
ORTHOMCL1169	13 genes,13 taxa	1	1	1	1	1	1	1	1	1	1	1	1	1	MJO48_RS07620	FXN80_RS07335	QR68_RS06890	CVE23_RS07580	DYD82_RS07510	LH89_RS05055	K0H75_RS06905	B6N31_RS07020	DYD83_RS07510	IM678_RS10315	OHJ28_07335	PQ617_RS14175	PL145_05990
ORTHOMCL1170	13 genes,13 taxa	1	1	1	1	1	1	1	1	1	1	1	1	1	MJO48_RS07625	FXN80_RS07340	QR68_RS06895	CVE23_RS07585	DYD82_RS07515	LH89_RS05050	K0H75_RS06910	B6N31_RS07025	DYD83_RS07515	IM678_RS10320	OHJ28_07340	PQ617_RS14180	PL145_05985
ORTHOMCL1171	13 genes,13 taxa	1	1	1	1	1	1	1	1	1	1	1	1	1	MJO48_RS07630	FXN80_RS07345	QR68_RS06900	CVE23_RS07590	DYD82_RS07520	LH89_RS05045	K0H75_RS06915	B6N31_RS07030	DYD83_RS07520	IM678_RS10325	OHJ28_07345	PQ617_RS14185	PL145_05980
ORTHOMCL1172	13 genes,13 taxa	1	1	1	1	1	1	1	1	1	1	1	1	1	MJO48_RS07635	FXN80_RS07350	QR68_RS06905	CVE23_RS07595	DYD82_RS07525	LH89_RS05040	K0H75_RS06920	B6N31_RS07035	DYD83_RS07525	IM678_RS10330	OHJ28_07350	PQ617_RS14190	PL145_05975
ORTHOMCL1173	13 genes,13 taxa	1	1	1	1	1	1	1	1	1	1	1	1	1	MJO48_RS07640	FXN80_RS07355	QR68_RS06910	CVE23_RS07600	DYD82_RS07530	LH89_RS05035	K0H75_RS06925	B6N31_RS07040	DYD83_RS07530	IM678_RS10335	OHJ28_07355	PQ617_RS14195	PL145_05970
ORTHOMCL1174	13 genes,13 taxa	1	1	1	1	1	1	1	1	1	1	1	1	1	MJO48_RS07645	FXN80_RS07360	QR68_RS06915	CVE23_RS07605	DYD82_RS07535	LH89_RS05030	K0H75_RS06930	B6N31_RS07045	DYD83_RS07535	IM678_RS10340	OHJ28_07360	PQ617_RS14200	PL145_05965
ORTHOMCL1175	13 genes,13 taxa	1	1	1	1	1	1	1	1	1	1	1	1	1	MJO48_RS07650	FXN80_RS07365	QR68_RS06920	CVE23_RS07610	DYD82_RS07540	LH89_RS05025	K0H75_RS06935	B6N31_RS07050	DYD83_RS07540	IM678_RS10345	OHJ28_07365	PQ617_RS14205	PL145_05960
ORTHOMCL1176	13 genes,13 taxa	1	1	1	1	1	1	1	1	1	1	1	1	1	MJO48_RS07655	FXN80_RS07370	QR68_RS06925	CVE23_RS07615	DYD82_RS07545	LH89_RS05020	K0H75_RS06940	B6N31_RS07055	DYD83_RS07545	IM678_RS10350	OHJ28_07370	PQ617_RS14210	PL145_05955
ORTHOMCL1177	13 genes,13 taxa	1	1	1	1	1	1	1	1	1	1	1	1	1	MJO48_RS07660	FXN80_RS07375	QR68_RS06930	CVE23_RS07620	DYD82_RS07550	LH89_RS05005	K0H75_RS06945	B6N31_RS07060	DYD83_RS07550	IM678_RS10355	OHJ28_07375	PQ617_RS14215	PL145_05950
ORTHOMCL1178	13 genes,13 taxa	1	1	1	1	1	1	1	1	1	1	1	1	1	MJO48_RS07665	FXN80_RS07380	QR68_RS06935	CVE23_RS07625	DYD82_RS07555	LH89_RS05000	K0H75_RS06950	B6N31_RS07065	DYD83_RS07555	IM678_RS10360	OHJ28_07380	PQ617_RS14220	PL145_05945
ORTHOMCL1179	13 genes,13 taxa	1	1	1	1	1	1	1	1	1	1	1	1	1	MJO48_RS07670	FXN80_RS07385	QR68_RS06940	CVE23_RS07630	DYD82_RS07560	LH89_RS04995	K0H75_RS06955	B6N31_RS07070	DYD83_RS07560	IM678_RS10365	OHJ28_07385	PQ617_RS14225	PL145_05940
ORTHOMCL1180	13 genes,13 taxa	1	1	1	1	1	1	1	1	1	1	1	1	1	MJO48_RS07675	FXN80_RS07390	QR68_RS06945	CVE23_RS07635	DYD82_RS07565	LH89_RS04990	K0H75_RS06960	B6N31_RS07075	DYD83_RS07565	IM678_RS10370	OHJ28_07390	PQ617_RS14230	PL145_05935
ORTHOMCL1181	13 genes,13 taxa	1	1	1	1	1	1	1	1	1	1	1	1	1	MJO48_RS07680	FXN80_RS07395	QR68_RS06950	CVE23_RS07640	DYD82_RS07570	LH89_RS04985	K0H75_RS06965	B6N31_RS07080	DYD83_RS07570	IM678_RS10375	OHJ28_07395	PQ617_RS14235	PL145_05930
ORTHOMCL1182	13 genes,13 taxa	1	1	1	1	1	1	1	1	1	1	1	1	1	MJO48_RS07685	FXN80_RS07400	QR68_RS06955	CVE23_RS07645	DYD82_RS07575	LH89_RS04980	K0H75_RS06970	B6N31_RS07085	DYD83_RS07575	IM678_RS10380	OHJ28_07400	PQ617_RS14240	PL145_05925
ORTHOMCL1183	13 genes,13 taxa	1	1	1	1	1	1	1	1	1	1	1	1	1	MJO48_RS07690	FXN80_RS07405	QR68_RS06960	CVE23_RS07650	DYD82_RS07580	LH89_RS04975	K0H75_RS06975	B6N31_RS07090	DYD83_RS07580	IM678_RS10385	OHJ28_07405	PQ617_RS14245	PL145_05920
ORTHOMCL1184	13 genes,13 taxa	1	1	1	1	1	1	1	1	1	1	1	1	1	MJO48_RS07695	FXN80_RS07410	QR68_RS06965	CVE23_RS07655	DYD82_RS07585	LH89_RS04970	K0H75_RS06980	B6N31_RS07095	DYD83_RS07585	IM678_RS10390	OHJ28_07410	PQ617_RS14250	PL145_05915
ORTHOMCL1185	13 genes,13 taxa	1	1	1	1	1	1	1	1	1	1	1	1	1	MJO48_RS07700	FXN80_RS07415	QR68_RS06970	CVE23_RS07660	DYD82_RS07590	LH89_RS04965	K0H75_RS06985	B6N31_RS07100	DYD83_RS07590	IM678_RS10395	OHJ28_07415	PQ617_RS14255	PL145_05910
ORTHOMCL1186	13 genes,13 taxa	1	1	1	1	1	1	1	1	1	1	1	1	1	MJO48_RS07705	FXN80_RS07420	QR68_RS06975	CVE23_RS07670	DYD82_RS07595	LH89_RS04960	K0H75_RS06990	B6N31_RS07110	DYD83_RS07595	IM678_RS10400	OHJ28_07420	PQ617_RS14260	PL145_05905
ORTHOMCL1187	13 genes,13 taxa	1	1	1	1	1	1	1	1	1	1	1	1	1	MJO48_RS07710	FXN80_RS07425	QR68_RS06980	CVE23_RS07675	DYD82_RS07600	LH89_RS04955	K0H75_RS06995	B6N31_RS07115	DYD83_RS07600	IM678_RS10405	OHJ28_07425	PQ617_RS14265	PL145_05900
ORTHOMCL1188	13 genes,13 taxa	1	1	1	1	1	1	1	1	1	1	1	1	1	MJO48_RS07715	FXN80_RS07430	QR68_RS06985	CVE23_RS07680	DYD82_RS07605	LH89_RS04950	K0H75_RS07000	B6N31_RS07120	DYD83_RS07605	IM678_RS10410	OHJ28_07430	PQ617_RS14270	PL145_05895
ORTHOMCL1189	13 genes,13 taxa	1	1	1	1	1	1	1	1	1	1	1	1	1	MJO48_RS07720	FXN80_RS07435	QR68_RS06990	CVE23_RS07685	DYD82_RS07610	LH89_RS04945	K0H75_RS07005	B6N31_RS07125	DYD83_RS07610	IM678_RS10415	OHJ28_07435	PQ617_RS14275	PL145_05890
ORTHOMCL1190	13 genes,13 taxa	1	1	1	1	1	1	1	1	1	1	1	1	1	MJO48_RS07725	FXN80_RS07440	QR68_RS06995	CVE23_RS07690	DYD82_RS07615	LH89_RS04940	K0H75_RS07010	B6N31_RS07130	DYD83_RS07615	IM678_RS10425	OHJ28_07440	PQ617_RS14280	PL145_05885
ORTHOMCL1191	13 genes,13 taxa	1	1	1	1	1	1	1	1	1	1	1	1	1	MJO48_RS07730	FXN80_RS07445	QR68_RS07000	CVE23_RS07695	DYD82_RS07620	LH89_RS04935	K0H75_RS07015	B6N31_RS07135	DYD83_RS07620	IM678_RS10430	OHJ28_07445	PQ617_RS14285	PL145_05880
ORTHOMCL1192	13 genes,13 taxa	1	1	1	1	1	1	1	1	1	1	1	1	1	MJO48_RS07735	FXN80_RS07450	QR68_RS07005	CVE23_RS07700	DYD82_RS07625	LH89_RS04930	K0H75_RS07020	B6N31_RS07140	DYD83_RS07625	IM678_RS10435	OHJ28_07450	PQ617_RS14290	PL145_05875
ORTHOMCL1193	13 genes,13 taxa	1	1	1	1	1	1	1	1	1	1	1	1	1	MJO48_RS07740	FXN80_RS07455	QR68_RS07010	CVE23_RS07705	DYD82_RS07630	LH89_RS04925	K0H75_RS07025	B6N31_RS07145	DYD83_RS07630	IM678_RS10440	OHJ28_07455	PQ617_RS14295	PL145_05865
ORTHOMCL1194	13 genes,13 taxa	1	1	1	1	1	1	1	1	1	1	1	1	1	MJO48_RS07750	FXN80_RS07465	QR68_RS07020	CVE23_RS07715	DYD82_RS07640	LH89_RS04915	K0H75_RS07035	B6N31_RS07155	DYD83_RS07640	IM678_RS10450	OHJ28_07465	PQ617_RS14305	PL145_05855
ORTHOMCL1195	13 genes,13 taxa	1	1	1	1	1	1	1	1	1	1	1	1	1	MJO48_RS07755	FXN80_RS07470	QR68_RS07025	CVE23_RS07720	DYD82_RS07645	LH89_RS04910	K0H75_RS07040	B6N31_RS07160	DYD83_RS07645	IM678_RS10455	OHJ28_07470	PQ617_RS14310	PL145_05850
ORTHOMCL1196	13 genes,13 taxa	1	1	1	1	1	1	1	1	1	1	1	1	1	MJO48_RS07770	FXN80_RS07485	QR68_RS07040	CVE23_RS07735	DYD82_RS07660	LH89_RS04895	K0H75_RS07055	B6N31_RS07175	DYD83_RS07660	IM678_RS10470	OHJ28_07505	PQ617_RS14325	PL145_05835
ORTHOMCL1197	13 genes,13 taxa	1	1	1	1	1	1	1	1	1	1	1	1	1	MJO48_RS07775	FXN80_RS07490	QR68_RS07045	CVE23_RS07740	DYD82_RS07665	LH89_RS04890	K0H75_RS07060	B6N31_RS07180	DYD83_RS07665	IM678_RS10475	OHJ28_07510	PQ617_RS14330	PL145_05830
ORTHOMCL1198	13 genes,13 taxa	1	1	1	1	1	1	1	1	1	1	1	1	1	MJO48_RS07780	FXN80_RS07495	QR68_RS07050	CVE23_RS07745	DYD82_RS07670	LH89_RS04885	K0H75_RS07065	B6N31_RS07185	DYD83_RS07670	IM678_RS10480	OHJ28_07515	PQ617_RS14335	PL145_05825
ORTHOMCL1199	13 genes,13 taxa	1	1	1	1	1	1	1	1	1	1	1	1	1	MJO48_RS07785	FXN80_RS07500	QR68_RS07055	CVE23_RS07750	DYD82_RS07675	LH89_RS04880	K0H75_RS07070	B6N31_RS07190	DYD83_RS07675	IM678_RS10485	OHJ28_07520	PQ617_RS14340	PL145_05820
ORTHOMCL1200	13 genes,13 taxa	1	1	1	1	1	1	1	1	1	1	1	1	1	MJO48_RS07790	FXN80_RS07505	QR68_RS07060	CVE23_RS07755	DYD82_RS07680	LH89_RS04875	K0H75_RS07075	B6N31_RS07195	DYD83_RS07680	IM678_RS10490	OHJ28_07525	PQ617_RS14345	PL145_05815
ORTHOMCL1201	13 genes,13 taxa	1	1	1	1	1	1	1	1	1	1	1	1	1	MJO48_RS07805	FXN80_RS07520	QR68_RS07075	CVE23_RS07765	DYD82_RS07695	LH89_RS04865	K0H75_RS07090	B6N31_RS07205	DYD83_RS07695	IM678_RS10505	OHJ28_07540	PQ617_RS14360	PL145_05805
ORTHOMCL1202	13 genes,13 taxa	1	1	1	1	1	1	1	1	1	1	1	1	1	MJO48_RS07810	FXN80_RS07525	QR68_RS07080	CVE23_RS07770	DYD82_RS07700	LH89_RS04860	K0H75_RS07095	B6N31_RS07210	DYD83_RS07700	IM678_RS10510	OHJ28_07545	PQ617_RS14365	PL145_05800
ORTHOMCL1203	13 genes,13 taxa	1	1	1	1	1	1	1	1	1	1	1	1	1	MJO48_RS07825	FXN80_RS07540	QR68_RS07095	CVE23_RS07785	DYD82_RS07715	LH89_RS04835	K0H75_RS07110	B6N31_RS07225	DYD83_RS07715	IM678_RS09610	OHJ28_07560	PQ617_RS14380	PL145_05785
ORTHOMCL1204	13 genes,13 taxa	1	1	1	1	1	1	1	1	1	1	1	1	1	MJO48_RS07830	FXN80_RS07545	QR68_RS07100	CVE23_RS07790	DYD82_RS07720	LH89_RS04830	K0H75_RS07115	B6N31_RS07230	DYD83_RS07720	IM678_RS09605	OHJ28_07565	PQ617_RS14385	PL145_05780
ORTHOMCL1205	13 genes,13 taxa	1	1	1	1	1	1	1	1	1	1	1	1	1	MJO48_RS07835	FXN80_RS07550	QR68_RS07105	CVE23_RS07795	DYD82_RS07725	LH89_RS04825	K0H75_RS07120	B6N31_RS07235	DYD83_RS07725	IM678_RS09600	OHJ28_07570	PQ617_RS14390	PL145_05775
ORTHOMCL1206	13 genes,13 taxa	1	1	1	1	1	1	1	1	1	1	1	1	1	MJO48_RS07840	FXN80_RS07555	QR68_RS07110	CVE23_RS07800	DYD82_RS07730	LH89_RS04820	K0H75_RS07125	B6N31_RS07240	DYD83_RS07730	IM678_RS09595	OHJ28_07575	PQ617_RS14395	PL145_05770
ORTHOMCL1207	13 genes,13 taxa	1	1	1	1	1	1	1	1	1	1	1	1	1	MJO48_RS07845	FXN80_RS07560	QR68_RS07115	CVE23_RS07805	DYD82_RS07735	LH89_RS04805	K0H75_RS07130	B6N31_RS07245	DYD83_RS07735	IM678_RS09590	OHJ28_07580	PQ617_RS14400	PL145_05765
ORTHOMCL1208	13 genes,13 taxa	1	1	1	1	1	1	1	1	1	1	1	1	1	MJO48_RS07850	FXN80_RS07565	QR68_RS07120	CVE23_RS07810	DYD82_RS07740	LH89_RS04800	K0H75_RS07135	B6N31_RS07250	DYD83_RS07740	IM678_RS09585	OHJ28_07585	PQ617_RS14405	PL145_05760
ORTHOMCL1209	13 genes,13 taxa	1	1	1	1	1	1	1	1	1	1	1	1	1	MJO48_RS07855	FXN80_RS07570	QR68_RS07125	CVE23_RS07815	DYD82_RS07745	LH89_RS04795	K0H75_RS07140	B6N31_RS07255	DYD83_RS07745	IM678_RS09580	OHJ28_07590	PQ617_RS14410	PL145_05755
ORTHOMCL1210	13 genes,13 taxa	1	1	1	1	1	1	1	1	1	1	1	1	1	MJO48_RS07865	FXN80_RS07580	QR68_RS07135	CVE23_RS07825	DYD82_RS07755	LH89_RS04785	K0H75_RS07150	B6N31_RS07265	DYD83_RS07755	IM678_RS09570	OHJ28_07600	PQ617_RS14420	PL145_05745
ORTHOMCL1211	13 genes,13 taxa	1	1	1	1	1	1	1	1	1	1	1	1	1	MJO48_RS07870	FXN80_RS07585	QR68_RS07140	CVE23_RS07835	DYD82_RS07760	LH89_RS04780	K0H75_RS07155	B6N31_RS07275	DYD83_RS07760	IM678_RS09565	OHJ28_07605	PQ617_RS14425	PL145_05740
ORTHOMCL1212	13 genes,13 taxa	1	1	1	1	1	1	1	1	1	1	1	1	1	MJO48_RS07875	FXN80_RS07590	QR68_RS07145	CVE23_RS07840	DYD82_RS07765	LH89_RS04775	K0H75_RS07160	B6N31_RS07280	DYD83_RS07765	IM678_RS09560	OHJ28_07610	PQ617_RS14430	PL145_05735
ORTHOMCL1213	13 genes,13 taxa	1	1	1	1	1	1	1	1	1	1	1	1	1	MJO48_RS07880	FXN80_RS07595	QR68_RS07150	CVE23_RS07845	DYD82_RS07770	LH89_RS04770	K0H75_RS07165	B6N31_RS07285	DYD83_RS07770	IM678_RS09555	OHJ28_07615	PQ617_RS14435	PL145_05730
ORTHOMCL1214	13 genes,13 taxa	1	1	1	1	1	1	1	1	1	1	1	1	1	MJO48_RS07885	FXN80_RS07600	QR68_RS07155	CVE23_RS07850	DYD82_RS07775	LH89_RS04765	K0H75_RS07170	B6N31_RS07290	DYD83_RS07775	IM678_RS09550	OHJ28_07620	PQ617_RS14440	PL145_05725
ORTHOMCL1215	13 genes,13 taxa	1	1	1	1	1	1	1	1	1	1	1	1	1	MJO48_RS07895	FXN80_RS07610	QR68_RS07165	CVE23_RS07860	DYD82_RS07785	LH89_RS04755	K0H75_RS07180	B6N31_RS07300	DYD83_RS07785	IM678_RS09540	OHJ28_07630	PQ617_RS14450	PL145_05715
ORTHOMCL1216	13 genes,13 taxa	1	1	1	1	1	1	1	1	1	1	1	1	1	MJO48_RS07905	FXN80_RS07625	QR68_RS07175	CVE23_RS07870	DYD82_RS07795	LH89_RS04740	K0H75_RS07190	B6N31_RS07310	DYD83_RS07795	IM678_RS09530	OHJ28_07645	PQ617_RS14465	PL145_05705
ORTHOMCL1217	13 genes,13 taxa	1	1	1	1	1	1	1	1	1	1	1	1	1	MJO48_RS07910	FXN80_RS07630	QR68_RS07180	CVE23_RS07875	DYD82_RS07800	LH89_RS04735	K0H75_RS07195	B6N31_RS07320	DYD83_RS07800	IM678_RS09525	OHJ28_07650	PQ617_RS14470	PL145_05700
ORTHOMCL1218	13 genes,13 taxa	1	1	1	1	1	1	1	1	1	1	1	1	1	MJO48_RS07920	FXN80_RS07640	QR68_RS07190	CVE23_RS07885	DYD82_RS07810	LH89_RS04725	K0H75_RS07205	B6N31_RS07330	DYD83_RS07810	IM678_RS09515	OHJ28_07660	PQ617_RS14480	PL145_05690
ORTHOMCL1219	13 genes,13 taxa	1	1	1	1	1	1	1	1	1	1	1	1	1	MJO48_RS07925	FXN80_RS07645	QR68_RS07195	CVE23_RS07890	DYD82_RS07815	LH89_RS04720	K0H75_RS07210	B6N31_RS07335	DYD83_RS07815	IM678_RS09510	OHJ28_07665	PQ617_RS14485	PL145_05685
ORTHOMCL1220	13 genes,13 taxa	1	1	1	1	1	1	1	1	1	1	1	1	1	MJO48_RS07930	FXN80_RS07650	QR68_RS07200	CVE23_RS07895	DYD82_RS07820	LH89_RS04715	K0H75_RS07215	B6N31_RS07340	DYD83_RS07820	IM678_RS09505	OHJ28_07670	PQ617_RS14490	PL145_05680
ORTHOMCL1221	13 genes,13 taxa	1	1	1	1	1	1	1	1	1	1	1	1	1	MJO48_RS07935	FXN80_RS07655	QR68_RS07205	CVE23_RS07900	DYD82_RS07825	LH89_RS04710	K0H75_RS07220	B6N31_RS07345	DYD83_RS07825	IM678_RS09500	OHJ28_07675	PQ617_RS14495	PL145_05675
ORTHOMCL1222	13 genes,13 taxa	1	1	1	1	1	1	1	1	1	1	1	1	1	MJO48_RS07940	FXN80_RS07660	QR68_RS07210	CVE23_RS07905	DYD82_RS07830	LH89_RS04705	K0H75_RS07225	B6N31_RS07350	DYD83_RS07830	IM678_RS09495	OHJ28_07680	PQ617_RS14500	PL145_05670
ORTHOMCL1223	13 genes,13 taxa	1	1	1	1	1	1	1	1	1	1	1	1	1	MJO48_RS07945	FXN80_RS07665	QR68_RS07215	CVE23_RS07910	DYD82_RS07835	LH89_RS04700	K0H75_RS07230	B6N31_RS07355	DYD83_RS07835	IM678_RS09490	OHJ28_07685	PQ617_RS14505	PL145_05665
ORTHOMCL1224	13 genes,13 taxa	1	1	1	1	1	1	1	1	1	1	1	1	1	MJO48_RS07950	FXN80_RS07670	QR68_RS07220	CVE23_RS07915	DYD82_RS07840	LH89_RS04695	K0H75_RS07235	B6N31_RS07360	DYD83_RS07840	IM678_RS09485	OHJ28_07690	PQ617_RS14510	PL145_05660
ORTHOMCL1225	13 genes,13 taxa	1	1	1	1	1	1	1	1	1	1	1	1	1	MJO48_RS07955	FXN80_RS07675	QR68_RS07225	CVE23_RS07920	DYD82_RS07845	LH89_RS04690	K0H75_RS07240	B6N31_RS07365	DYD83_RS07845	IM678_RS09480	OHJ28_07695	PQ617_RS14515	PL145_05655
ORTHOMCL1226	13 genes,13 taxa	1	1	1	1	1	1	1	1	1	1	1	1	1	MJO48_RS07960	FXN80_RS07680	QR68_RS07230	CVE23_RS07925	DYD82_RS07850	LH89_RS21830	K0H75_RS07245	B6N31_RS07370	DYD83_RS07850	IM678_RS09475	OHJ28_07700	PQ617_RS14520	PL145_05650
ORTHOMCL1227	13 genes,13 taxa	1	1	1	1	1	1	1	1	1	1	1	1	1	MJO48_RS07970	FXN80_RS07690	QR68_RS07240	CVE23_RS07935	DYD82_RS07860	LH89_RS04675	K0H75_RS07255	B6N31_RS07380	DYD83_RS07860	IM678_RS09465	OHJ28_07710	PQ617_RS14530	PL145_05640
ORTHOMCL1228	13 genes,13 taxa	1	1	1	1	1	1	1	1	1	1	1	1	1	MJO48_RS07980	FXN80_RS07700	QR68_RS07250	CVE23_RS07950	DYD82_RS07870	LH89_RS22045	K0H75_RS07265	B6N31_RS07390	DYD83_RS07870	IM678_RS09455	OHJ28_07720	PQ617_RS14540	PL145_05630
ORTHOMCL1229	13 genes,13 taxa	1	1	1	1	1	1	1	1	1	1	1	1	1	MJO48_RS07985	FXN80_RS07705	QR68_RS07255	CVE23_RS07955	DYD82_RS07875	LH89_RS04665	K0H75_RS07270	B6N31_RS07395	DYD83_RS07875	IM678_RS09450	OHJ28_07725	PQ617_RS14545	PL145_05625
ORTHOMCL1230	13 genes,13 taxa	1	1	1	1	1	1	1	1	1	1	1	1	1	MJO48_RS07990	FXN80_RS07710	QR68_RS07260	CVE23_RS07960	DYD82_RS07880	LH89_RS04660	K0H75_RS07275	B6N31_RS07400	DYD83_RS07880	IM678_RS09445	OHJ28_07730	PQ617_RS14550	PL145_05620
ORTHOMCL1231	13 genes,13 taxa	1	1	1	1	1	1	1	1	1	1	1	1	1	MJO48_RS08085	FXN80_RS07805	QR68_RS07440	CVE23_RS08055	DYD82_RS07970	LH89_RS04590	K0H75_RS07450	B6N31_RS07495	DYD83_RS07970	IM678_RS09355	OHJ28_08020	PQ617_RS14885	PL145_05330
ORTHOMCL1232	13 genes,13 taxa	1	1	1	1	1	1	1	1	1	1	1	1	1	MJO48_RS08090	FXN80_RS07810	QR68_RS07445	CVE23_RS08060	DYD82_RS07975	LH89_RS04585	K0H75_RS07455	B6N31_RS07500	DYD83_RS07975	IM678_RS09350	OHJ28_08025	PQ617_RS14890	PL145_05325
ORTHOMCL1233	13 genes,13 taxa	1	1	1	1	1	1	1	1	1	1	1	1	1	MJO48_RS08095	FXN80_RS07815	QR68_RS07450	CVE23_RS08065	DYD82_RS07980	LH89_RS04580	K0H75_RS07460	B6N31_RS07505	DYD83_RS07980	IM678_RS09345	OHJ28_08030	PQ617_RS14895	PL145_05320
ORTHOMCL1234	13 genes,13 taxa	1	1	1	1	1	1	1	1	1	1	1	1	1	MJO48_RS08100	FXN80_RS07820	QR68_RS07455	CVE23_RS08070	DYD82_RS07985	LH89_RS04575	K0H75_RS07465	B6N31_RS07510	DYD83_RS07985	IM678_RS09340	OHJ28_08035	PQ617_RS14900	PL145_05315
ORTHOMCL1235	13 genes,13 taxa	1	1	1	1	1	1	1	1	1	1	1	1	1	MJO48_RS08105	FXN80_RS07825	QR68_RS07460	CVE23_RS08075	DYD82_RS07990	LH89_RS04570	K0H75_RS07470	B6N31_RS07515	DYD83_RS07990	IM678_RS09335	OHJ28_08045	PQ617_RS14905	PL145_05310
ORTHOMCL1236	13 genes,13 taxa	1	1	1	1	1	1	1	1	1	1	1	1	1	MJO48_RS08110	FXN80_RS07830	QR68_RS07465	CVE23_RS08080	DYD82_RS07995	LH89_RS04565	K0H75_RS07475	B6N31_RS07520	DYD83_RS07995	IM678_RS09330	OHJ28_08050	PQ617_RS14910	PL145_05305
ORTHOMCL1237	13 genes,13 taxa	1	1	1	1	1	1	1	1	1	1	1	1	1	MJO48_RS08115	FXN80_RS07835	QR68_RS07470	CVE23_RS08085	DYD82_RS08000	LH89_RS04560	K0H75_RS07480	B6N31_RS07525	DYD83_RS08000	IM678_RS09325	OHJ28_08055	PQ617_RS14915	PL145_05300
ORTHOMCL1238	13 genes,13 taxa	1	1	1	1	1	1	1	1	1	1	1	1	1	MJO48_RS08120	FXN80_RS07840	QR68_RS07475	CVE23_RS08090	DYD82_RS08005	LH89_RS04555	K0H75_RS07485	B6N31_RS07530	DYD83_RS08005	IM678_RS09320	OHJ28_08060	PQ617_RS14920	PL145_05295
ORTHOMCL1239	13 genes,13 taxa	1	1	1	1	1	1	1	1	1	1	1	1	1	MJO48_RS08125	FXN80_RS07845	QR68_RS07480	CVE23_RS08095	DYD82_RS08010	LH89_RS04550	K0H75_RS07490	B6N31_RS07535	DYD83_RS08010	IM678_RS09315	OHJ28_08065	PQ617_RS14925	PL145_05290
ORTHOMCL1240	13 genes,13 taxa	1	1	1	1	1	1	1	1	1	1	1	1	1	MJO48_RS08130	FXN80_RS07850	QR68_RS07485	CVE23_RS08100	DYD82_RS08015	LH89_RS04545	K0H75_RS07495	B6N31_RS07540	DYD83_RS08015	IM678_RS09310	OHJ28_08070	PQ617_RS14930	PL145_05285
ORTHOMCL1241	13 genes,13 taxa	1	1	1	1	1	1	1	1	1	1	1	1	1	MJO48_RS08135	FXN80_RS07855	QR68_RS07490	CVE23_RS08105	DYD82_RS08020	LH89_RS04540	K0H75_RS07500	B6N31_RS07555	DYD83_RS08020	IM678_RS09305	OHJ28_08075	PQ617_RS14935	PL145_05280
ORTHOMCL1242	13 genes,13 taxa	1	1	1	1	1	1	1	1	1	1	1	1	1	MJO48_RS08140	FXN80_RS07860	QR68_RS07495	CVE23_RS08110	DYD82_RS08025	LH89_RS04535	K0H75_RS07505	B6N31_RS07560	DYD83_RS08025	IM678_RS09300	OHJ28_08080	PQ617_RS14940	PL145_05275
ORTHOMCL1243	13 genes,13 taxa	1	1	1	1	1	1	1	1	1	1	1	1	1	MJO48_RS08145	FXN80_RS07865	QR68_RS07500	CVE23_RS08115	DYD82_RS08030	LH89_RS04530	K0H75_RS07510	B6N31_RS07565	DYD83_RS08030	IM678_RS09295	OHJ28_08085	PQ617_RS14945	PL145_05270
ORTHOMCL1244	13 genes,13 taxa	1	1	1	1	1	1	1	1	1	1	1	1	1	MJO48_RS08150	FXN80_RS07870	QR68_RS07505	CVE23_RS08120	DYD82_RS08035	LH89_RS04525	K0H75_RS07515	B6N31_RS07570	DYD83_RS08035	IM678_RS09290	OHJ28_08090	PQ617_RS14950	PL145_05265
ORTHOMCL1245	13 genes,13 taxa	1	1	1	1	1	1	1	1	1	1	1	1	1	MJO48_RS08155	FXN80_RS07875	QR68_RS07510	CVE23_RS08125	DYD82_RS08040	LH89_RS04520	K0H75_RS07520	B6N31_RS07575	DYD83_RS08040	IM678_RS09285	OHJ28_08095	PQ617_RS14955	PL145_05260
ORTHOMCL1246	13 genes,13 taxa	1	1	1	1	1	1	1	1	1	1	1	1	1	MJO48_RS08160	FXN80_RS07880	QR68_RS07515	CVE23_RS08130	DYD82_RS08045	LH89_RS04515	K0H75_RS07525	B6N31_RS07580	DYD83_RS08045	IM678_RS09280	OHJ28_08100	PQ617_RS14960	PL145_05255
ORTHOMCL1247	13 genes,13 taxa	1	1	1	1	1	1	1	1	1	1	1	1	1	MJO48_RS08165	FXN80_RS07885	QR68_RS07520	CVE23_RS08135	DYD82_RS08050	LH89_RS04510	K0H75_RS07530	B6N31_RS07585	DYD83_RS08050	IM678_RS09275	OHJ28_08105	PQ617_RS14965	PL145_05250
ORTHOMCL1248	13 genes,13 taxa	1	1	1	1	1	1	1	1	1	1	1	1	1	MJO48_RS08170	FXN80_RS07890	QR68_RS07525	CVE23_RS08140	DYD82_RS08055	LH89_RS04505	K0H75_RS07535	B6N31_RS07590	DYD83_RS08055	IM678_RS09270	OHJ28_08110	PQ617_RS14970	PL145_05245
ORTHOMCL1249	13 genes,13 taxa	1	1	1	1	1	1	1	1	1	1	1	1	1	MJO48_RS08175	FXN80_RS07895	QR68_RS07530	CVE23_RS08145	DYD82_RS08060	LH89_RS04500	K0H75_RS07540	B6N31_RS07595	DYD83_RS08060	IM678_RS09265	OHJ28_08115	PQ617_RS14975	PL145_05240
ORTHOMCL1250	13 genes,13 taxa	1	1	1	1	1	1	1	1	1	1	1	1	1	MJO48_RS08180	FXN80_RS07900	QR68_RS07535	CVE23_RS08150	DYD82_RS08065	LH89_RS04495	K0H75_RS07545	B6N31_RS07600	DYD83_RS08065	IM678_RS09260	OHJ28_08120	PQ617_RS14980	PL145_05235
ORTHOMCL1251	13 genes,13 taxa	1	1	1	1	1	1	1	1	1	1	1	1	1	MJO48_RS08185	FXN80_RS07905	QR68_RS07540	CVE23_RS08155	DYD82_RS08070	LH89_RS04490	K0H75_RS07550	B6N31_RS07605	DYD83_RS08070	IM678_RS09255	OHJ28_08125	PQ617_RS14985	PL145_05230
ORTHOMCL1252	13 genes,13 taxa	1	1	1	1	1	1	1	1	1	1	1	1	1	MJO48_RS08190	FXN80_RS07910	QR68_RS07545	CVE23_RS08160	DYD82_RS08075	LH89_RS04485	K0H75_RS07555	B6N31_RS07610	DYD83_RS08075	IM678_RS09250	OHJ28_08130	PQ617_RS14990	PL145_05225
ORTHOMCL1253	13 genes,13 taxa	1	1	1	1	1	1	1	1	1	1	1	1	1	MJO48_RS08195	FXN80_RS07915	QR68_RS07550	CVE23_RS08165	DYD82_RS08080	LH89_RS04480	K0H75_RS07560	B6N31_RS07615	DYD83_RS08080	IM678_RS09245	OHJ28_08135	PQ617_RS14995	PL145_05220
ORTHOMCL1254	13 genes,13 taxa	1	1	1	1	1	1	1	1	1	1	1	1	1	MJO48_RS08200	FXN80_RS07920	QR68_RS07555	CVE23_RS08170	DYD82_RS08085	LH89_RS04475	K0H75_RS07565	B6N31_RS07620	DYD83_RS08085	IM678_RS09240	OHJ28_08140	PQ617_RS15000	PL145_05215
ORTHOMCL1255	13 genes,13 taxa	1	1	1	1	1	1	1	1	1	1	1	1	1	MJO48_RS08205	FXN80_RS07925	QR68_RS07560	CVE23_RS08175	DYD82_RS08090	LH89_RS04470	K0H75_RS07570	B6N31_RS07625	DYD83_RS08090	IM678_RS09235	OHJ28_08150	PQ617_RS15005	PL145_05205
ORTHOMCL1256	13 genes,13 taxa	1	1	1	1	1	1	1	1	1	1	1	1	1	MJO48_RS08210	FXN80_RS07930	QR68_RS07565	CVE23_RS08180	DYD82_RS08095	LH89_RS04465	K0H75_RS07575	B6N31_RS07630	DYD83_RS08095	IM678_RS09230	OHJ28_08155	PQ617_RS15010	PL145_05200
ORTHOMCL1257	13 genes,13 taxa	1	1	1	1	1	1	1	1	1	1	1	1	1	MJO48_RS08215	FXN80_RS07935	QR68_RS07570	CVE23_RS08185	DYD82_RS08100	LH89_RS04460	K0H75_RS07580	B6N31_RS07635	DYD83_RS08100	IM678_RS09225	OHJ28_08160	PQ617_RS15015	PL145_05195
ORTHOMCL1258	13 genes,13 taxa	1	1	1	1	1	1	1	1	1	1	1	1	1	MJO48_RS08220	FXN80_RS07940	QR68_RS07575	CVE23_RS08190	DYD82_RS08105	LH89_RS04450	K0H75_RS07585	B6N31_RS07640	DYD83_RS08105	IM678_RS09220	OHJ28_08165	PQ617_RS15020	PL145_05190
ORTHOMCL1259	13 genes,13 taxa	1	1	1	1	1	1	1	1	1	1	1	1	1	MJO48_RS08225	FXN80_RS07945	QR68_RS07580	CVE23_RS08195	DYD82_RS08110	LH89_RS04445	K0H75_RS07590	B6N31_RS07645	DYD83_RS08110	IM678_RS09215	OHJ28_08170	PQ617_RS15025	PL145_05185
ORTHOMCL1260	13 genes,13 taxa	1	1	1	1	1	1	1	1	1	1	1	1	1	MJO48_RS08240	FXN80_RS07960	QR68_RS07595	CVE23_RS08210	DYD82_RS08125	LH89_RS04430	K0H75_RS07605	B6N31_RS07660	DYD83_RS08125	IM678_RS09200	OHJ28_08185	PQ617_RS15040	PL145_05175
ORTHOMCL1261	13 genes,13 taxa	1	1	1	1	1	1	1	1	1	1	1	1	1	MJO48_RS08245	FXN80_RS07965	QR68_RS07600	CVE23_RS08215	DYD82_RS08130	LH89_RS04425	K0H75_RS07610	B6N31_RS07665	DYD83_RS08130	IM678_RS09195	OHJ28_08190	PQ617_RS15045	PL145_05170
ORTHOMCL1262	13 genes,13 taxa	1	1	1	1	1	1	1	1	1	1	1	1	1	MJO48_RS08255	FXN80_RS07975	QR68_RS07610	CVE23_RS08225	DYD82_RS08140	LH89_RS04415	K0H75_RS07620	B6N31_RS07675	DYD83_RS08140	IM678_RS09185	OHJ28_08200	PQ617_RS15055	PL145_05160
ORTHOMCL1263	13 genes,13 taxa	1	1	1	1	1	1	1	1	1	1	1	1	1	MJO48_RS08260	FXN80_RS07980	QR68_RS07615	CVE23_RS08230	DYD82_RS08145	LH89_RS04410	K0H75_RS07625	B6N31_RS07680	DYD83_RS08145	IM678_RS09180	OHJ28_08205	PQ617_RS15060	PL145_05155
ORTHOMCL1264	13 genes,13 taxa	1	1	1	1	1	1	1	1	1	1	1	1	1	MJO48_RS08265	FXN80_RS07985	QR68_RS07620	CVE23_RS08235	DYD82_RS08150	LH89_RS04405	K0H75_RS07630	B6N31_RS07685	DYD83_RS08150	IM678_RS09175	OHJ28_08210	PQ617_RS15065	PL145_05150
ORTHOMCL1265	13 genes,13 taxa	1	1	1	1	1	1	1	1	1	1	1	1	1	MJO48_RS08270	FXN80_RS07990	QR68_RS07625	CVE23_RS08240	DYD82_RS08155	LH89_RS04400	K0H75_RS07635	B6N31_RS07690	DYD83_RS08155	IM678_RS09170	OHJ28_08215	PQ617_RS15070	PL145_05145
ORTHOMCL1266	13 genes,13 taxa	1	1	1	1	1	1	1	1	1	1	1	1	1	MJO48_RS08275	FXN80_RS07995	QR68_RS07630	CVE23_RS08245	DYD82_RS08160	LH89_RS04395	K0H75_RS07640	B6N31_RS07695	DYD83_RS08160	IM678_RS09165	OHJ28_08220	PQ617_RS15075	PL145_05140
ORTHOMCL1267	13 genes,13 taxa	1	1	1	1	1	1	1	1	1	1	1	1	1	MJO48_RS08285	FXN80_RS08005	QR68_RS07635	CVE23_RS08255	DYD82_RS08170	LH89_RS04380	K0H75_RS07645	B6N31_RS07705	DYD83_RS08170	IM678_RS09155	OHJ28_08225	PQ617_RS15080	PL145_05135
ORTHOMCL1268	13 genes,13 taxa	1	1	1	1	1	1	1	1	1	1	1	1	1	MJO48_RS08290	FXN80_RS08010	QR68_RS07640	CVE23_RS08260	DYD82_RS08175	LH89_RS04375	K0H75_RS07650	B6N31_RS07710	DYD83_RS08175	IM678_RS09150	OHJ28_08230	PQ617_RS15085	PL145_05130
ORTHOMCL1269	13 genes,13 taxa	1	1	1	1	1	1	1	1	1	1	1	1	1	MJO48_RS08295	FXN80_RS08015	QR68_RS07645	CVE23_RS08265	DYD82_RS08180	LH89_RS04370	K0H75_RS07655	B6N31_RS07715	DYD83_RS08180	IM678_RS09145	OHJ28_08240	PQ617_RS15095	PL145_05125
ORTHOMCL1270	13 genes,13 taxa	1	1	1	1	1	1	1	1	1	1	1	1	1	MJO48_RS08320	FXN80_RS08050	QR68_RS07660	CVE23_RS08310	DYD82_RS08230	LH89_RS23540	K0H75_RS07670	B6N31_RS07740	DYD83_RS08230	IM678_RS09125	OHJ28_08255	PQ617_RS15110	PL145_05110
ORTHOMCL1271	13 genes,13 taxa	1	1	1	1	1	1	1	1	1	1	1	1	1	MJO48_RS08325	FXN80_RS08055	QR68_RS07665	CVE23_RS08315	DYD82_RS08235	LH89_RS23535	K0H75_RS07675	B6N31_RS07745	DYD83_RS08235	IM678_RS09120	OHJ28_08260	PQ617_RS15115	PL145_05105
ORTHOMCL1272	13 genes,13 taxa	1	1	1	1	1	1	1	1	1	1	1	1	1	MJO48_RS08330	FXN80_RS08060	QR68_RS07670	CVE23_RS08320	DYD82_RS08240	LH89_RS04340	K0H75_RS07680	B6N31_RS07750	DYD83_RS08240	IM678_RS09115	OHJ28_08265	PQ617_RS15120	PL145_05100
ORTHOMCL1273	13 genes,13 taxa	1	1	1	1	1	1	1	1	1	1	1	1	1	MJO48_RS08335	FXN80_RS08065	QR68_RS07675	CVE23_RS08325	DYD82_RS08245	LH89_RS04335	K0H75_RS07685	B6N31_RS07755	DYD83_RS08245	IM678_RS09110	OHJ28_08270	PQ617_RS15125	PL145_05095
ORTHOMCL1274	13 genes,13 taxa	1	1	1	1	1	1	1	1	1	1	1	1	1	MJO48_RS08340	FXN80_RS08070	QR68_RS07680	CVE23_RS08330	DYD82_RS08250	LH89_RS04330	K0H75_RS07690	B6N31_RS07760	DYD83_RS08250	IM678_RS09105	OHJ28_08275	PQ617_RS15130	PL145_05090
ORTHOMCL1275	13 genes,13 taxa	1	1	1	1	1	1	1	1	1	1	1	1	1	MJO48_RS08345	FXN80_RS08075	QR68_RS07685	CVE23_RS08335	DYD82_RS08255	LH89_RS04325	K0H75_RS07695	B6N31_RS07765	DYD83_RS08255	IM678_RS09100	OHJ28_08280	PQ617_RS15135	PL145_05085
ORTHOMCL1276	13 genes,13 taxa	1	1	1	1	1	1	1	1	1	1	1	1	1	MJO48_RS08350	FXN80_RS08080	QR68_RS07690	CVE23_RS08340	DYD82_RS08260	LH89_RS04320	K0H75_RS07700	B6N31_RS07770	DYD83_RS08260	IM678_RS09095	OHJ28_08285	PQ617_RS15140	PL145_05080
ORTHOMCL1277	13 genes,13 taxa	1	1	1	1	1	1	1	1	1	1	1	1	1	MJO48_RS08355	FXN80_RS08085	QR68_RS07695	CVE23_RS08345	DYD82_RS08265	LH89_RS04315	K0H75_RS07705	B6N31_RS07775	DYD83_RS08265	IM678_RS09090	OHJ28_08290	PQ617_RS15145	PL145_05075
ORTHOMCL1278	13 genes,13 taxa	1	1	1	1	1	1	1	1	1	1	1	1	1	MJO48_RS08360	FXN80_RS08090	QR68_RS07700	CVE23_RS08350	DYD82_RS08270	LH89_RS04310	K0H75_RS07710	B6N31_RS07780	DYD83_RS08270	IM678_RS09085	OHJ28_08295	PQ617_RS15150	PL145_05070
ORTHOMCL1279	13 genes,13 taxa	1	1	1	1	1	1	1	1	1	1	1	1	1	MJO48_RS08365	FXN80_RS08095	QR68_RS07705	CVE23_RS08360	DYD82_RS08275	LH89_RS04305	K0H75_RS07715	B6N31_RS07785	DYD83_RS08275	IM678_RS09080	OHJ28_08300	PQ617_RS15155	PL145_05065
ORTHOMCL1280	13 genes,13 taxa	1	1	1	1	1	1	1	1	1	1	1	1	1	MJO48_RS08380	FXN80_RS08110	QR68_RS07720	CVE23_RS08375	DYD82_RS08290	LH89_RS04290	K0H75_RS07730	B6N31_RS07800	DYD83_RS08290	IM678_RS09065	OHJ28_08315	PQ617_RS15170	PL145_05050
ORTHOMCL1281	13 genes,13 taxa	1	1	1	1	1	1	1	1	1	1	1	1	1	MJO48_RS08385	FXN80_RS08115	QR68_RS07725	CVE23_RS08380	DYD82_RS08295	LH89_RS04285	K0H75_RS07735	B6N31_RS07805	DYD83_RS08295	IM678_RS09060	OHJ28_08320	PQ617_RS15175	PL145_05045
ORTHOMCL1282	13 genes,13 taxa	1	1	1	1	1	1	1	1	1	1	1	1	1	MJO48_RS08390	FXN80_RS08120	QR68_RS07730	CVE23_RS08385	DYD82_RS08300	LH89_RS04280	K0H75_RS07745	B6N31_RS07810	DYD83_RS08300	IM678_RS09055	OHJ28_08330	PQ617_RS15185	PL145_05040
ORTHOMCL1283	13 genes,13 taxa	1	1	1	1	1	1	1	1	1	1	1	1	1	MJO48_RS08395	FXN80_RS08125	QR68_RS07735	CVE23_RS08390	DYD82_RS08305	LH89_RS04275	K0H75_RS07750	B6N31_RS07815	DYD83_RS08305	IM678_RS09050	OHJ28_08335	PQ617_RS15190	PL145_05035
ORTHOMCL1284	13 genes,13 taxa	1	1	1	1	1	1	1	1	1	1	1	1	1	MJO48_RS08400	FXN80_RS08130	QR68_RS07740	CVE23_RS08395	DYD82_RS08315	LH89_RS04270	K0H75_RS07755	B6N31_RS07820	DYD83_RS08315	IM678_RS09045	OHJ28_08340	PQ617_RS15195	PL145_05030
ORTHOMCL1285	13 genes,13 taxa	1	1	1	1	1	1	1	1	1	1	1	1	1	MJO48_RS08405	FXN80_RS08135	QR68_RS07745	CVE23_RS08400	DYD82_RS08320	LH89_RS04265	K0H75_RS07760	B6N31_RS07825	DYD83_RS08320	IM678_RS09040	OHJ28_08345	PQ617_RS15200	PL145_05025
ORTHOMCL1286	13 genes,13 taxa	1	1	1	1	1	1	1	1	1	1	1	1	1	MJO48_RS08410	FXN80_RS08140	QR68_RS07750	CVE23_RS08405	DYD82_RS08325	LH89_RS04260	K0H75_RS07765	B6N31_RS07830	DYD83_RS08325	IM678_RS09035	OHJ28_08350	PQ617_RS15205	PL145_05020
ORTHOMCL1287	13 genes,13 taxa	1	1	1	1	1	1	1	1	1	1	1	1	1	MJO48_RS08415	FXN80_RS08145	QR68_RS07755	CVE23_RS08410	DYD82_RS08330	LH89_RS04255	K0H75_RS07770	B6N31_RS07835	DYD83_RS08330	IM678_RS09030	OHJ28_08355	PQ617_RS15210	PL145_05015
ORTHOMCL1288	13 genes,13 taxa	1	1	1	1	1	1	1	1	1	1	1	1	1	MJO48_RS08420	FXN80_RS08150	QR68_RS07760	CVE23_RS08415	DYD82_RS08335	LH89_RS04250	K0H75_RS07775	B6N31_RS07840	DYD83_RS08335	IM678_RS09025	OHJ28_08360	PQ617_RS15215	PL145_05010
ORTHOMCL1289	13 genes,13 taxa	1	1	1	1	1	1	1	1	1	1	1	1	1	MJO48_RS08425	FXN80_RS08155	QR68_RS07765	CVE23_RS08420	DYD82_RS08340	LH89_RS04245	K0H75_RS07780	B6N31_RS07845	DYD83_RS08340	IM678_RS09020	OHJ28_08365	PQ617_RS15220	PL145_05005
ORTHOMCL1290	13 genes,13 taxa	1	1	1	1	1	1	1	1	1	1	1	1	1	MJO48_RS08430	FXN80_RS08160	QR68_RS07770	CVE23_RS08425	DYD82_RS08345	LH89_RS04240	K0H75_RS07785	B6N31_RS07850	DYD83_RS08345	IM678_RS09015	OHJ28_08370	PQ617_RS15225	PL145_05000
ORTHOMCL1291	13 genes,13 taxa	1	1	1	1	1	1	1	1	1	1	1	1	1	MJO48_RS08435	FXN80_RS08165	QR68_RS07775	CVE23_RS08430	DYD82_RS08350	LH89_RS04235	K0H75_RS07790	B6N31_RS07855	DYD83_RS08350	IM678_RS09010	OHJ28_08375	PQ617_RS15230	PL145_04995
ORTHOMCL1292	13 genes,13 taxa	1	1	1	1	1	1	1	1	1	1	1	1	1	MJO48_RS08440	FXN80_RS08170	QR68_RS07780	CVE23_RS08440	DYD82_RS08355	LH89_RS04230	K0H75_RS07795	B6N31_RS07865	DYD83_RS08355	IM678_RS09005	OHJ28_08380	PQ617_RS15235	PL145_04990
ORTHOMCL1293	13 genes,13 taxa	1	1	1	1	1	1	1	1	1	1	1	1	1	MJO48_RS08445	FXN80_RS08175	QR68_RS07785	CVE23_RS08445	DYD82_RS08360	LH89_RS04225	K0H75_RS07800	B6N31_RS07870	DYD83_RS08360	IM678_RS09000	OHJ28_08385	PQ617_RS15240	PL145_04985
ORTHOMCL1294	13 genes,13 taxa	1	1	1	1	1	1	1	1	1	1	1	1	1	MJO48_RS08450	FXN80_RS08180	QR68_RS07790	CVE23_RS08450	DYD82_RS08365	LH89_RS04220	K0H75_RS07805	B6N31_RS07875	DYD83_RS08365	IM678_RS08995	OHJ28_08390	PQ617_RS15245	PL145_04980
ORTHOMCL1295	13 genes,13 taxa	1	1	1	1	1	1	1	1	1	1	1	1	1	MJO48_RS08455	FXN80_RS08185	QR68_RS07795	CVE23_RS08455	DYD82_RS08370	LH89_RS04215	K0H75_RS07810	B6N31_RS07880	DYD83_RS08370	IM678_RS08990	OHJ28_08395	PQ617_RS15250	PL145_04975
ORTHOMCL1296	13 genes,13 taxa	1	1	1	1	1	1	1	1	1	1	1	1	1	MJO48_RS08460	FXN80_RS08190	QR68_RS07800	CVE23_RS08460	DYD82_RS08375	LH89_RS04210	K0H75_RS07815	B6N31_RS07885	DYD83_RS08375	IM678_RS08985	OHJ28_08400	PQ617_RS15255	PL145_04970
ORTHOMCL1297	13 genes,13 taxa	1	1	1	1	1	1	1	1	1	1	1	1	1	MJO48_RS08480	FXN80_RS08205	QR68_RS07815	CVE23_RS08480	DYD82_RS08395	LH89_RS04200	K0H75_RS07830	B6N31_RS07900	DYD83_RS08395	IM678_RS08970	OHJ28_08415	PQ617_RS15270	PL145_04955
ORTHOMCL1298	13 genes,13 taxa	1	1	1	1	1	1	1	1	1	1	1	1	1	MJO48_RS08490	FXN80_RS08215	QR68_RS07825	CVE23_RS08495	DYD82_RS08405	LH89_RS04190	K0H75_RS07840	B6N31_RS07915	DYD83_RS08405	IM678_RS08960	OHJ28_08425	PQ617_RS15280	PL145_04940
ORTHOMCL1299	13 genes,13 taxa	1	1	1	1	1	1	1	1	1	1	1	1	1	MJO48_RS08495	FXN80_RS08220	QR68_RS07830	CVE23_RS08500	DYD82_RS08410	LH89_RS04185	K0H75_RS07845	B6N31_RS07920	DYD83_RS08410	IM678_RS08955	OHJ28_08430	PQ617_RS15285	PL145_04935
ORTHOMCL1300	13 genes,13 taxa	1	1	1	1	1	1	1	1	1	1	1	1	1	MJO48_RS08500	FXN80_RS08225	QR68_RS07835	CVE23_RS08505	DYD82_RS08415	LH89_RS04180	K0H75_RS07850	B6N31_RS07925	DYD83_RS08415	IM678_RS08950	OHJ28_08435	PQ617_RS15290	PL145_04930
ORTHOMCL1301	13 genes,13 taxa	1	1	1	1	1	1	1	1	1	1	1	1	1	MJO48_RS08505	FXN80_RS08230	QR68_RS07840	CVE23_RS08510	DYD82_RS08420	LH89_RS04175	K0H75_RS07855	B6N31_RS07930	DYD83_RS08420	IM678_RS08945	OHJ28_08440	PQ617_RS15295	PL145_04925
ORTHOMCL1302	13 genes,13 taxa	1	1	1	1	1	1	1	1	1	1	1	1	1	MJO48_RS08510	FXN80_RS08235	QR68_RS07845	CVE23_RS08515	DYD82_RS08425	LH89_RS04170	K0H75_RS07860	B6N31_RS07935	DYD83_RS08425	IM678_RS08940	OHJ28_08445	PQ617_RS15300	PL145_04920
ORTHOMCL1303	13 genes,13 taxa	1	1	1	1	1	1	1	1	1	1	1	1	1	MJO48_RS08515	FXN80_RS08240	QR68_RS07850	CVE23_RS08520	DYD82_RS08430	LH89_RS04165	K0H75_RS07865	B6N31_RS07940	DYD83_RS08430	IM678_RS08935	OHJ28_08475	PQ617_RS15305	PL145_04915
ORTHOMCL1304	13 genes,13 taxa	1	1	1	1	1	1	1	1	1	1	1	1	1	MJO48_RS08525	FXN80_RS08250	QR68_RS07860	CVE23_RS08530	DYD82_RS08440	LH89_RS04160	K0H75_RS07875	B6N31_RS07950	DYD83_RS08440	IM678_RS08925	OHJ28_08485	PQ617_RS15315	PL145_04865
ORTHOMCL1305	13 genes,13 taxa	1	1	1	1	1	1	1	1	1	1	1	1	1	MJO48_RS08530	FXN80_RS08255	QR68_RS07865	CVE23_RS08535	DYD82_RS08445	LH89_RS04155	K0H75_RS07880	B6N31_RS07955	DYD83_RS08445	IM678_RS08920	OHJ28_08490	PQ617_RS15320	PL145_04860
ORTHOMCL1306	13 genes,13 taxa	1	1	1	1	1	1	1	1	1	1	1	1	1	MJO48_RS08545	FXN80_RS08270	QR68_RS07880	CVE23_RS08550	DYD82_RS08460	LH89_RS04150	K0H75_RS07895	B6N31_RS07970	DYD83_RS08460	IM678_RS08905	OHJ28_08505	PQ617_RS15335	PL145_04835
ORTHOMCL1307	13 genes,13 taxa	1	1	1	1	1	1	1	1	1	1	1	1	1	MJO48_RS08570	FXN80_RS08295	QR68_RS07905	CVE23_RS08575	DYD82_RS08485	LH89_RS04125	K0H75_RS07920	B6N31_RS07995	DYD83_RS08485	IM678_RS08880	OHJ28_08530	PQ617_RS15360	PL145_04830
ORTHOMCL1308	13 genes,13 taxa	1	1	1	1	1	1	1	1	1	1	1	1	1	MJO48_RS08575	FXN80_RS08300	QR68_RS07910	CVE23_RS08580	DYD82_RS08490	LH89_RS04120	K0H75_RS07925	B6N31_RS08000	DYD83_RS08490	IM678_RS08875	OHJ28_08535	PQ617_RS15365	PL145_04825
ORTHOMCL1309	13 genes,13 taxa	1	1	1	1	1	1	1	1	1	1	1	1	1	MJO48_RS08585	FXN80_RS08310	QR68_RS07920	CVE23_RS08590	DYD82_RS08500	LH89_RS04110	K0H75_RS07935	B6N31_RS08010	DYD83_RS08500	IM678_RS08865	OHJ28_08545	PQ617_RS15375	PL145_04815
ORTHOMCL1310	13 genes,13 taxa	1	1	1	1	1	1	1	1	1	1	1	1	1	MJO48_RS08590	FXN80_RS08315	QR68_RS07925	CVE23_RS08595	DYD82_RS08505	LH89_RS04105	K0H75_RS07940	B6N31_RS08015	DYD83_RS08505	IM678_RS08860	OHJ28_08550	PQ617_RS15380	PL145_04810
ORTHOMCL1311	13 genes,13 taxa	1	1	1	1	1	1	1	1	1	1	1	1	1	MJO48_RS08595	FXN80_RS08320	QR68_RS07930	CVE23_RS08600	DYD82_RS08510	LH89_RS04100	K0H75_RS07945	B6N31_RS08020	DYD83_RS08510	IM678_RS08855	OHJ28_08555	PQ617_RS15385	PL145_04805
ORTHOMCL1312	13 genes,13 taxa	1	1	1	1	1	1	1	1	1	1	1	1	1	MJO48_RS08600	FXN80_RS08325	QR68_RS07935	CVE23_RS08605	DYD82_RS08515	LH89_RS04095	K0H75_RS07950	B6N31_RS08025	DYD83_RS08515	IM678_RS08850	OHJ28_08560	PQ617_RS15390	PL145_04800
ORTHOMCL1313	13 genes,13 taxa	1	1	1	1	1	1	1	1	1	1	1	1	1	MJO48_RS08605	FXN80_RS08330	QR68_RS07940	CVE23_RS08610	DYD82_RS08520	LH89_RS04090	K0H75_RS07955	B6N31_RS08030	DYD83_RS08520	IM678_RS08845	OHJ28_08565	PQ617_RS15395	PL145_04795
ORTHOMCL1314	13 genes,13 taxa	1	1	1	1	1	1	1	1	1	1	1	1	1	MJO48_RS08610	FXN80_RS08335	QR68_RS07945	CVE23_RS08615	DYD82_RS08525	LH89_RS04085	K0H75_RS07960	B6N31_RS08035	DYD83_RS08525	IM678_RS08840	OHJ28_08570	PQ617_RS15400	PL145_04790
ORTHOMCL1315	13 genes,13 taxa	1	1	1	1	1	1	1	1	1	1	1	1	1	MJO48_RS08615	FXN80_RS08340	QR68_RS07950	CVE23_RS08620	DYD82_RS08530	LH89_RS04080	K0H75_RS07965	B6N31_RS08040	DYD83_RS08530	IM678_RS08835	OHJ28_08575	PQ617_RS15405	PL145_04785
ORTHOMCL1316	13 genes,13 taxa	1	1	1	1	1	1	1	1	1	1	1	1	1	MJO48_RS08620	FXN80_RS08345	QR68_RS07955	CVE23_RS08625	DYD82_RS08535	LH89_RS04075	K0H75_RS07970	B6N31_RS08045	DYD83_RS08535	IM678_RS08830	OHJ28_08580	PQ617_RS15410	PL145_04780
ORTHOMCL1317	13 genes,13 taxa	1	1	1	1	1	1	1	1	1	1	1	1	1	MJO48_RS08625	FXN80_RS08350	QR68_RS07960	CVE23_RS08630	DYD82_RS08540	LH89_RS04070	K0H75_RS07975	B6N31_RS08050	DYD83_RS08540	IM678_RS21200	OHJ28_08590	PQ617_RS15415	PL145_04775
ORTHOMCL1318	13 genes,13 taxa	1	1	1	1	1	1	1	1	1	1	1	1	1	MJO48_RS08630	FXN80_RS08355	QR68_RS07965	CVE23_RS08635	DYD82_RS08545	LH89_RS04065	K0H75_RS07980	B6N31_RS08055	DYD83_RS08545	IM678_RS21195	OHJ28_08595	PQ617_RS15420	PL145_04770
ORTHOMCL1319	13 genes,13 taxa	1	1	1	1	1	1	1	1	1	1	1	1	1	MJO48_RS08635	FXN80_RS08360	QR68_RS07970	CVE23_RS08640	DYD82_RS08550	LH89_RS04060	K0H75_RS07985	B6N31_RS08060	DYD83_RS08550	IM678_RS21190	OHJ28_08600	PQ617_RS15425	PL145_04765
ORTHOMCL1320	13 genes,13 taxa	1	1	1	1	1	1	1	1	1	1	1	1	1	MJO48_RS08640	FXN80_RS08365	QR68_RS07975	CVE23_RS08645	DYD82_RS08555	LH89_RS04055	K0H75_RS07990	B6N31_RS08065	DYD83_RS08555	IM678_RS21185	OHJ28_08605	PQ617_RS15430	PL145_04760
ORTHOMCL1321	13 genes,13 taxa	1	1	1	1	1	1	1	1	1	1	1	1	1	MJO48_RS08645	FXN80_RS08370	QR68_RS07980	CVE23_RS08650	DYD82_RS08560	LH89_RS04050	K0H75_RS07995	B6N31_RS08070	DYD83_RS08560	IM678_RS06650	OHJ28_08610	PQ617_RS15435	PL145_04755
ORTHOMCL1322	13 genes,13 taxa	1	1	1	1	1	1	1	1	1	1	1	1	1	MJO48_RS08650	FXN80_RS08375	QR68_RS07985	CVE23_RS08655	DYD82_RS08565	LH89_RS04045	K0H75_RS08000	B6N31_RS08075	DYD83_RS08565	IM678_RS06645	OHJ28_08615	PQ617_RS15440	PL145_04750
ORTHOMCL1323	13 genes,13 taxa	1	1	1	1	1	1	1	1	1	1	1	1	1	MJO48_RS08660	FXN80_RS08385	QR68_RS07995	CVE23_RS08665	DYD82_RS08575	LH89_RS04035	K0H75_RS08010	B6N31_RS08085	DYD83_RS08575	IM678_RS06635	OHJ28_08625	PQ617_RS15450	PL145_04740
ORTHOMCL1324	13 genes,13 taxa	1	1	1	1	1	1	1	1	1	1	1	1	1	MJO48_RS08665	FXN80_RS08390	QR68_RS08000	CVE23_RS08670	DYD82_RS08580	LH89_RS04030	K0H75_RS08015	B6N31_RS08090	DYD83_RS08580	IM678_RS06630	OHJ28_08630	PQ617_RS15455	PL145_04735
ORTHOMCL1325	13 genes,13 taxa	1	1	1	1	1	1	1	1	1	1	1	1	1	MJO48_RS08670	FXN80_RS08395	QR68_RS08005	CVE23_RS08675	DYD82_RS08585	LH89_RS04025	K0H75_RS08020	B6N31_RS08095	DYD83_RS08585	IM678_RS06625	OHJ28_08635	PQ617_RS15460	PL145_04730
ORTHOMCL1326	13 genes,13 taxa	1	1	1	1	1	1	1	1	1	1	1	1	1	MJO48_RS08675	FXN80_RS08400	QR68_RS08010	CVE23_RS08680	DYD82_RS08590	LH89_RS04020	K0H75_RS08025	B6N31_RS08100	DYD83_RS08590	IM678_RS06620	OHJ28_08640	PQ617_RS15465	PL145_04725
ORTHOMCL1327	13 genes,13 taxa	1	1	1	1	1	1	1	1	1	1	1	1	1	MJO48_RS08695	FXN80_RS08420	QR68_RS08030	CVE23_RS08700	DYD82_RS08610	LH89_RS04010	K0H75_RS08045	B6N31_RS08120	DYD83_RS08610	IM678_RS06600	OHJ28_08650	PQ617_RS15475	PL145_04705
ORTHOMCL1328	13 genes,13 taxa	1	1	1	1	1	1	1	1	1	1	1	1	1	MJO48_RS08700	FXN80_RS08425	QR68_RS08035	CVE23_RS08705	DYD82_RS08615	LH89_RS04005	K0H75_RS08050	B6N31_RS08125	DYD83_RS08615	IM678_RS06595	OHJ28_08655	PQ617_RS15480	PL145_04700
ORTHOMCL1329	13 genes,13 taxa	1	1	1	1	1	1	1	1	1	1	1	1	1	MJO48_RS08705	FXN80_RS08430	QR68_RS08040	CVE23_RS08710	DYD82_RS08620	LH89_RS04000	K0H75_RS08055	B6N31_RS08130	DYD83_RS08620	IM678_RS06590	OHJ28_08660	PQ617_RS15485	PL145_04695
ORTHOMCL1330	13 genes,13 taxa	1	1	1	1	1	1	1	1	1	1	1	1	1	MJO48_RS08710	FXN80_RS08435	QR68_RS08045	CVE23_RS08715	DYD82_RS08625	LH89_RS03995	K0H75_RS08060	B6N31_RS08140	DYD83_RS08625	IM678_RS06585	OHJ28_08665	PQ617_RS15490	PL145_04690
ORTHOMCL1331	13 genes,13 taxa	1	1	1	1	1	1	1	1	1	1	1	1	1	MJO48_RS08715	FXN80_RS08440	QR68_RS08050	CVE23_RS08720	DYD82_RS08630	LH89_RS03990	K0H75_RS08065	B6N31_RS08145	DYD83_RS08630	IM678_RS06580	OHJ28_08670	PQ617_RS15495	PL145_04685
ORTHOMCL1332	13 genes,13 taxa	1	1	1	1	1	1	1	1	1	1	1	1	1	MJO48_RS08720	FXN80_RS08445	QR68_RS08055	CVE23_RS08725	DYD82_RS08635	LH89_RS03985	K0H75_RS08070	B6N31_RS08150	DYD83_RS08635	IM678_RS06575	OHJ28_08675	PQ617_RS15500	PL145_04680
ORTHOMCL1333	13 genes,13 taxa	1	1	1	1	1	1	1	1	1	1	1	1	1	MJO48_RS08725	FXN80_RS08450	QR68_RS08060	CVE23_RS08735	DYD82_RS08640	LH89_RS03980	K0H75_RS08075	B6N31_RS08155	DYD83_RS08640	IM678_RS06570	OHJ28_08680	PQ617_RS15505	PL145_04675
ORTHOMCL1334	13 genes,13 taxa	1	1	1	1	1	1	1	1	1	1	1	1	1	MJO48_RS08730	FXN80_RS08455	QR68_RS08065	CVE23_RS08740	DYD82_RS08645	LH89_RS03975	K0H75_RS08080	B6N31_RS08160	DYD83_RS08645	IM678_RS06565	OHJ28_08685	PQ617_RS15510	PL145_04670
ORTHOMCL1335	13 genes,13 taxa	1	1	1	1	1	1	1	1	1	1	1	1	1	MJO48_RS08735	FXN80_RS08460	QR68_RS08070	CVE23_RS08745	DYD82_RS08650	LH89_RS03970	K0H75_RS08085	B6N31_RS08165	DYD83_RS08650	IM678_RS06560	OHJ28_08690	PQ617_RS15515	PL145_04665
ORTHOMCL1336	13 genes,13 taxa	1	1	1	1	1	1	1	1	1	1	1	1	1	MJO48_RS08750	FXN80_RS08475	QR68_RS08085	CVE23_RS08760	DYD82_RS08665	LH89_RS03955	K0H75_RS08100	B6N31_RS08180	DYD83_RS08665	IM678_RS06545	OHJ28_08705	PQ617_RS15530	PL145_04650
ORTHOMCL1337	13 genes,13 taxa	1	1	1	1	1	1	1	1	1	1	1	1	1	MJO48_RS08755	FXN80_RS08480	QR68_RS08090	CVE23_RS08765	DYD82_RS08670	LH89_RS03950	K0H75_RS08105	B6N31_RS08185	DYD83_RS08670	IM678_RS06540	OHJ28_08710	PQ617_RS15535	PL145_04645
ORTHOMCL1338	13 genes,13 taxa	1	1	1	1	1	1	1	1	1	1	1	1	1	MJO48_RS08760	FXN80_RS08485	QR68_RS08095	CVE23_RS08770	DYD82_RS08675	LH89_RS03945	K0H75_RS08110	B6N31_RS08190	DYD83_RS08675	IM678_RS06535	OHJ28_08715	PQ617_RS15540	PL145_04640
ORTHOMCL1339	13 genes,13 taxa	1	1	1	1	1	1	1	1	1	1	1	1	1	MJO48_RS08765	FXN80_RS08490	QR68_RS08100	CVE23_RS08775	DYD82_RS08680	LH89_RS03940	K0H75_RS08115	B6N31_RS08195	DYD83_RS08680	IM678_RS06530	OHJ28_08720	PQ617_RS15545	PL145_04635
ORTHOMCL1340	13 genes,13 taxa	1	1	1	1	1	1	1	1	1	1	1	1	1	MJO48_RS08770	FXN80_RS08495	QR68_RS08105	CVE23_RS08780	DYD82_RS08685	LH89_RS03935	K0H75_RS08120	B6N31_RS08200	DYD83_RS08685	IM678_RS06525	OHJ28_08725	PQ617_RS15550	PL145_04630
ORTHOMCL1341	13 genes,13 taxa	1	1	1	1	1	1	1	1	1	1	1	1	1	MJO48_RS08780	FXN80_RS08505	QR68_RS08115	CVE23_RS08795	DYD82_RS08695	LH89_RS03920	K0H75_RS08130	B6N31_RS08215	DYD83_RS08695	IM678_RS06515	OHJ28_08735	PQ617_RS15560	PL145_04620
ORTHOMCL1342	13 genes,13 taxa	1	1	1	1	1	1	1	1	1	1	1	1	1	MJO48_RS08785	FXN80_RS08510	QR68_RS08120	CVE23_RS08800	DYD82_RS08700	LH89_RS03915	K0H75_RS08135	B6N31_RS08220	DYD83_RS08700	IM678_RS06510	OHJ28_08740	PQ617_RS15565	PL145_04615
ORTHOMCL1343	13 genes,13 taxa	1	1	1	1	1	1	1	1	1	1	1	1	1	MJO48_RS08790	FXN80_RS08515	QR68_RS08125	CVE23_RS08805	DYD82_RS08705	LH89_RS03910	K0H75_RS08140	B6N31_RS08225	DYD83_RS08705	IM678_RS06505	OHJ28_08745	PQ617_RS15570	PL145_04610
ORTHOMCL1344	13 genes,13 taxa	1	1	1	1	1	1	1	1	1	1	1	1	1	MJO48_RS08795	FXN80_RS08520	QR68_RS08130	CVE23_RS08810	DYD82_RS08710	LH89_RS03905	K0H75_RS08145	B6N31_RS08230	DYD83_RS08710	IM678_RS06500	OHJ28_08750	PQ617_RS15575	PL145_04605
ORTHOMCL1345	13 genes,13 taxa	1	1	1	1	1	1	1	1	1	1	1	1	1	MJO48_RS08800	FXN80_RS08525	QR68_RS08135	CVE23_RS08815	DYD82_RS08715	LH89_RS03900	K0H75_RS08150	B6N31_RS08235	DYD83_RS08715	IM678_RS06495	OHJ28_08755	PQ617_RS15580	PL145_04600
ORTHOMCL1346	13 genes,13 taxa	1	1	1	1	1	1	1	1	1	1	1	1	1	MJO48_RS08805	FXN80_RS08530	QR68_RS08140	CVE23_RS08820	DYD82_RS08720	LH89_RS03895	K0H75_RS08155	B6N31_RS08240	DYD83_RS08720	IM678_RS06490	OHJ28_08760	PQ617_RS15585	PL145_04595
ORTHOMCL1347	13 genes,13 taxa	1	1	1	1	1	1	1	1	1	1	1	1	1	MJO48_RS08810	FXN80_RS08535	QR68_RS08145	CVE23_RS08825	DYD82_RS08725	LH89_RS03890	K0H75_RS08160	B6N31_RS08245	DYD83_RS08725	IM678_RS06485	OHJ28_08765	PQ617_RS15590	PL145_04590
ORTHOMCL1348	13 genes,13 taxa	1	1	1	1	1	1	1	1	1	1	1	1	1	MJO48_RS08815	FXN80_RS08540	QR68_RS08150	CVE23_RS08830	DYD82_RS08730	LH89_RS03885	K0H75_RS08165	B6N31_RS08250	DYD83_RS08730	IM678_RS06480	OHJ28_08770	PQ617_RS15595	PL145_04585
ORTHOMCL1349	13 genes,13 taxa	1	1	1	1	1	1	1	1	1	1	1	1	1	MJO48_RS08825	FXN80_RS08550	QR68_RS08160	CVE23_RS08840	DYD82_RS08740	LH89_RS03880	K0H75_RS08175	B6N31_RS08255	DYD83_RS08740	IM678_RS06475	OHJ28_08775	PQ617_RS15605	PL145_04580
ORTHOMCL1350	13 genes,13 taxa	1	1	1	1	1	1	1	1	1	1	1	1	1	MJO48_RS08830	FXN80_RS08555	QR68_RS08165	CVE23_RS08845	DYD82_RS08745	LH89_RS03875	K0H75_RS08180	B6N31_RS08260	DYD83_RS08745	IM678_RS06470	OHJ28_08780	PQ617_RS15610	PL145_04575
ORTHOMCL1351	13 genes,13 taxa	1	1	1	1	1	1	1	1	1	1	1	1	1	MJO48_RS08835	FXN80_RS08560	QR68_RS08170	CVE23_RS08850	DYD82_RS08750	LH89_RS03870	K0H75_RS08185	B6N31_RS08265	DYD83_RS08750	IM678_RS06465	OHJ28_08785	PQ617_RS15615	PL145_04570
ORTHOMCL1352	13 genes,13 taxa	1	1	1	1	1	1	1	1	1	1	1	1	1	MJO48_RS08840	FXN80_RS08565	QR68_RS08175	CVE23_RS08855	DYD82_RS08755	LH89_RS03865	K0H75_RS08190	B6N31_RS08270	DYD83_RS08755	IM678_RS06460	OHJ28_08790	PQ617_RS15620	PL145_04565
ORTHOMCL1353	13 genes,13 taxa	1	1	1	1	1	1	1	1	1	1	1	1	1	MJO48_RS08850	FXN80_RS08575	QR68_RS08185	CVE23_RS08865	DYD82_RS08765	LH89_RS03860	K0H75_RS08200	B6N31_RS08280	DYD83_RS08765	IM678_RS06450	OHJ28_08800	PQ617_RS15630	PL145_04555
ORTHOMCL1354	13 genes,13 taxa	1	1	1	1	1	1	1	1	1	1	1	1	1	MJO48_RS09090	FXN80_RS08850	QR68_RS08205	CVE23_RS08885	DYD82_RS08785	LH89_RS03840	K0H75_RS08220	B6N31_RS08525	DYD83_RS08785	IM678_RS04570	OHJ28_09050	PQ617_RS15920	PL145_04325
ORTHOMCL1355	13 genes,13 taxa	1	1	1	1	1	1	1	1	1	1	1	1	1	MJO48_RS09110	FXN80_RS08870	QR68_RS08380	CVE23_RS08905	DYD82_RS08805	LH89_RS22000	K0H75_RS08395	B6N31_RS08545	DYD83_RS08805	IM678_RS04590	OHJ28_09070	PQ617_RS15940	PL145_04305
ORTHOMCL1356	13 genes,13 taxa	1	1	1	1	1	1	1	1	1	1	1	1	1	MJO48_RS09115	FXN80_RS08875	QR68_RS08385	CVE23_RS08910	DYD82_RS08810	LH89_RS03825	K0H75_RS08400	B6N31_RS08550	DYD83_RS08810	IM678_RS04595	OHJ28_09075	PQ617_RS15945	PL145_04300
ORTHOMCL1357	13 genes,13 taxa	1	1	1	1	1	1	1	1	1	1	1	1	1	MJO48_RS09120	FXN80_RS08880	QR68_RS08390	CVE23_RS08915	DYD82_RS08815	LH89_RS03820	K0H75_RS08405	B6N31_RS08555	DYD83_RS08815	IM678_RS04600	OHJ28_09080	PQ617_RS15950	PL145_04295
ORTHOMCL1358	13 genes,13 taxa	1	1	1	1	1	1	1	1	1	1	1	1	1	MJO48_RS09125	FXN80_RS08885	QR68_RS08395	CVE23_RS08920	DYD82_RS08820	LH89_RS03815	K0H75_RS08410	B6N31_RS08560	DYD83_RS08820	IM678_RS04605	OHJ28_09085	PQ617_RS15955	PL145_04290
ORTHOMCL1359	13 genes,13 taxa	1	1	1	1	1	1	1	1	1	1	1	1	1	MJO48_RS09130	FXN80_RS08890	QR68_RS08400	CVE23_RS08930	DYD82_RS08825	LH89_RS03810	K0H75_RS08415	B6N31_RS08565	DYD83_RS08825	IM678_RS04610	OHJ28_09090	PQ617_RS15960	PL145_04285
ORTHOMCL1360	13 genes,13 taxa	1	1	1	1	1	1	1	1	1	1	1	1	1	MJO48_RS09135	FXN80_RS08895	QR68_RS08405	CVE23_RS08935	DYD82_RS08830	LH89_RS03805	K0H75_RS08420	B6N31_RS08570	DYD83_RS08830	IM678_RS04615	OHJ28_09095	PQ617_RS15965	PL145_04280
ORTHOMCL1361	13 genes,13 taxa	1	1	1	1	1	1	1	1	1	1	1	1	1	MJO48_RS09140	FXN80_RS08900	QR68_RS08410	CVE23_RS08940	DYD82_RS08835	LH89_RS03800	K0H75_RS08425	B6N31_RS08575	DYD83_RS08835	IM678_RS04620	OHJ28_09100	PQ617_RS15975	PL145_04275
ORTHOMCL1362	13 genes,13 taxa	1	1	1	1	1	1	1	1	1	1	1	1	1	MJO48_RS09145	FXN80_RS08905	QR68_RS08415	CVE23_RS08945	DYD82_RS08840	LH89_RS03795	K0H75_RS08430	B6N31_RS08580	DYD83_RS08840	IM678_RS04625	OHJ28_09105	PQ617_RS15980	PL145_04270
ORTHOMCL1363	13 genes,13 taxa	1	1	1	1	1	1	1	1	1	1	1	1	1	MJO48_RS09150	FXN80_RS08910	QR68_RS08420	CVE23_RS08950	DYD82_RS08845	LH89_RS03790	K0H75_RS08435	B6N31_RS08585	DYD83_RS08845	IM678_RS04630	OHJ28_09110	PQ617_RS15985	PL145_04265
ORTHOMCL1364	13 genes,13 taxa	1	1	1	1	1	1	1	1	1	1	1	1	1	MJO48_RS09155	FXN80_RS08915	QR68_RS08425	CVE23_RS08955	DYD82_RS08850	LH89_RS03785	K0H75_RS08440	B6N31_RS08590	DYD83_RS08850	IM678_RS04635	OHJ28_09115	PQ617_RS15990	PL145_04260
ORTHOMCL1365	13 genes,13 taxa	1	1	1	1	1	1	1	1	1	1	1	1	1	MJO48_RS09165	FXN80_RS08925	QR68_RS08435	CVE23_RS08965	DYD82_RS08860	LH89_RS03775	K0H75_RS08450	B6N31_RS08600	DYD83_RS08860	IM678_RS04645	OHJ28_09125	PQ617_RS16000	PL145_04250
ORTHOMCL1366	13 genes,13 taxa	1	1	1	1	1	1	1	1	1	1	1	1	1	MJO48_RS09170	FXN80_RS08930	QR68_RS08440	CVE23_RS08970	DYD82_RS08865	LH89_RS03770	K0H75_RS08455	B6N31_RS08605	DYD83_RS08865	IM678_RS04650	OHJ28_09130	PQ617_RS16005	PL145_04245
ORTHOMCL1367	13 genes,13 taxa	1	1	1	1	1	1	1	1	1	1	1	1	1	MJO48_RS09175	FXN80_RS08935	QR68_RS08445	CVE23_RS08975	DYD82_RS08870	LH89_RS03765	K0H75_RS08460	B6N31_RS08610	DYD83_RS08870	IM678_RS04655	OHJ28_09135	PQ617_RS16010	PL145_04240
ORTHOMCL1368	13 genes,13 taxa	1	1	1	1	1	1	1	1	1	1	1	1	1	MJO48_RS09180	FXN80_RS08940	QR68_RS08450	CVE23_RS08980	DYD82_RS08875	LH89_RS03760	K0H75_RS08465	B6N31_RS08615	DYD83_RS08875	IM678_RS04660	OHJ28_09140	PQ617_RS16015	PL145_04235
ORTHOMCL1369	13 genes,13 taxa	1	1	1	1	1	1	1	1	1	1	1	1	1	MJO48_RS09185	FXN80_RS08945	QR68_RS08455	CVE23_RS08985	DYD82_RS08880	LH89_RS03755	K0H75_RS08470	B6N31_RS08620	DYD83_RS08880	IM678_RS04665	OHJ28_09145	PQ617_RS16020	PL145_04230
ORTHOMCL1370	13 genes,13 taxa	1	1	1	1	1	1	1	1	1	1	1	1	1	MJO48_RS09195	FXN80_RS08955	QR68_RS08465	CVE23_RS08995	DYD82_RS08890	LH89_RS03740	K0H75_RS08480	B6N31_RS08630	DYD83_RS08890	IM678_RS04675	OHJ28_09155	PQ617_RS16030	PL145_04220
ORTHOMCL1371	13 genes,13 taxa	1	1	1	1	1	1	1	1	1	1	1	1	1	MJO48_RS09205	FXN80_RS08965	QR68_RS08475	CVE23_RS09005	DYD82_RS08900	LH89_RS03730	K0H75_RS08490	B6N31_RS08640	DYD83_RS08900	IM678_RS04685	OHJ28_09165	PQ617_RS16040	PL145_04210
ORTHOMCL1372	13 genes,13 taxa	1	1	1	1	1	1	1	1	1	1	1	1	1	MJO48_RS09210	FXN80_RS08970	QR68_RS08480	CVE23_RS09010	DYD82_RS08905	LH89_RS03725	K0H75_RS08495	B6N31_RS08645	DYD83_RS08905	IM678_RS04690	OHJ28_09170	PQ617_RS16045	PL145_04205
ORTHOMCL1373	13 genes,13 taxa	1	1	1	1	1	1	1	1	1	1	1	1	1	MJO48_RS09215	FXN80_RS08975	QR68_RS08485	CVE23_RS09015	DYD82_RS08910	LH89_RS03720	K0H75_RS08500	B6N31_RS08650	DYD83_RS08910	IM678_RS04695	OHJ28_09175	PQ617_RS16050	PL145_04200
ORTHOMCL1374	13 genes,13 taxa	1	1	1	1	1	1	1	1	1	1	1	1	1	MJO48_RS09220	FXN80_RS08980	QR68_RS08490	CVE23_RS09020	DYD82_RS08915	LH89_RS21995	K0H75_RS08505	B6N31_RS08655	DYD83_RS08915	IM678_RS04700	OHJ28_09180	PQ617_RS16055	PL145_04195
ORTHOMCL1375	13 genes,13 taxa	1	1	1	1	1	1	1	1	1	1	1	1	1	MJO48_RS09225	FXN80_RS08985	QR68_RS08495	CVE23_RS09025	DYD82_RS08920	LH89_RS03715	K0H75_RS08510	B6N31_RS08660	DYD83_RS08920	IM678_RS04705	OHJ28_09185	PQ617_RS16060	PL145_04190
ORTHOMCL1376	13 genes,13 taxa	1	1	1	1	1	1	1	1	1	1	1	1	1	MJO48_RS09230	FXN80_RS08990	QR68_RS08500	CVE23_RS09030	DYD82_RS08925	LH89_RS03710	K0H75_RS08515	B6N31_RS08665	DYD83_RS08925	IM678_RS04710	OHJ28_09190	PQ617_RS16065	PL145_04185
ORTHOMCL1377	13 genes,13 taxa	1	1	1	1	1	1	1	1	1	1	1	1	1	MJO48_RS09235	FXN80_RS08995	QR68_RS08505	CVE23_RS09035	DYD82_RS08930	LH89_RS03705	K0H75_RS08520	B6N31_RS08670	DYD83_RS08930	IM678_RS04715	OHJ28_09195	PQ617_RS16070	PL145_04180
ORTHOMCL1378	13 genes,13 taxa	1	1	1	1	1	1	1	1	1	1	1	1	1	MJO48_RS09240	FXN80_RS09000	QR68_RS08510	CVE23_RS09040	DYD82_RS08935	LH89_RS03700	K0H75_RS08525	B6N31_RS08675	DYD83_RS08935	IM678_RS04720	OHJ28_09200	PQ617_RS16075	PL145_04175
ORTHOMCL1379	13 genes,13 taxa	1	1	1	1	1	1	1	1	1	1	1	1	1	MJO48_RS09245	FXN80_RS09005	QR68_RS08515	CVE23_RS09045	DYD82_RS08940	LH89_RS03695	K0H75_RS08530	B6N31_RS08680	DYD83_RS08940	IM678_RS04725	OHJ28_09205	PQ617_RS16080	PL145_04170
ORTHOMCL1380	13 genes,13 taxa	1	1	1	1	1	1	1	1	1	1	1	1	1	MJO48_RS09250	FXN80_RS09010	QR68_RS08520	CVE23_RS09050	DYD82_RS08945	LH89_RS03690	K0H75_RS08535	B6N31_RS08685	DYD83_RS08945	IM678_RS04730	OHJ28_09210	PQ617_RS16085	PL145_04165
ORTHOMCL1381	13 genes,13 taxa	1	1	1	1	1	1	1	1	1	1	1	1	1	MJO48_RS09260	FXN80_RS09020	QR68_RS08530	CVE23_RS09060	DYD82_RS08955	LH89_RS03680	K0H75_RS08545	B6N31_RS08695	DYD83_RS08955	IM678_RS04740	OHJ28_09220	PQ617_RS16095	PL145_04155
ORTHOMCL1382	13 genes,13 taxa	1	1	1	1	1	1	1	1	1	1	1	1	1	MJO48_RS09265	FXN80_RS09025	QR68_RS08535	CVE23_RS09065	DYD82_RS08960	LH89_RS03675	K0H75_RS08550	B6N31_RS08700	DYD83_RS08960	IM678_RS04745	OHJ28_09225	PQ617_RS16100	PL145_04150
ORTHOMCL1383	13 genes,13 taxa	1	1	1	1	1	1	1	1	1	1	1	1	1	MJO48_RS09270	FXN80_RS09035	QR68_RS08540	CVE23_RS09075	DYD82_RS08965	LH89_RS03670	K0H75_RS08555	B6N31_RS08710	DYD83_RS08965	IM678_RS04750	OHJ28_09230	PQ617_RS16105	PL145_04145
ORTHOMCL1384	13 genes,13 taxa	1	1	1	1	1	1	1	1	1	1	1	1	1	MJO48_RS09275	FXN80_RS09040	QR68_RS08545	CVE23_RS09080	DYD82_RS08970	LH89_RS03665	K0H75_RS08560	B6N31_RS08715	DYD83_RS08970	IM678_RS04755	OHJ28_09235	PQ617_RS16110	PL145_04140
ORTHOMCL1385	13 genes,13 taxa	1	1	1	1	1	1	1	1	1	1	1	1	1	MJO48_RS09280	FXN80_RS09045	QR68_RS08550	CVE23_RS09085	DYD82_RS08975	LH89_RS03660	K0H75_RS08565	B6N31_RS08720	DYD83_RS08975	IM678_RS04760	OHJ28_09240	PQ617_RS16115	PL145_04135
ORTHOMCL1386	13 genes,13 taxa	1	1	1	1	1	1	1	1	1	1	1	1	1	MJO48_RS09285	FXN80_RS09050	QR68_RS08555	CVE23_RS09090	DYD82_RS08980	LH89_RS03655	K0H75_RS08570	B6N31_RS08725	DYD83_RS08980	IM678_RS04765	OHJ28_09245	PQ617_RS16120	PL145_04130
ORTHOMCL1387	13 genes,13 taxa	1	1	1	1	1	1	1	1	1	1	1	1	1	MJO48_RS09290	FXN80_RS09055	QR68_RS08560	CVE23_RS09095	DYD82_RS08985	LH89_RS03650	K0H75_RS08575	B6N31_RS08730	DYD83_RS08985	IM678_RS04770	OHJ28_09250	PQ617_RS16125	PL145_04125
ORTHOMCL1388	13 genes,13 taxa	1	1	1	1	1	1	1	1	1	1	1	1	1	MJO48_RS09295	FXN80_RS09060	QR68_RS08565	CVE23_RS09100	DYD82_RS08990	LH89_RS03645	K0H75_RS08580	B6N31_RS08735	DYD83_RS08990	IM678_RS04775	OHJ28_09255	PQ617_RS16130	PL145_04120
ORTHOMCL1389	13 genes,13 taxa	1	1	1	1	1	1	1	1	1	1	1	1	1	MJO48_RS09300	FXN80_RS09065	QR68_RS08570	CVE23_RS09105	DYD82_RS08995	LH89_RS03640	K0H75_RS08585	B6N31_RS08740	DYD83_RS08995	IM678_RS04780	OHJ28_09260	PQ617_RS16135	PL145_04115
ORTHOMCL1390	13 genes,13 taxa	1	1	1	1	1	1	1	1	1	1	1	1	1	MJO48_RS09305	FXN80_RS09070	QR68_RS08575	CVE23_RS09110	DYD82_RS09000	LH89_RS03635	K0H75_RS08590	B6N31_RS08745	DYD83_RS09000	IM678_RS04785	OHJ28_09265	PQ617_RS16140	PL145_04110
ORTHOMCL1391	13 genes,13 taxa	1	1	1	1	1	1	1	1	1	1	1	1	1	MJO48_RS09310	FXN80_RS09075	QR68_RS08580	CVE23_RS09115	DYD82_RS09005	LH89_RS03630	K0H75_RS08595	B6N31_RS08750	DYD83_RS09005	IM678_RS04790	OHJ28_09270	PQ617_RS16145	PL145_04105
ORTHOMCL1392	13 genes,13 taxa	1	1	1	1	1	1	1	1	1	1	1	1	1	MJO48_RS09315	FXN80_RS09080	QR68_RS08585	CVE23_RS09120	DYD82_RS09010	LH89_RS03625	K0H75_RS08600	B6N31_RS08755	DYD83_RS09010	IM678_RS04795	OHJ28_09275	PQ617_RS16150	PL145_04100
ORTHOMCL1393	13 genes,13 taxa	1	1	1	1	1	1	1	1	1	1	1	1	1	MJO48_RS09320	FXN80_RS09085	QR68_RS08590	CVE23_RS09125	DYD82_RS09015	LH89_RS03620	K0H75_RS08605	B6N31_RS08760	DYD83_RS09015	IM678_RS04800	OHJ28_09280	PQ617_RS16155	PL145_04095
ORTHOMCL1394	13 genes,13 taxa	1	1	1	1	1	1	1	1	1	1	1	1	1	MJO48_RS09325	FXN80_RS09090	QR68_RS08595	CVE23_RS09130	DYD82_RS09020	LH89_RS03615	K0H75_RS08610	B6N31_RS08765	DYD83_RS09020	IM678_RS04805	OHJ28_09285	PQ617_RS16160	PL145_04090
ORTHOMCL1395	13 genes,13 taxa	1	1	1	1	1	1	1	1	1	1	1	1	1	MJO48_RS09330	FXN80_RS09095	QR68_RS08600	CVE23_RS09135	DYD82_RS09025	LH89_RS03610	K0H75_RS08615	B6N31_RS08770	DYD83_RS09025	IM678_RS04810	OHJ28_09290	PQ617_RS16165	PL145_04085
ORTHOMCL1396	13 genes,13 taxa	1	1	1	1	1	1	1	1	1	1	1	1	1	MJO48_RS09335	FXN80_RS09100	QR68_RS08605	CVE23_RS09140	DYD82_RS09030	LH89_RS03605	K0H75_RS08620	B6N31_RS08775	DYD83_RS09030	IM678_RS04815	OHJ28_09295	PQ617_RS16170	PL145_04080
ORTHOMCL1397	13 genes,13 taxa	1	1	1	1	1	1	1	1	1	1	1	1	1	MJO48_RS09340	FXN80_RS09105	QR68_RS08610	CVE23_RS09145	DYD82_RS09035	LH89_RS03600	K0H75_RS08625	B6N31_RS08780	DYD83_RS09035	IM678_RS04820	OHJ28_09300	PQ617_RS16175	PL145_04075
ORTHOMCL1398	13 genes,13 taxa	1	1	1	1	1	1	1	1	1	1	1	1	1	MJO48_RS09345	FXN80_RS09110	QR68_RS08615	CVE23_RS09155	DYD82_RS09040	LH89_RS03595	K0H75_RS08630	B6N31_RS08790	DYD83_RS09040	IM678_RS04825	OHJ28_09305	PQ617_RS16180	PL145_04070
ORTHOMCL1399	13 genes,13 taxa	1	1	1	1	1	1	1	1	1	1	1	1	1	MJO48_RS09350	FXN80_RS09115	QR68_RS08620	CVE23_RS09160	DYD82_RS09045	LH89_RS03590	K0H75_RS08635	B6N31_RS08795	DYD83_RS09045	IM678_RS04830	OHJ28_09310	PQ617_RS16185	PL145_04065
ORTHOMCL1400	13 genes,13 taxa	1	1	1	1	1	1	1	1	1	1	1	1	1	MJO48_RS09355	FXN80_RS09125	QR68_RS08630	CVE23_RS09170	DYD82_RS09055	LH89_RS03580	K0H75_RS08645	B6N31_RS08805	DYD83_RS09055	IM678_RS04840	OHJ28_09315	PQ617_RS16195	PL145_04060
ORTHOMCL1401	13 genes,13 taxa	1	1	1	1	1	1	1	1	1	1	1	1	1	MJO48_RS09360	FXN80_RS09130	QR68_RS08635	CVE23_RS09175	DYD82_RS09060	LH89_RS03575	K0H75_RS08650	B6N31_RS08810	DYD83_RS09060	IM678_RS04845	OHJ28_09320	PQ617_RS16200	PL145_04055
ORTHOMCL1402	13 genes,13 taxa	1	1	1	1	1	1	1	1	1	1	1	1	1	MJO48_RS09365	FXN80_RS09135	QR68_RS08640	CVE23_RS09180	DYD82_RS09065	LH89_RS03570	K0H75_RS08655	B6N31_RS08815	DYD83_RS09065	IM678_RS04850	OHJ28_09325	PQ617_RS16205	PL145_04050
ORTHOMCL1403	13 genes,13 taxa	1	1	1	1	1	1	1	1	1	1	1	1	1	MJO48_RS09370	FXN80_RS09140	QR68_RS08645	CVE23_RS09185	DYD82_RS09070	LH89_RS03565	K0H75_RS08660	B6N31_RS08820	DYD83_RS09070	IM678_RS04855	OHJ28_09330	PQ617_RS16210	PL145_04045
ORTHOMCL1404	13 genes,13 taxa	1	1	1	1	1	1	1	1	1	1	1	1	1	MJO48_RS09375	FXN80_RS09145	QR68_RS08650	CVE23_RS09190	DYD82_RS09075	LH89_RS03560	K0H75_RS08665	B6N31_RS08825	DYD83_RS09075	IM678_RS04860	OHJ28_09335	PQ617_RS16215	PL145_04040
ORTHOMCL1405	13 genes,13 taxa	1	1	1	1	1	1	1	1	1	1	1	1	1	MJO48_RS09380	FXN80_RS09150	QR68_RS08655	CVE23_RS09195	DYD82_RS09080	LH89_RS03555	K0H75_RS08670	B6N31_RS08830	DYD83_RS09080	IM678_RS04865	OHJ28_09340	PQ617_RS16220	PL145_04035
ORTHOMCL1406	13 genes,13 taxa	1	1	1	1	1	1	1	1	1	1	1	1	1	MJO48_RS09385	FXN80_RS09155	QR68_RS08660	CVE23_RS09200	DYD82_RS09085	LH89_RS03550	K0H75_RS08675	B6N31_RS08835	DYD83_RS09085	IM678_RS04870	OHJ28_09345	PQ617_RS16225	PL145_04030
ORTHOMCL1407	13 genes,13 taxa	1	1	1	1	1	1	1	1	1	1	1	1	1	MJO48_RS09390	FXN80_RS09160	QR68_RS08665	CVE23_RS09205	DYD82_RS09090	LH89_RS03545	K0H75_RS08680	B6N31_RS08840	DYD83_RS09090	IM678_RS04875	OHJ28_09350	PQ617_RS16230	PL145_04025
ORTHOMCL1408	13 genes,13 taxa	1	1	1	1	1	1	1	1	1	1	1	1	1	MJO48_RS09395	FXN80_RS09165	QR68_RS08670	CVE23_RS09210	DYD82_RS09095	LH89_RS03540	K0H75_RS08685	B6N31_RS08845	DYD83_RS09095	IM678_RS04880	OHJ28_09355	PQ617_RS16235	PL145_04020
ORTHOMCL1409	13 genes,13 taxa	1	1	1	1	1	1	1	1	1	1	1	1	1	MJO48_RS09405	FXN80_RS09175	QR68_RS08675	CVE23_RS09215	DYD82_RS09100	LH89_RS03535	K0H75_RS08690	B6N31_RS08850	DYD83_RS09100	IM678_RS04885	OHJ28_09360	PQ617_RS16240	PL145_04015
ORTHOMCL1410	13 genes,13 taxa	1	1	1	1	1	1	1	1	1	1	1	1	1	MJO48_RS09415	FXN80_RS09185	QR68_RS08685	CVE23_RS09230	DYD82_RS09110	LH89_RS03525	K0H75_RS08700	B6N31_RS08865	DYD83_RS09110	IM678_RS04895	OHJ28_09370	PQ617_RS16250	PL145_04000
ORTHOMCL1411	13 genes,13 taxa	1	1	1	1	1	1	1	1	1	1	1	1	1	MJO48_RS09420	FXN80_RS09190	QR68_RS08690	CVE23_RS09235	DYD82_RS09115	LH89_RS03520	K0H75_RS08705	B6N31_RS08870	DYD83_RS09115	IM678_RS04900	OHJ28_09375	PQ617_RS16255	PL145_03995
ORTHOMCL1412	13 genes,13 taxa	1	1	1	1	1	1	1	1	1	1	1	1	1	MJO48_RS09435	FXN80_RS09205	QR68_RS08705	CVE23_RS09245	DYD82_RS09125	LH89_RS03505	K0H75_RS08720	B6N31_RS08880	DYD83_RS09125	IM678_RS04910	OHJ28_09390	PQ617_RS16270	PL145_03980
ORTHOMCL1413	13 genes,13 taxa	1	1	1	1	1	1	1	1	1	1	1	1	1	MJO48_RS09440	FXN80_RS09210	QR68_RS08710	CVE23_RS09250	DYD82_RS09130	LH89_RS03500	K0H75_RS08725	B6N31_RS08885	DYD83_RS09130	IM678_RS04915	OHJ28_09395	PQ617_RS16275	PL145_03975
ORTHOMCL1414	13 genes,13 taxa	1	1	1	1	1	1	1	1	1	1	1	1	1	MJO48_RS09445	FXN80_RS09215	QR68_RS08715	CVE23_RS09255	DYD82_RS09135	LH89_RS03495	K0H75_RS08730	B6N31_RS08890	DYD83_RS09135	IM678_RS04920	OHJ28_09400	PQ617_RS16280	PL145_03970
ORTHOMCL1415	13 genes,13 taxa	1	1	1	1	1	1	1	1	1	1	1	1	1	MJO48_RS09450	FXN80_RS09220	QR68_RS08720	CVE23_RS09260	DYD82_RS09140	LH89_RS03490	K0H75_RS08735	B6N31_RS08895	DYD83_RS09140	IM678_RS04925	OHJ28_09405	PQ617_RS16285	PL145_03965
ORTHOMCL1416	13 genes,13 taxa	1	1	1	1	1	1	1	1	1	1	1	1	1	MJO48_RS09455	FXN80_RS09225	QR68_RS08725	CVE23_RS09265	DYD82_RS09145	LH89_RS03485	K0H75_RS08740	B6N31_RS08900	DYD83_RS09145	IM678_RS04930	OHJ28_09410	PQ617_RS16290	PL145_03960
ORTHOMCL1417	13 genes,13 taxa	1	1	1	1	1	1	1	1	1	1	1	1	1	MJO48_RS09460	FXN80_RS09230	QR68_RS08730	CVE23_RS09270	DYD82_RS09150	LH89_RS03480	K0H75_RS08745	B6N31_RS08905	DYD83_RS09150	IM678_RS04935	OHJ28_09415	PQ617_RS16295	PL145_03955
ORTHOMCL1418	13 genes,13 taxa	1	1	1	1	1	1	1	1	1	1	1	1	1	MJO48_RS09465	FXN80_RS09235	QR68_RS08735	CVE23_RS09275	DYD82_RS09155	LH89_RS03475	K0H75_RS08750	B6N31_RS08910	DYD83_RS09155	IM678_RS04940	OHJ28_09420	PQ617_RS16300	PL145_03950
ORTHOMCL1419	13 genes,13 taxa	1	1	1	1	1	1	1	1	1	1	1	1	1	MJO48_RS09470	FXN80_RS09240	QR68_RS08740	CVE23_RS09280	DYD82_RS09160	LH89_RS03470	K0H75_RS08755	B6N31_RS08915	DYD83_RS09160	IM678_RS04945	OHJ28_09425	PQ617_RS16305	PL145_03945
ORTHOMCL1420	13 genes,13 taxa	1	1	1	1	1	1	1	1	1	1	1	1	1	MJO48_RS09475	FXN80_RS09245	QR68_RS08745	CVE23_RS09285	DYD82_RS09165	LH89_RS03465	K0H75_RS08760	B6N31_RS08920	DYD83_RS09165	IM678_RS04950	OHJ28_09430	PQ617_RS16310	PL145_03940
ORTHOMCL1421	13 genes,13 taxa	1	1	1	1	1	1	1	1	1	1	1	1	1	MJO48_RS09480	FXN80_RS09250	QR68_RS08750	CVE23_RS09290	DYD82_RS09170	LH89_RS03460	K0H75_RS08765	B6N31_RS08925	DYD83_RS09170	IM678_RS04955	OHJ28_09435	PQ617_RS16315	PL145_03935
ORTHOMCL1422	13 genes,13 taxa	1	1	1	1	1	1	1	1	1	1	1	1	1	MJO48_RS09485	FXN80_RS09255	QR68_RS08755	CVE23_RS09295	DYD82_RS09175	LH89_RS03455	K0H75_RS08770	B6N31_RS08930	DYD83_RS09175	IM678_RS04960	OHJ28_09440	PQ617_RS16320	PL145_03930
ORTHOMCL1423	13 genes,13 taxa	1	1	1	1	1	1	1	1	1	1	1	1	1	MJO48_RS09490	FXN80_RS09260	QR68_RS08760	CVE23_RS09300	DYD82_RS09180	LH89_RS03450	K0H75_RS08775	B6N31_RS08935	DYD83_RS09180	IM678_RS04965	OHJ28_09445	PQ617_RS16325	PL145_03925
ORTHOMCL1424	13 genes,13 taxa	1	1	1	1	1	1	1	1	1	1	1	1	1	MJO48_RS09495	FXN80_RS09265	QR68_RS08765	CVE23_RS09305	DYD82_RS09185	LH89_RS03445	K0H75_RS08780	B6N31_RS08940	DYD83_RS09185	IM678_RS04970	OHJ28_09450	PQ617_RS16330	PL145_03920
ORTHOMCL1425	13 genes,13 taxa	1	1	1	1	1	1	1	1	1	1	1	1	1	MJO48_RS09500	FXN80_RS09270	QR68_RS08770	CVE23_RS09310	DYD82_RS09190	LH89_RS03440	K0H75_RS08785	B6N31_RS08945	DYD83_RS09190	IM678_RS04975	OHJ28_09455	PQ617_RS16335	PL145_03910
ORTHOMCL1426	13 genes,13 taxa	1	1	1	1	1	1	1	1	1	1	1	1	1	MJO48_RS09505	FXN80_RS09275	QR68_RS08775	CVE23_RS09315	DYD82_RS09195	LH89_RS03435	K0H75_RS08790	B6N31_RS08950	DYD83_RS09195	IM678_RS04980	OHJ28_09460	PQ617_RS16340	PL145_03905
ORTHOMCL1427	13 genes,13 taxa	1	1	1	1	1	1	1	1	1	1	1	1	1	MJO48_RS09510	FXN80_RS09280	QR68_RS08780	CVE23_RS09320	DYD82_RS09200	LH89_RS03430	K0H75_RS08795	B6N31_RS08955	DYD83_RS09200	IM678_RS04985	OHJ28_09465	PQ617_RS16345	PL145_03900
ORTHOMCL1428	13 genes,13 taxa	1	1	1	1	1	1	1	1	1	1	1	1	1	MJO48_RS09515	FXN80_RS09285	QR68_RS08785	CVE23_RS09325	DYD82_RS09205	LH89_RS03425	K0H75_RS08800	B6N31_RS08960	DYD83_RS09205	IM678_RS04990	OHJ28_09470	PQ617_RS16350	PL145_03895
ORTHOMCL1429	13 genes,13 taxa	1	1	1	1	1	1	1	1	1	1	1	1	1	MJO48_RS09520	FXN80_RS09290	QR68_RS08790	CVE23_RS09330	DYD82_RS09210	LH89_RS03420	K0H75_RS08805	B6N31_RS08965	DYD83_RS09210	IM678_RS04995	OHJ28_09475	PQ617_RS16355	PL145_03890
ORTHOMCL1430	13 genes,13 taxa	1	1	1	1	1	1	1	1	1	1	1	1	1	MJO48_RS09525	FXN80_RS09295	QR68_RS08795	CVE23_RS09335	DYD82_RS09215	LH89_RS03415	K0H75_RS08810	B6N31_RS08970	DYD83_RS09215	IM678_RS05000	OHJ28_09480	PQ617_RS16360	PL145_03885
ORTHOMCL1431	13 genes,13 taxa	1	1	1	1	1	1	1	1	1	1	1	1	1	MJO48_RS09530	FXN80_RS09300	QR68_RS08800	CVE23_RS09340	DYD82_RS09220	LH89_RS03410	K0H75_RS08815	B6N31_RS08975	DYD83_RS09220	IM678_RS05005	OHJ28_09485	PQ617_RS16365	PL145_03880
ORTHOMCL1432	13 genes,13 taxa	1	1	1	1	1	1	1	1	1	1	1	1	1	MJO48_RS09535	FXN80_RS09305	QR68_RS08805	CVE23_RS09345	DYD82_RS09225	LH89_RS03405	K0H75_RS08820	B6N31_RS08980	DYD83_RS09225	IM678_RS05010	OHJ28_09490	PQ617_RS16370	PL145_03875
ORTHOMCL1433	13 genes,13 taxa	1	1	1	1	1	1	1	1	1	1	1	1	1	MJO48_RS09540	FXN80_RS09310	QR68_RS08810	CVE23_RS09350	DYD82_RS09230	LH89_RS03400	K0H75_RS08825	B6N31_RS08985	DYD83_RS09230	IM678_RS05015	OHJ28_09495	PQ617_RS16375	PL145_03870
ORTHOMCL1434	13 genes,13 taxa	1	1	1	1	1	1	1	1	1	1	1	1	1	MJO48_RS09545	FXN80_RS09315	QR68_RS08815	CVE23_RS09355	DYD82_RS09235	LH89_RS03395	K0H75_RS08830	B6N31_RS08990	DYD83_RS09235	IM678_RS05020	OHJ28_09500	PQ617_RS16380	PL145_03865
ORTHOMCL1435	13 genes,13 taxa	1	1	1	1	1	1	1	1	1	1	1	1	1	MJO48_RS09550	FXN80_RS09320	QR68_RS08820	CVE23_RS09360	DYD82_RS09240	LH89_RS03390	K0H75_RS08835	B6N31_RS08995	DYD83_RS09240	IM678_RS05025	OHJ28_09505	PQ617_RS16385	PL145_03860
ORTHOMCL1436	13 genes,13 taxa	1	1	1	1	1	1	1	1	1	1	1	1	1	MJO48_RS09555	FXN80_RS09325	QR68_RS08825	CVE23_RS09365	DYD82_RS09245	LH89_RS03385	K0H75_RS08840	B6N31_RS09000	DYD83_RS09245	IM678_RS05030	OHJ28_09510	PQ617_RS16390	PL145_03855
ORTHOMCL1437	13 genes,13 taxa	1	1	1	1	1	1	1	1	1	1	1	1	1	MJO48_RS09560	FXN80_RS09330	QR68_RS08830	CVE23_RS09370	DYD82_RS09250	LH89_RS03380	K0H75_RS08845	B6N31_RS09005	DYD83_RS09250	IM678_RS05035	OHJ28_09515	PQ617_RS16395	PL145_03850
ORTHOMCL1438	13 genes,13 taxa	1	1	1	1	1	1	1	1	1	1	1	1	1	MJO48_RS09575	FXN80_RS09345	QR68_RS08845	CVE23_RS09380	DYD82_RS09265	LH89_RS03370	K0H75_RS08860	B6N31_RS09015	DYD83_RS09265	IM678_RS05045	OHJ28_09525	PQ617_RS16405	PL145_03840
ORTHOMCL1439	13 genes,13 taxa	1	1	1	1	1	1	1	1	1	1	1	1	1	MJO48_RS09580	FXN80_RS09350	QR68_RS08850	CVE23_RS09385	DYD82_RS09270	LH89_RS03365	K0H75_RS08865	B6N31_RS09020	DYD83_RS09270	IM678_RS05050	OHJ28_09530	PQ617_RS16410	PL145_03835
ORTHOMCL1440	13 genes,13 taxa	1	1	1	1	1	1	1	1	1	1	1	1	1	MJO48_RS09585	FXN80_RS09355	QR68_RS08855	CVE23_RS09390	DYD82_RS09275	LH89_RS03360	K0H75_RS08870	B6N31_RS09025	DYD83_RS09275	IM678_RS05055	OHJ28_09535	PQ617_RS16415	PL145_03830
ORTHOMCL1441	13 genes,13 taxa	1	1	1	1	1	1	1	1	1	1	1	1	1	MJO48_RS09590	FXN80_RS09360	QR68_RS08860	CVE23_RS09395	DYD82_RS09280	LH89_RS03355	K0H75_RS08875	B6N31_RS09030	DYD83_RS09280	IM678_RS05060	OHJ28_09545	PQ617_RS16420	PL145_03825
ORTHOMCL1442	13 genes,13 taxa	1	1	1	1	1	1	1	1	1	1	1	1	1	MJO48_RS09595	FXN80_RS09365	QR68_RS08865	CVE23_RS09400	DYD82_RS09285	LH89_RS03350	K0H75_RS08880	B6N31_RS09035	DYD83_RS09285	IM678_RS12705	OHJ28_09555	PQ617_RS16425	PL145_03820
ORTHOMCL1443	13 genes,13 taxa	1	1	1	1	1	1	1	1	1	1	1	1	1	MJO48_RS09605	FXN80_RS09375	QR68_RS08875	CVE23_RS09410	DYD82_RS09295	LH89_RS03335	K0H75_RS08890	B6N31_RS09045	DYD83_RS09295	IM678_RS12715	OHJ28_09565	PQ617_RS16435	PL145_03815
ORTHOMCL1444	13 genes,13 taxa	1	1	1	1	1	1	1	1	1	1	1	1	1	MJO48_RS09610	FXN80_RS09380	QR68_RS08880	CVE23_RS09415	DYD82_RS09300	LH89_RS03330	K0H75_RS08895	B6N31_RS09050	DYD83_RS09300	IM678_RS12720	OHJ28_09570	PQ617_RS16440	PL145_03810
ORTHOMCL1445	13 genes,13 taxa	1	1	1	1	1	1	1	1	1	1	1	1	1	MJO48_RS09615	FXN80_RS09385	QR68_RS08885	CVE23_RS09420	DYD82_RS09305	LH89_RS03325	K0H75_RS08900	B6N31_RS09055	DYD83_RS09305	IM678_RS12725	OHJ28_09575	PQ617_RS16445	PL145_03805
ORTHOMCL1446	13 genes,13 taxa	1	1	1	1	1	1	1	1	1	1	1	1	1	MJO48_RS09620	FXN80_RS09390	QR68_RS08890	CVE23_RS09425	DYD82_RS09310	LH89_RS03320	K0H75_RS08905	B6N31_RS09060	DYD83_RS09310	IM678_RS12730	OHJ28_09580	PQ617_RS16450	PL145_03800
ORTHOMCL1447	13 genes,13 taxa	1	1	1	1	1	1	1	1	1	1	1	1	1	MJO48_RS09625	FXN80_RS09395	QR68_RS08895	CVE23_RS09430	DYD82_RS09315	LH89_RS03315	K0H75_RS08910	B6N31_RS09065	DYD83_RS09315	IM678_RS12735	OHJ28_09585	PQ617_RS16455	PL145_03795
ORTHOMCL1448	13 genes,13 taxa	1	1	1	1	1	1	1	1	1	1	1	1	1	MJO48_RS09630	FXN80_RS09400	QR68_RS08900	CVE23_RS09435	DYD82_RS09320	LH89_RS03310	K0H75_RS08915	B6N31_RS09070	DYD83_RS09320	IM678_RS12740	OHJ28_09590	PQ617_RS16460	PL145_03790
ORTHOMCL1449	13 genes,13 taxa	1	1	1	1	1	1	1	1	1	1	1	1	1	MJO48_RS09635	FXN80_RS09405	QR68_RS08905	CVE23_RS09440	DYD82_RS09325	LH89_RS03305	K0H75_RS08920	B6N31_RS09075	DYD83_RS09325	IM678_RS12745	OHJ28_09595	PQ617_RS16465	PL145_03785
ORTHOMCL1450	13 genes,13 taxa	1	1	1	1	1	1	1	1	1	1	1	1	1	MJO48_RS09640	FXN80_RS09410	QR68_RS08910	CVE23_RS09445	DYD82_RS09330	LH89_RS03300	K0H75_RS08925	B6N31_RS09080	DYD83_RS09330	IM678_RS12750	OHJ28_09600	PQ617_RS16470	PL145_03780
ORTHOMCL1451	13 genes,13 taxa	1	1	1	1	1	1	1	1	1	1	1	1	1	MJO48_RS09645	FXN80_RS09415	QR68_RS08915	CVE23_RS09450	DYD82_RS09335	LH89_RS03295	K0H75_RS08930	B6N31_RS09085	DYD83_RS09335	IM678_RS12755	OHJ28_09605	PQ617_RS16475	PL145_03775
ORTHOMCL1452	13 genes,13 taxa	1	1	1	1	1	1	1	1	1	1	1	1	1	MJO48_RS09650	FXN80_RS09420	QR68_RS08920	CVE23_RS09455	DYD82_RS09340	LH89_RS03290	K0H75_RS08935	B6N31_RS09090	DYD83_RS09340	IM678_RS12760	OHJ28_09610	PQ617_RS16480	PL145_03770
ORTHOMCL1453	13 genes,13 taxa	1	1	1	1	1	1	1	1	1	1	1	1	1	MJO48_RS09655	FXN80_RS09425	QR68_RS08925	CVE23_RS09460	DYD82_RS09345	LH89_RS03285	K0H75_RS08940	B6N31_RS09095	DYD83_RS09345	IM678_RS12765	OHJ28_09615	PQ617_RS16485	PL145_03765
ORTHOMCL1454	13 genes,13 taxa	1	1	1	1	1	1	1	1	1	1	1	1	1	MJO48_RS09670	FXN80_RS09440	QR68_RS08940	CVE23_RS09475	DYD82_RS09360	LH89_RS03265	K0H75_RS08955	B6N31_RS09115	DYD83_RS09360	IM678_RS12780	OHJ28_09630	PQ617_RS16500	PL145_03750
ORTHOMCL1455	13 genes,13 taxa	1	1	1	1	1	1	1	1	1	1	1	1	1	MJO48_RS09790	FXN80_RS09475	QR68_RS08990	CVE23_RS09510	DYD82_RS09395	LH89_RS03225	K0H75_RS09005	B6N31_RS09165	DYD83_RS09395	IM678_RS12815	OHJ28_09770	PQ617_RS16530	PL145_03700
ORTHOMCL1456	13 genes,13 taxa	1	1	1	1	1	1	1	1	1	1	1	1	1	MJO48_RS09795	FXN80_RS09480	QR68_RS08995	CVE23_RS09515	DYD82_RS09400	LH89_RS03220	K0H75_RS09010	B6N31_RS09170	DYD83_RS09400	IM678_RS12820	OHJ28_09775	PQ617_RS16535	PL145_03695
ORTHOMCL1457	13 genes,13 taxa	1	1	1	1	1	1	1	1	1	1	1	1	1	MJO48_RS09800	FXN80_RS09485	QR68_RS09000	CVE23_RS09520	DYD82_RS09405	LH89_RS03215	K0H75_RS09015	B6N31_RS09175	DYD83_RS09405	IM678_RS12825	OHJ28_09780	PQ617_RS16540	PL145_03690
ORTHOMCL1458	13 genes,13 taxa	1	1	1	1	1	1	1	1	1	1	1	1	1	MJO48_RS09805	FXN80_RS09490	QR68_RS09005	CVE23_RS09525	DYD82_RS09410	LH89_RS03210	K0H75_RS09020	B6N31_RS09180	DYD83_RS09410	IM678_RS12830	OHJ28_09785	PQ617_RS16545	PL145_03685
ORTHOMCL1459	13 genes,13 taxa	1	1	1	1	1	1	1	1	1	1	1	1	1	MJO48_RS09810	FXN80_RS09495	QR68_RS09010	CVE23_RS09530	DYD82_RS09415	LH89_RS03205	K0H75_RS09025	B6N31_RS09185	DYD83_RS09415	IM678_RS12835	OHJ28_09790	PQ617_RS16550	PL145_03680
ORTHOMCL1460	13 genes,13 taxa	1	1	1	1	1	1	1	1	1	1	1	1	1	MJO48_RS09815	FXN80_RS09500	QR68_RS09015	CVE23_RS09535	DYD82_RS09420	LH89_RS03200	K0H75_RS09030	B6N31_RS09190	DYD83_RS09420	IM678_RS12840	OHJ28_09795	PQ617_RS16555	PL145_03675
ORTHOMCL1461	13 genes,13 taxa	1	1	1	1	1	1	1	1	1	1	1	1	1	MJO48_RS09825	FXN80_RS09505	QR68_RS09020	CVE23_RS09540	DYD82_RS09425	LH89_RS03195	K0H75_RS09035	B6N31_RS09195	DYD83_RS09425	IM678_RS12845	OHJ28_09800	PQ617_RS16560	PL145_03670
ORTHOMCL1462	13 genes,13 taxa	1	1	1	1	1	1	1	1	1	1	1	1	1	MJO48_RS09830	FXN80_RS09510	QR68_RS09025	CVE23_RS09545	DYD82_RS09430	LH89_RS03190	K0H75_RS09040	B6N31_RS09200	DYD83_RS09430	IM678_RS12850	OHJ28_09805	PQ617_RS16565	PL145_03665
ORTHOMCL1463	13 genes,13 taxa	1	1	1	1	1	1	1	1	1	1	1	1	1	MJO48_RS09835	FXN80_RS09515	QR68_RS09030	CVE23_RS09550	DYD82_RS09435	LH89_RS03185	K0H75_RS09045	B6N31_RS09205	DYD83_RS09435	IM678_RS12855	OHJ28_09810	PQ617_RS16570	PL145_03660
ORTHOMCL1464	13 genes,13 taxa	1	1	1	1	1	1	1	1	1	1	1	1	1	MJO48_RS09840	FXN80_RS09520	QR68_RS09035	CVE23_RS09555	DYD82_RS09440	LH89_RS03175	K0H75_RS09050	B6N31_RS09210	DYD83_RS09440	IM678_RS12860	OHJ28_09815	PQ617_RS16575	PL145_03655
ORTHOMCL1465	13 genes,13 taxa	1	1	1	1	1	1	1	1	1	1	1	1	1	MJO48_RS09845	FXN80_RS09525	QR68_RS09040	CVE23_RS09560	DYD82_RS09445	LH89_RS03170	K0H75_RS09055	B6N31_RS09215	DYD83_RS09445	IM678_RS12865	OHJ28_09820	PQ617_RS16580	PL145_03650
ORTHOMCL1466	13 genes,13 taxa	1	1	1	1	1	1	1	1	1	1	1	1	1	MJO48_RS09850	FXN80_RS09530	QR68_RS09045	CVE23_RS09570	DYD82_RS09450	LH89_RS03165	K0H75_RS09060	B6N31_RS09225	DYD83_RS09450	IM678_RS12870	OHJ28_09825	PQ617_RS16585	PL145_03645
ORTHOMCL1467	13 genes,13 taxa	1	1	1	1	1	1	1	1	1	1	1	1	1	MJO48_RS09860	FXN80_RS09540	QR68_RS09055	CVE23_RS09580	DYD82_RS09460	LH89_RS03155	K0H75_RS09070	B6N31_RS09235	DYD83_RS09460	IM678_RS12880	OHJ28_09835	PQ617_RS16595	PL145_03635
ORTHOMCL1468	13 genes,13 taxa	1	1	1	1	1	1	1	1	1	1	1	1	1	MJO48_RS09865	FXN80_RS09545	QR68_RS09060	CVE23_RS09585	DYD82_RS09465	LH89_RS03150	K0H75_RS09075	B6N31_RS09240	DYD83_RS09465	IM678_RS12885	OHJ28_09840	PQ617_RS16600	PL145_03630
ORTHOMCL1469	13 genes,13 taxa	1	1	1	1	1	1	1	1	1	1	1	1	1	MJO48_RS09870	FXN80_RS09550	QR68_RS09065	CVE23_RS09590	DYD82_RS09470	LH89_RS03145	K0H75_RS09080	B6N31_RS09245	DYD83_RS09470	IM678_RS12890	OHJ28_09845	PQ617_RS16605	PL145_03625
ORTHOMCL1470	13 genes,13 taxa	1	1	1	1	1	1	1	1	1	1	1	1	1	MJO48_RS09875	FXN80_RS09555	QR68_RS09070	CVE23_RS09595	DYD82_RS09475	LH89_RS03140	K0H75_RS09085	B6N31_RS09250	DYD83_RS09475	IM678_RS12895	OHJ28_09850	PQ617_RS16610	PL145_03620
ORTHOMCL1471	13 genes,13 taxa	1	1	1	1	1	1	1	1	1	1	1	1	1	MJO48_RS09880	FXN80_RS09560	QR68_RS09075	CVE23_RS09600	DYD82_RS09480	LH89_RS03135	K0H75_RS09090	B6N31_RS09255	DYD83_RS09480	IM678_RS12900	OHJ28_09855	PQ617_RS16615	PL145_03615
ORTHOMCL1472	13 genes,13 taxa	1	1	1	1	1	1	1	1	1	1	1	1	1	MJO48_RS09885	FXN80_RS09565	QR68_RS09080	CVE23_RS09605	DYD82_RS09485	LH89_RS03130	K0H75_RS09095	B6N31_RS09260	DYD83_RS09485	IM678_RS12905	OHJ28_09860	PQ617_RS16620	PL145_03610
ORTHOMCL1473	13 genes,13 taxa	1	1	1	1	1	1	1	1	1	1	1	1	1	MJO48_RS09890	FXN80_RS09570	QR68_RS09085	CVE23_RS09610	DYD82_RS09490	LH89_RS03125	K0H75_RS09100	B6N31_RS09265	DYD83_RS09490	IM678_RS12910	OHJ28_09865	PQ617_RS16625	PL145_03605
ORTHOMCL1474	13 genes,13 taxa	1	1	1	1	1	1	1	1	1	1	1	1	1	MJO48_RS09895	FXN80_RS09575	QR68_RS09090	CVE23_RS09615	DYD82_RS09495	LH89_RS03120	K0H75_RS09105	B6N31_RS09270	DYD83_RS09495	IM678_RS12915	OHJ28_09870	PQ617_RS16630	PL145_03600
ORTHOMCL1475	13 genes,13 taxa	1	1	1	1	1	1	1	1	1	1	1	1	1	MJO48_RS09900	FXN80_RS09580	QR68_RS09095	CVE23_RS09620	DYD82_RS09500	LH89_RS03115	K0H75_RS09110	B6N31_RS09275	DYD83_RS09500	IM678_RS12920	OHJ28_09875	PQ617_RS16635	PL145_03595
ORTHOMCL1476	13 genes,13 taxa	1	1	1	1	1	1	1	1	1	1	1	1	1	MJO48_RS09905	FXN80_RS09585	QR68_RS09100	CVE23_RS09625	DYD82_RS09505	LH89_RS03110	K0H75_RS09115	B6N31_RS09280	DYD83_RS09505	IM678_RS12925	OHJ28_09880	PQ617_RS16640	PL145_03590
ORTHOMCL1477	13 genes,13 taxa	1	1	1	1	1	1	1	1	1	1	1	1	1	MJO48_RS09910	FXN80_RS09590	QR68_RS09105	CVE23_RS09630	DYD82_RS09510	LH89_RS03105	K0H75_RS09120	B6N31_RS09285	DYD83_RS09510	IM678_RS12930	OHJ28_09885	PQ617_RS16645	PL145_03585
ORTHOMCL1478	13 genes,13 taxa	1	1	1	1	1	1	1	1	1	1	1	1	1	MJO48_RS09915	FXN80_RS09595	QR68_RS09110	CVE23_RS09635	DYD82_RS09515	LH89_RS03100	K0H75_RS09125	B6N31_RS09290	DYD83_RS09515	IM678_RS12935	OHJ28_09890	PQ617_RS16650	PL145_03580
ORTHOMCL1479	13 genes,13 taxa	1	1	1	1	1	1	1	1	1	1	1	1	1	MJO48_RS09920	FXN80_RS09600	QR68_RS09115	CVE23_RS09640	DYD82_RS09520	LH89_RS03095	K0H75_RS09130	B6N31_RS09295	DYD83_RS09520	IM678_RS12940	OHJ28_09895	PQ617_RS16655	PL145_03575
ORTHOMCL1480	13 genes,13 taxa	1	1	1	1	1	1	1	1	1	1	1	1	1	MJO48_RS09925	FXN80_RS09605	QR68_RS09120	CVE23_RS09645	DYD82_RS09525	LH89_RS03090	K0H75_RS09135	B6N31_RS09300	DYD83_RS09525	IM678_RS12945	OHJ28_09900	PQ617_RS16660	PL145_03570
ORTHOMCL1481	13 genes,13 taxa	1	1	1	1	1	1	1	1	1	1	1	1	1	MJO48_RS09930	FXN80_RS09610	QR68_RS09125	CVE23_RS09650	DYD82_RS09530	LH89_RS03085	K0H75_RS09140	B6N31_RS09305	DYD83_RS09530	IM678_RS12950	OHJ28_09905	PQ617_RS16665	PL145_03565
ORTHOMCL1482	13 genes,13 taxa	1	1	1	1	1	1	1	1	1	1	1	1	1	MJO48_RS09935	FXN80_RS09615	QR68_RS09130	CVE23_RS09655	DYD82_RS09535	LH89_RS03080	K0H75_RS09145	B6N31_RS09310	DYD83_RS09535	IM678_RS12955	OHJ28_09910	PQ617_RS16670	PL145_03560
ORTHOMCL1483	13 genes,13 taxa	1	1	1	1	1	1	1	1	1	1	1	1	1	MJO48_RS09940	FXN80_RS09620	QR68_RS09135	CVE23_RS09660	DYD82_RS09540	LH89_RS03075	K0H75_RS09150	B6N31_RS09315	DYD83_RS09540	IM678_RS12960	OHJ28_09915	PQ617_RS16675	PL145_03555
ORTHOMCL1484	13 genes,13 taxa	1	1	1	1	1	1	1	1	1	1	1	1	1	MJO48_RS09945	FXN80_RS09625	QR68_RS09140	CVE23_RS09665	DYD82_RS09545	LH89_RS03070	K0H75_RS09155	B6N31_RS09320	DYD83_RS09545	IM678_RS12965	OHJ28_09920	PQ617_RS16680	PL145_03550
ORTHOMCL1485	13 genes,13 taxa	1	1	1	1	1	1	1	1	1	1	1	1	1	MJO48_RS09950	FXN80_RS09630	QR68_RS09145	CVE23_RS09670	DYD82_RS09550	LH89_RS03065	K0H75_RS09160	B6N31_RS09325	DYD83_RS09550	IM678_RS12970	OHJ28_09925	PQ617_RS16685	PL145_03545
ORTHOMCL1486	13 genes,13 taxa	1	1	1	1	1	1	1	1	1	1	1	1	1	MJO48_RS09955	FXN80_RS09635	QR68_RS09150	CVE23_RS09675	DYD82_RS09555	LH89_RS03060	K0H75_RS09165	B6N31_RS09330	DYD83_RS09555	IM678_RS12975	OHJ28_09930	PQ617_RS16690	PL145_03540
ORTHOMCL1487	13 genes,13 taxa	1	1	1	1	1	1	1	1	1	1	1	1	1	MJO48_RS09960	FXN80_RS09640	QR68_RS09155	CVE23_RS09680	DYD82_RS09560	LH89_RS03055	K0H75_RS09170	B6N31_RS09335	DYD83_RS09560	IM678_RS12980	OHJ28_09935	PQ617_RS16695	PL145_03535
ORTHOMCL1488	13 genes,13 taxa	1	1	1	1	1	1	1	1	1	1	1	1	1	MJO48_RS09965	FXN80_RS09645	QR68_RS09160	CVE23_RS09685	DYD82_RS09565	LH89_RS03050	K0H75_RS09175	B6N31_RS09340	DYD83_RS09565	IM678_RS12985	OHJ28_09940	PQ617_RS16700	PL145_03530
ORTHOMCL1489	13 genes,13 taxa	1	1	1	1	1	1	1	1	1	1	1	1	1	MJO48_RS09970	FXN80_RS09650	QR68_RS09165	CVE23_RS09690	DYD82_RS09570	LH89_RS03045	K0H75_RS09180	B6N31_RS09345	DYD83_RS09570	IM678_RS12990	OHJ28_09945	PQ617_RS16705	PL145_03525
ORTHOMCL1490	13 genes,13 taxa	1	1	1	1	1	1	1	1	1	1	1	1	1	MJO48_RS09975	FXN80_RS09655	QR68_RS09170	CVE23_RS09695	DYD82_RS09575	LH89_RS03040	K0H75_RS09185	B6N31_RS09350	DYD83_RS09575	IM678_RS12995	OHJ28_09950	PQ617_RS16710	PL145_03520
ORTHOMCL1491	13 genes,13 taxa	1	1	1	1	1	1	1	1	1	1	1	1	1	MJO48_RS09980	FXN80_RS09660	QR68_RS09175	CVE23_RS09700	DYD82_RS09580	LH89_RS03035	K0H75_RS09190	B6N31_RS09355	DYD83_RS09580	IM678_RS13000	OHJ28_09955	PQ617_RS16715	PL145_03515
ORTHOMCL1492	13 genes,13 taxa	1	1	1	1	1	1	1	1	1	1	1	1	1	MJO48_RS09985	FXN80_RS09665	QR68_RS09180	CVE23_RS09705	DYD82_RS09585	LH89_RS03030	K0H75_RS09195	B6N31_RS09360	DYD83_RS09585	IM678_RS13005	OHJ28_09960	PQ617_RS16720	PL145_03510
ORTHOMCL1493	13 genes,13 taxa	1	1	1	1	1	1	1	1	1	1	1	1	1	MJO48_RS09990	FXN80_RS09670	QR68_RS09185	CVE23_RS09710	DYD82_RS09590	LH89_RS03025	K0H75_RS09200	B6N31_RS09365	DYD83_RS09590	IM678_RS13010	OHJ28_09965	PQ617_RS16725	PL145_03505
ORTHOMCL1494	13 genes,13 taxa	1	1	1	1	1	1	1	1	1	1	1	1	1	MJO48_RS09995	FXN80_RS09675	QR68_RS09190	CVE23_RS09715	DYD82_RS09595	LH89_RS03020	K0H75_RS09205	B6N31_RS09370	DYD83_RS09595	IM678_RS13015	OHJ28_09970	PQ617_RS16730	PL145_03500
ORTHOMCL1495	13 genes,13 taxa	1	1	1	1	1	1	1	1	1	1	1	1	1	MJO48_RS10000	FXN80_RS09680	QR68_RS09195	CVE23_RS09720	DYD82_RS09600	LH89_RS03015	K0H75_RS09210	B6N31_RS09375	DYD83_RS09600	IM678_RS13020	OHJ28_09975	PQ617_RS16735	PL145_03495
ORTHOMCL1496	13 genes,13 taxa	1	1	1	1	1	1	1	1	1	1	1	1	1	MJO48_RS10005	FXN80_RS09685	QR68_RS09200	CVE23_RS09725	DYD82_RS09605	LH89_RS03010	K0H75_RS09215	B6N31_RS09380	DYD83_RS09605	IM678_RS13025	OHJ28_09980	PQ617_RS16740	PL145_03490
ORTHOMCL1497	13 genes,13 taxa	1	1	1	1	1	1	1	1	1	1	1	1	1	MJO48_RS10010	FXN80_RS09690	QR68_RS09205	CVE23_RS09735	DYD82_RS09610	LH89_RS03005	K0H75_RS09220	B6N31_RS09385	DYD83_RS09610	IM678_RS13030	OHJ28_09985	PQ617_RS16745	PL145_03485
ORTHOMCL1498	13 genes,13 taxa	1	1	1	1	1	1	1	1	1	1	1	1	1	MJO48_RS10015	FXN80_RS09695	QR68_RS09210	CVE23_RS09740	DYD82_RS09615	LH89_RS02995	K0H75_RS09225	B6N31_RS09390	DYD83_RS09615	IM678_RS13035	OHJ28_10000	PQ617_RS16750	PL145_03480
ORTHOMCL1499	13 genes,13 taxa	1	1	1	1	1	1	1	1	1	1	1	1	1	MJO48_RS10020	FXN80_RS09700	QR68_RS09215	CVE23_RS09745	DYD82_RS09620	LH89_RS02990	K0H75_RS09230	B6N31_RS09395	DYD83_RS09620	IM678_RS13040	OHJ28_10005	PQ617_RS16755	PL145_03475
ORTHOMCL1500	13 genes,13 taxa	1	1	1	1	1	1	1	1	1	1	1	1	1	MJO48_RS10025	FXN80_RS09705	QR68_RS09220	CVE23_RS09750	DYD82_RS09625	LH89_RS02985	K0H75_RS09235	B6N31_RS09400	DYD83_RS09625	IM678_RS13045	OHJ28_10010	PQ617_RS16760	PL145_03470
ORTHOMCL1501	13 genes,13 taxa	1	1	1	1	1	1	1	1	1	1	1	1	1	MJO48_RS10030	FXN80_RS09710	QR68_RS09225	CVE23_RS09755	DYD82_RS09630	LH89_RS02980	K0H75_RS09240	B6N31_RS09405	DYD83_RS09630	IM678_RS13050	OHJ28_10015	PQ617_RS16765	PL145_03465
ORTHOMCL1502	13 genes,13 taxa	1	1	1	1	1	1	1	1	1	1	1	1	1	MJO48_RS10035	FXN80_RS09715	QR68_RS09230	CVE23_RS09760	DYD82_RS09635	LH89_RS02975	K0H75_RS09245	B6N31_RS09410	DYD83_RS09635	IM678_RS13055	OHJ28_10020	PQ617_RS16770	PL145_03460
ORTHOMCL1503	13 genes,13 taxa	1	1	1	1	1	1	1	1	1	1	1	1	1	MJO48_RS10045	FXN80_RS09725	QR68_RS09235	CVE23_RS09765	DYD82_RS09645	LH89_RS02970	K0H75_RS09250	B6N31_RS09415	DYD83_RS09645	IM678_RS13065	OHJ28_10030	PQ617_RS16780	PL145_03450
ORTHOMCL1504	13 genes,13 taxa	1	1	1	1	1	1	1	1	1	1	1	1	1	MJO48_RS10050	FXN80_RS09730	QR68_RS09240	CVE23_RS09770	DYD82_RS09650	LH89_RS02965	K0H75_RS09255	B6N31_RS09420	DYD83_RS09650	IM678_RS13070	OHJ28_10035	PQ617_RS16785	PL145_03445
ORTHOMCL1505	13 genes,13 taxa	1	1	1	1	1	1	1	1	1	1	1	1	1	MJO48_RS10055	FXN80_RS09735	QR68_RS09245	CVE23_RS09775	DYD82_RS09655	LH89_RS02960	K0H75_RS09260	B6N31_RS09425	DYD83_RS09655	IM678_RS13075	OHJ28_10040	PQ617_RS16790	PL145_03440
ORTHOMCL1506	13 genes,13 taxa	1	1	1	1	1	1	1	1	1	1	1	1	1	MJO48_RS10060	FXN80_RS09740	QR68_RS09250	CVE23_RS09780	DYD82_RS09660	LH89_RS02955	K0H75_RS09265	B6N31_RS09430	DYD83_RS09660	IM678_RS13080	OHJ28_10045	PQ617_RS16795	PL145_03435
ORTHOMCL1507	13 genes,13 taxa	1	1	1	1	1	1	1	1	1	1	1	1	1	MJO48_RS10065	FXN80_RS09745	QR68_RS09255	CVE23_RS09785	DYD82_RS09665	LH89_RS02950	K0H75_RS09270	B6N31_RS09435	DYD83_RS09665	IM678_RS13085	OHJ28_10050	PQ617_RS16800	PL145_03430
ORTHOMCL1508	13 genes,13 taxa	1	1	1	1	1	1	1	1	1	1	1	1	1	MJO48_RS10070	FXN80_RS09750	QR68_RS09260	CVE23_RS09790	DYD82_RS09670	LH89_RS02945	K0H75_RS09275	B6N31_RS09440	DYD83_RS09670	IM678_RS13090	OHJ28_10055	PQ617_RS16805	PL145_03425
ORTHOMCL1509	13 genes,13 taxa	1	1	1	1	1	1	1	1	1	1	1	1	1	MJO48_RS10075	FXN80_RS09755	QR68_RS09265	CVE23_RS09795	DYD82_RS09675	LH89_RS02940	K0H75_RS09280	B6N31_RS09445	DYD83_RS09675	IM678_RS13095	OHJ28_10060	PQ617_RS16810	PL145_03420
ORTHOMCL1510	13 genes,13 taxa	1	1	1	1	1	1	1	1	1	1	1	1	1	MJO48_RS10080	FXN80_RS09760	QR68_RS09270	CVE23_RS09800	DYD82_RS09680	LH89_RS02935	K0H75_RS09285	B6N31_RS09450	DYD83_RS09680	IM678_RS13100	OHJ28_10065	PQ617_RS16815	PL145_03415
ORTHOMCL1511	13 genes,13 taxa	1	1	1	1	1	1	1	1	1	1	1	1	1	MJO48_RS10085	FXN80_RS09765	QR68_RS09275	CVE23_RS09805	DYD82_RS09685	LH89_RS02930	K0H75_RS09290	B6N31_RS09455	DYD83_RS09685	IM678_RS13105	OHJ28_10070	PQ617_RS16820	PL145_03410
ORTHOMCL1512	13 genes,13 taxa	1	1	1	1	1	1	1	1	1	1	1	1	1	MJO48_RS10090	FXN80_RS09770	QR68_RS09280	CVE23_RS09810	DYD82_RS09690	LH89_RS02925	K0H75_RS09295	B6N31_RS09460	DYD83_RS09690	IM678_RS13110	OHJ28_10075	PQ617_RS16825	PL145_03405
ORTHOMCL1513	13 genes,13 taxa	1	1	1	1	1	1	1	1	1	1	1	1	1	MJO48_RS10095	FXN80_RS09775	QR68_RS09285	CVE23_RS09815	DYD82_RS09695	LH89_RS02920	K0H75_RS09300	B6N31_RS09465	DYD83_RS09695	IM678_RS13115	OHJ28_10080	PQ617_RS16830	PL145_03400
ORTHOMCL1514	13 genes,13 taxa	1	1	1	1	1	1	1	1	1	1	1	1	1	MJO48_RS10100	FXN80_RS09780	QR68_RS09290	CVE23_RS09820	DYD82_RS09700	LH89_RS02915	K0H75_RS09305	B6N31_RS09470	DYD83_RS09700	IM678_RS13120	OHJ28_10085	PQ617_RS16835	PL145_03395
ORTHOMCL1515	13 genes,13 taxa	1	1	1	1	1	1	1	1	1	1	1	1	1	MJO48_RS10105	FXN80_RS09785	QR68_RS09295	CVE23_RS09830	DYD82_RS09705	LH89_RS02910	K0H75_RS09310	B6N31_RS09480	DYD83_RS09705	IM678_RS13125	OHJ28_10090	PQ617_RS16840	PL145_03390
ORTHOMCL1516	13 genes,13 taxa	1	1	1	1	1	1	1	1	1	1	1	1	1	MJO48_RS10110	FXN80_RS09790	QR68_RS09300	CVE23_RS09835	DYD82_RS09710	LH89_RS02905	K0H75_RS09315	B6N31_RS09485	DYD83_RS09710	IM678_RS13130	OHJ28_10095	PQ617_RS16845	PL145_03385
ORTHOMCL1517	13 genes,13 taxa	1	1	1	1	1	1	1	1	1	1	1	1	1	MJO48_RS10115	FXN80_RS09795	QR68_RS09305	CVE23_RS09840	DYD82_RS09715	LH89_RS02900	K0H75_RS09320	B6N31_RS09490	DYD83_RS09715	IM678_RS13135	OHJ28_10100	PQ617_RS16850	PL145_03380
ORTHOMCL1518	13 genes,13 taxa	1	1	1	1	1	1	1	1	1	1	1	1	1	MJO48_RS10120	FXN80_RS09800	QR68_RS09310	CVE23_RS09845	DYD82_RS09720	LH89_RS02895	K0H75_RS09325	B6N31_RS09495	DYD83_RS09720	IM678_RS13140	OHJ28_10105	PQ617_RS16855	PL145_03375
ORTHOMCL1519	13 genes,13 taxa	1	1	1	1	1	1	1	1	1	1	1	1	1	MJO48_RS10125	FXN80_RS09805	QR68_RS09315	CVE23_RS09850	DYD82_RS09725	LH89_RS02890	K0H75_RS09330	B6N31_RS09500	DYD83_RS09725	IM678_RS13145	OHJ28_10110	PQ617_RS16860	PL145_03370
ORTHOMCL1520	13 genes,13 taxa	1	1	1	1	1	1	1	1	1	1	1	1	1	MJO48_RS10130	FXN80_RS09810	QR68_RS09320	CVE23_RS09855	DYD82_RS09730	LH89_RS02885	K0H75_RS09335	B6N31_RS09505	DYD83_RS09730	IM678_RS13150	OHJ28_10115	PQ617_RS16865	PL145_03365
ORTHOMCL1521	13 genes,13 taxa	1	1	1	1	1	1	1	1	1	1	1	1	1	MJO48_RS10135	FXN80_RS09815	QR68_RS09325	CVE23_RS09860	DYD82_RS09735	LH89_RS02880	K0H75_RS09340	B6N31_RS09510	DYD83_RS09735	IM678_RS13155	OHJ28_10120	PQ617_RS16870	PL145_03360
ORTHOMCL1522	13 genes,13 taxa	1	1	1	1	1	1	1	1	1	1	1	1	1	MJO48_RS10145	FXN80_RS09825	QR68_RS09335	CVE23_RS09870	DYD82_RS09745	LH89_RS02870	K0H75_RS09350	B6N31_RS09520	DYD83_RS09745	IM678_RS13165	OHJ28_10130	PQ617_RS16880	PL145_03350
ORTHOMCL1523	13 genes,13 taxa	1	1	1	1	1	1	1	1	1	1	1	1	1	MJO48_RS10150	FXN80_RS09830	QR68_RS09340	CVE23_RS09875	DYD82_RS09750	LH89_RS02865	K0H75_RS09355	B6N31_RS09525	DYD83_RS09750	IM678_RS13170	OHJ28_10135	PQ617_RS16885	PL145_03345
ORTHOMCL1524	13 genes,13 taxa	1	1	1	1	1	1	1	1	1	1	1	1	1	MJO48_RS10155	FXN80_RS09835	QR68_RS09345	CVE23_RS09880	DYD82_RS09755	LH89_RS02860	K0H75_RS09360	B6N31_RS09530	DYD83_RS09755	IM678_RS13175	OHJ28_10140	PQ617_RS16890	PL145_03340
ORTHOMCL1525	13 genes,13 taxa	1	1	1	1	1	1	1	1	1	1	1	1	1	MJO48_RS10160	FXN80_RS09840	QR68_RS09350	CVE23_RS09885	DYD82_RS09760	LH89_RS02855	K0H75_RS09365	B6N31_RS09535	DYD83_RS09760	IM678_RS13180	OHJ28_10145	PQ617_RS16895	PL145_03335
ORTHOMCL1526	13 genes,13 taxa	1	1	1	1	1	1	1	1	1	1	1	1	1	MJO48_RS10165	FXN80_RS09845	QR68_RS09355	CVE23_RS09890	DYD82_RS09765	LH89_RS02850	K0H75_RS09370	B6N31_RS09540	DYD83_RS09765	IM678_RS13185	OHJ28_10150	PQ617_RS16900	PL145_03330
ORTHOMCL1527	13 genes,13 taxa	1	1	1	1	1	1	1	1	1	1	1	1	1	MJO48_RS10170	FXN80_RS09850	QR68_RS09360	CVE23_RS09895	DYD82_RS09770	LH89_RS02845	K0H75_RS09375	B6N31_RS09545	DYD83_RS09770	IM678_RS13190	OHJ28_10155	PQ617_RS16905	PL145_03325
ORTHOMCL1528	13 genes,13 taxa	1	1	1	1	1	1	1	1	1	1	1	1	1	MJO48_RS10175	FXN80_RS09855	QR68_RS09365	CVE23_RS09900	DYD82_RS09775	LH89_RS02840	K0H75_RS09380	B6N31_RS09550	DYD83_RS09775	IM678_RS13195	OHJ28_10160	PQ617_RS16910	PL145_03320
ORTHOMCL1529	13 genes,13 taxa	1	1	1	1	1	1	1	1	1	1	1	1	1	MJO48_RS10185	FXN80_RS09865	QR68_RS09375	CVE23_RS09910	DYD82_RS09785	LH89_RS02830	K0H75_RS09390	B6N31_RS09560	DYD83_RS09785	IM678_RS13205	OHJ28_10170	PQ617_RS16920	PL145_03310
ORTHOMCL1530	13 genes,13 taxa	1	1	1	1	1	1	1	1	1	1	1	1	1	MJO48_RS10190	FXN80_RS09870	QR68_RS09380	CVE23_RS09915	DYD82_RS09790	LH89_RS02825	K0H75_RS09395	B6N31_RS09565	DYD83_RS09790	IM678_RS13210	OHJ28_10175	PQ617_RS16925	PL145_03305
ORTHOMCL1531	13 genes,13 taxa	1	1	1	1	1	1	1	1	1	1	1	1	1	MJO48_RS10195	FXN80_RS09875	QR68_RS09385	CVE23_RS09920	DYD82_RS09795	LH89_RS02820	K0H75_RS09400	B6N31_RS09570	DYD83_RS09795	IM678_RS13215	OHJ28_10180	PQ617_RS16930	PL145_03300
ORTHOMCL1532	13 genes,13 taxa	1	1	1	1	1	1	1	1	1	1	1	1	1	MJO48_RS10200	FXN80_RS09880	QR68_RS09390	CVE23_RS09925	DYD82_RS09800	LH89_RS02815	K0H75_RS09405	B6N31_RS09575	DYD83_RS09800	IM678_RS13220	OHJ28_10185	PQ617_RS16935	PL145_03295
ORTHOMCL1533	13 genes,13 taxa	1	1	1	1	1	1	1	1	1	1	1	1	1	MJO48_RS10205	FXN80_RS09885	QR68_RS09395	CVE23_RS09930	DYD82_RS09805	LH89_RS02810	K0H75_RS09410	B6N31_RS09580	DYD83_RS09805	IM678_RS13225	OHJ28_10190	PQ617_RS16940	PL145_03290
ORTHOMCL1534	13 genes,13 taxa	1	1	1	1	1	1	1	1	1	1	1	1	1	MJO48_RS10210	FXN80_RS09890	QR68_RS09400	CVE23_RS09935	DYD82_RS09810	LH89_RS02805	K0H75_RS09415	B6N31_RS09585	DYD83_RS09810	IM678_RS13230	OHJ28_10195	PQ617_RS16945	PL145_03285
ORTHOMCL1535	13 genes,13 taxa	1	1	1	1	1	1	1	1	1	1	1	1	1	MJO48_RS10215	FXN80_RS09895	QR68_RS09405	CVE23_RS09940	DYD82_RS09815	LH89_RS02800	K0H75_RS09420	B6N31_RS09590	DYD83_RS09815	IM678_RS13235	OHJ28_10200	PQ617_RS16950	PL145_03280
ORTHOMCL1536	13 genes,13 taxa	1	1	1	1	1	1	1	1	1	1	1	1	1	MJO48_RS10220	FXN80_RS09900	QR68_RS09410	CVE23_RS09945	DYD82_RS09820	LH89_RS02795	K0H75_RS09425	B6N31_RS09595	DYD83_RS09820	IM678_RS13240	OHJ28_10205	PQ617_RS16955	PL145_03275
ORTHOMCL1537	13 genes,13 taxa	1	1	1	1	1	1	1	1	1	1	1	1	1	MJO48_RS10225	FXN80_RS09905	QR68_RS09415	CVE23_RS09950	DYD82_RS09825	LH89_RS02790	K0H75_RS09430	B6N31_RS09600	DYD83_RS09825	IM678_RS13245	OHJ28_10210	PQ617_RS16960	PL145_03270
ORTHOMCL1538	13 genes,13 taxa	1	1	1	1	1	1	1	1	1	1	1	1	1	MJO48_RS10230	FXN80_RS09910	QR68_RS09420	CVE23_RS09955	DYD82_RS09830	LH89_RS02785	K0H75_RS09435	B6N31_RS09605	DYD83_RS09830	IM678_RS13250	OHJ28_10215	PQ617_RS16965	PL145_03265
ORTHOMCL1539	13 genes,13 taxa	1	1	1	1	1	1	1	1	1	1	1	1	1	MJO48_RS10235	FXN80_RS09915	QR68_RS09425	CVE23_RS09960	DYD82_RS09835	LH89_RS02780	K0H75_RS09440	B6N31_RS09610	DYD83_RS09835	IM678_RS13255	OHJ28_10220	PQ617_RS16970	PL145_03260
ORTHOMCL1540	13 genes,13 taxa	1	1	1	1	1	1	1	1	1	1	1	1	1	MJO48_RS10240	FXN80_RS09920	QR68_RS09430	CVE23_RS09965	DYD82_RS09840	LH89_RS02775	K0H75_RS09445	B6N31_RS09615	DYD83_RS09840	IM678_RS13260	OHJ28_10225	PQ617_RS16975	PL145_03255
ORTHOMCL1541	13 genes,13 taxa	1	1	1	1	1	1	1	1	1	1	1	1	1	MJO48_RS10250	FXN80_RS09930	QR68_RS09440	CVE23_RS09975	DYD82_RS09850	LH89_RS02765	K0H75_RS09455	B6N31_RS09625	DYD83_RS09850	IM678_RS13270	OHJ28_10235	PQ617_RS16985	PL145_03245
ORTHOMCL1542	13 genes,13 taxa	1	1	1	1	1	1	1	1	1	1	1	1	1	MJO48_RS10255	FXN80_RS09935	QR68_RS09445	CVE23_RS09980	DYD82_RS09855	LH89_RS02760	K0H75_RS09460	B6N31_RS09630	DYD83_RS09855	IM678_RS13275	OHJ28_10240	PQ617_RS16990	PL145_03240
ORTHOMCL1543	13 genes,13 taxa	1	1	1	1	1	1	1	1	1	1	1	1	1	MJO48_RS10260	FXN80_RS09940	QR68_RS09450	CVE23_RS09985	DYD82_RS09860	LH89_RS02755	K0H75_RS09465	B6N31_RS09635	DYD83_RS09860	IM678_RS13280	OHJ28_10245	PQ617_RS16995	PL145_03235
ORTHOMCL1544	13 genes,13 taxa	1	1	1	1	1	1	1	1	1	1	1	1	1	MJO48_RS10265	FXN80_RS09945	QR68_RS09455	CVE23_RS09990	DYD82_RS09865	LH89_RS02750	K0H75_RS09470	B6N31_RS09640	DYD83_RS09865	IM678_RS13285	OHJ28_10250	PQ617_RS17000	PL145_03230
ORTHOMCL1545	13 genes,13 taxa	1	1	1	1	1	1	1	1	1	1	1	1	1	MJO48_RS10270	FXN80_RS09950	QR68_RS09460	CVE23_RS09995	DYD82_RS09870	LH89_RS02745	K0H75_RS09475	B6N31_RS09645	DYD83_RS09870	IM678_RS13290	OHJ28_10255	PQ617_RS17005	PL145_03225
ORTHOMCL1546	13 genes,13 taxa	1	1	1	1	1	1	1	1	1	1	1	1	1	MJO48_RS10275	FXN80_RS09955	QR68_RS09465	CVE23_RS10000	DYD82_RS09875	LH89_RS02740	K0H75_RS09480	B6N31_RS09650	DYD83_RS09875	IM678_RS13295	OHJ28_10260	PQ617_RS17010	PL145_03220
ORTHOMCL1547	13 genes,13 taxa	1	1	1	1	1	1	1	1	1	1	1	1	1	MJO48_RS10280	FXN80_RS09960	QR68_RS09470	CVE23_RS10005	DYD82_RS09880	LH89_RS02735	K0H75_RS09485	B6N31_RS09655	DYD83_RS09880	IM678_RS13300	OHJ28_10265	PQ617_RS17015	PL145_03215
ORTHOMCL1548	13 genes,13 taxa	1	1	1	1	1	1	1	1	1	1	1	1	1	MJO48_RS10285	FXN80_RS09965	QR68_RS09475	CVE23_RS10010	DYD82_RS09885	LH89_RS02730	K0H75_RS09490	B6N31_RS09660	DYD83_RS09885	IM678_RS13305	OHJ28_10270	PQ617_RS17020	PL145_03210
ORTHOMCL1549	13 genes,13 taxa	1	1	1	1	1	1	1	1	1	1	1	1	1	MJO48_RS10290	FXN80_RS09970	QR68_RS09480	CVE23_RS10015	DYD82_RS09890	LH89_RS02725	K0H75_RS09495	B6N31_RS09665	DYD83_RS09890	IM678_RS13310	OHJ28_10275	PQ617_RS17025	PL145_03205
ORTHOMCL1550	13 genes,13 taxa	1	1	1	1	1	1	1	1	1	1	1	1	1	MJO48_RS10295	FXN80_RS09975	QR68_RS09485	CVE23_RS10020	DYD82_RS09895	LH89_RS02720	K0H75_RS09500	B6N31_RS09670	DYD83_RS09895	IM678_RS13315	OHJ28_10280	PQ617_RS17030	PL145_03200
ORTHOMCL1551	13 genes,13 taxa	1	1	1	1	1	1	1	1	1	1	1	1	1	MJO48_RS10300	FXN80_RS09980	QR68_RS09490	CVE23_RS10025	DYD82_RS09900	LH89_RS02715	K0H75_RS09505	B6N31_RS09675	DYD83_RS09900	IM678_RS13320	OHJ28_10285	PQ617_RS17035	PL145_03195
ORTHOMCL1552	13 genes,13 taxa	1	1	1	1	1	1	1	1	1	1	1	1	1	MJO48_RS10305	FXN80_RS09985	QR68_RS09495	CVE23_RS10030	DYD82_RS09905	LH89_RS02710	K0H75_RS09510	B6N31_RS09680	DYD83_RS09905	IM678_RS13325	OHJ28_10290	PQ617_RS17040	PL145_03190
ORTHOMCL1553	13 genes,13 taxa	1	1	1	1	1	1	1	1	1	1	1	1	1	MJO48_RS10310	FXN80_RS09990	QR68_RS09500	CVE23_RS10035	DYD82_RS09910	LH89_RS02705	K0H75_RS09515	B6N31_RS09685	DYD83_RS09910	IM678_RS13330	OHJ28_10295	PQ617_RS17045	PL145_03185
ORTHOMCL1554	13 genes,13 taxa	1	1	1	1	1	1	1	1	1	1	1	1	1	MJO48_RS10320	FXN80_RS10000	QR68_RS09510	CVE23_RS10045	DYD82_RS09920	LH89_RS02695	K0H75_RS09525	B6N31_RS09695	DYD83_RS09920	IM678_RS13340	OHJ28_10305	PQ617_RS17055	PL145_03175
ORTHOMCL1555	13 genes,13 taxa	1	1	1	1	1	1	1	1	1	1	1	1	1	MJO48_RS10325	FXN80_RS10005	QR68_RS09515	CVE23_RS10050	DYD82_RS09925	LH89_RS02690	K0H75_RS09530	B6N31_RS09700	DYD83_RS09925	IM678_RS13345	OHJ28_10310	PQ617_RS17060	PL145_03170
ORTHOMCL1556	13 genes,13 taxa	1	1	1	1	1	1	1	1	1	1	1	1	1	MJO48_RS10330	FXN80_RS10010	QR68_RS09520	CVE23_RS10055	DYD82_RS09930	LH89_RS02685	K0H75_RS09535	B6N31_RS09705	DYD83_RS09930	IM678_RS13350	OHJ28_10315	PQ617_RS17065	PL145_03165
ORTHOMCL1557	13 genes,13 taxa	1	1	1	1	1	1	1	1	1	1	1	1	1	MJO48_RS10335	FXN80_RS10015	QR68_RS09525	CVE23_RS10060	DYD82_RS09935	LH89_RS02680	K0H75_RS09540	B6N31_RS09710	DYD83_RS09935	IM678_RS13355	OHJ28_10320	PQ617_RS17070	PL145_03160
ORTHOMCL1558	13 genes,13 taxa	1	1	1	1	1	1	1	1	1	1	1	1	1	MJO48_RS10340	FXN80_RS10020	QR68_RS09530	CVE23_RS10065	DYD82_RS09940	LH89_RS02675	K0H75_RS09545	B6N31_RS09715	DYD83_RS09940	IM678_RS13360	OHJ28_10325	PQ617_RS17075	PL145_03155
ORTHOMCL1559	13 genes,13 taxa	1	1	1	1	1	1	1	1	1	1	1	1	1	MJO48_RS10345	FXN80_RS10025	QR68_RS09535	CVE23_RS10070	DYD82_RS09945	LH89_RS02670	K0H75_RS09550	B6N31_RS09725	DYD83_RS09945	IM678_RS13365	OHJ28_10330	PQ617_RS17080	PL145_03150
ORTHOMCL1560	13 genes,13 taxa	1	1	1	1	1	1	1	1	1	1	1	1	1	MJO48_RS10350	FXN80_RS10030	QR68_RS09540	CVE23_RS10075	DYD82_RS09950	LH89_RS02665	K0H75_RS09555	B6N31_RS09730	DYD83_RS09950	IM678_RS13370	OHJ28_10335	PQ617_RS17085	PL145_03145
ORTHOMCL1561	13 genes,13 taxa	1	1	1	1	1	1	1	1	1	1	1	1	1	MJO48_RS10355	FXN80_RS10035	QR68_RS09545	CVE23_RS10080	DYD82_RS09955	LH89_RS02660	K0H75_RS09560	B6N31_RS09735	DYD83_RS09955	IM678_RS13375	OHJ28_10340	PQ617_RS17090	PL145_03140
ORTHOMCL1562	13 genes,13 taxa	1	1	1	1	1	1	1	1	1	1	1	1	1	MJO48_RS10360	FXN80_RS10040	QR68_RS09550	CVE23_RS10085	DYD82_RS09960	LH89_RS02655	K0H75_RS09565	B6N31_RS09740	DYD83_RS09960	IM678_RS13380	OHJ28_10345	PQ617_RS17095	PL145_03135
ORTHOMCL1563	13 genes,13 taxa	1	1	1	1	1	1	1	1	1	1	1	1	1	MJO48_RS10365	FXN80_RS10045	QR68_RS09555	CVE23_RS10090	DYD82_RS09965	LH89_RS02650	K0H75_RS09570	B6N31_RS09745	DYD83_RS09965	IM678_RS13385	OHJ28_10350	PQ617_RS17100	PL145_03130
ORTHOMCL1564	13 genes,13 taxa	1	1	1	1	1	1	1	1	1	1	1	1	1	MJO48_RS10370	FXN80_RS10050	QR68_RS09560	CVE23_RS10095	DYD82_RS09970	LH89_RS02645	K0H75_RS09575	B6N31_RS09750	DYD83_RS09970	IM678_RS13390	OHJ28_10355	PQ617_RS17105	PL145_03125
ORTHOMCL1565	13 genes,13 taxa	1	1	1	1	1	1	1	1	1	1	1	1	1	MJO48_RS10375	FXN80_RS10055	QR68_RS09565	CVE23_RS10100	DYD82_RS09975	LH89_RS02640	K0H75_RS09580	B6N31_RS09755	DYD83_RS09975	IM678_RS13395	OHJ28_10360	PQ617_RS17110	PL145_03120
ORTHOMCL1566	13 genes,13 taxa	1	1	1	1	1	1	1	1	1	1	1	1	1	MJO48_RS10380	FXN80_RS10060	QR68_RS09570	CVE23_RS10105	DYD82_RS09980	LH89_RS02635	K0H75_RS09585	B6N31_RS09760	DYD83_RS09980	IM678_RS13400	OHJ28_10365	PQ617_RS17115	PL145_03115
ORTHOMCL1567	13 genes,13 taxa	1	1	1	1	1	1	1	1	1	1	1	1	1	MJO48_RS10385	FXN80_RS10065	QR68_RS09575	CVE23_RS10110	DYD82_RS09985	LH89_RS02630	K0H75_RS09590	B6N31_RS09765	DYD83_RS09985	IM678_RS13405	OHJ28_10370	PQ617_RS17120	PL145_03110
ORTHOMCL1568	13 genes,13 taxa	1	1	1	1	1	1	1	1	1	1	1	1	1	MJO48_RS10390	FXN80_RS10070	QR68_RS09580	CVE23_RS10115	DYD82_RS09990	LH89_RS02625	K0H75_RS09595	B6N31_RS09770	DYD83_RS09990	IM678_RS13410	OHJ28_10375	PQ617_RS17125	PL145_03105
ORTHOMCL1569	13 genes,13 taxa	1	1	1	1	1	1	1	1	1	1	1	1	1	MJO48_RS10395	FXN80_RS10075	QR68_RS09585	CVE23_RS10120	DYD82_RS09995	LH89_RS02620	K0H75_RS09600	B6N31_RS09775	DYD83_RS09995	IM678_RS13415	OHJ28_10380	PQ617_RS17130	PL145_03100
ORTHOMCL1570	13 genes,13 taxa	1	1	1	1	1	1	1	1	1	1	1	1	1	MJO48_RS10400	FXN80_RS10080	QR68_RS09590	CVE23_RS10125	DYD82_RS10000	LH89_RS02615	K0H75_RS09605	B6N31_RS09780	DYD83_RS10000	IM678_RS13420	OHJ28_10385	PQ617_RS17135	PL145_03095
ORTHOMCL1571	13 genes,13 taxa	1	1	1	1	1	1	1	1	1	1	1	1	1	MJO48_RS10405	FXN80_RS10085	QR68_RS09595	CVE23_RS10130	DYD82_RS10005	LH89_RS02610	K0H75_RS09610	B6N31_RS09785	DYD83_RS10005	IM678_RS13425	OHJ28_10390	PQ617_RS17140	PL145_03090
ORTHOMCL1572	13 genes,13 taxa	1	1	1	1	1	1	1	1	1	1	1	1	1	MJO48_RS10410	FXN80_RS10090	QR68_RS09600	CVE23_RS10135	DYD82_RS10010	LH89_RS02605	K0H75_RS09615	B6N31_RS09790	DYD83_RS10010	IM678_RS13430	OHJ28_10395	PQ617_RS17145	PL145_03085
ORTHOMCL1573	13 genes,13 taxa	1	1	1	1	1	1	1	1	1	1	1	1	1	MJO48_RS10420	FXN80_RS10100	QR68_RS09610	CVE23_RS10140	DYD82_RS10020	LH89_RS02600	K0H75_RS09625	B6N31_RS09800	DYD83_RS10020	IM678_RS13440	OHJ28_10405	PQ617_RS17155	PL145_03075
ORTHOMCL1574	13 genes,13 taxa	1	1	1	1	1	1	1	1	1	1	1	1	1	MJO48_RS10425	FXN80_RS10105	QR68_RS09615	CVE23_RS10145	DYD82_RS10025	LH89_RS02595	K0H75_RS09630	B6N31_RS09805	DYD83_RS10025	IM678_RS13445	OHJ28_10410	PQ617_RS17160	PL145_03070
ORTHOMCL1575	13 genes,13 taxa	1	1	1	1	1	1	1	1	1	1	1	1	1	MJO48_RS10430	FXN80_RS10110	QR68_RS09620	CVE23_RS10150	DYD82_RS10030	LH89_RS02590	K0H75_RS09635	B6N31_RS09810	DYD83_RS10030	IM678_RS13450	OHJ28_10415	PQ617_RS17165	PL145_03065
ORTHOMCL1576	13 genes,13 taxa	1	1	1	1	1	1	1	1	1	1	1	1	1	MJO48_RS10440	FXN80_RS10120	QR68_RS09630	CVE23_RS10160	DYD82_RS10040	LH89_RS02580	K0H75_RS09645	B6N31_RS09820	DYD83_RS10040	IM678_RS13460	OHJ28_10425	PQ617_RS17175	PL145_03055
ORTHOMCL1577	13 genes,13 taxa	1	1	1	1	1	1	1	1	1	1	1	1	1	MJO48_RS10445	FXN80_RS10125	QR68_RS09635	CVE23_RS10165	DYD82_RS10045	LH89_RS02575	K0H75_RS09650	B6N31_RS09825	DYD83_RS10045	IM678_RS13465	OHJ28_10430	PQ617_RS17180	PL145_03050
ORTHOMCL1578	13 genes,13 taxa	1	1	1	1	1	1	1	1	1	1	1	1	1	MJO48_RS10450	FXN80_RS10130	QR68_RS09640	CVE23_RS10170	DYD82_RS10050	LH89_RS02570	K0H75_RS09655	B6N31_RS09830	DYD83_RS10050	IM678_RS13470	OHJ28_10435	PQ617_RS17185	PL145_03045
ORTHOMCL1579	13 genes,13 taxa	1	1	1	1	1	1	1	1	1	1	1	1	1	MJO48_RS10455	FXN80_RS10135	QR68_RS09645	CVE23_RS10175	DYD82_RS10055	LH89_RS02565	K0H75_RS09660	B6N31_RS09835	DYD83_RS10055	IM678_RS13475	OHJ28_10440	PQ617_RS17190	PL145_03040
ORTHOMCL1580	13 genes,13 taxa	1	1	1	1	1	1	1	1	1	1	1	1	1	MJO48_RS10460	FXN80_RS10140	QR68_RS09650	CVE23_RS10180	DYD82_RS10060	LH89_RS02560	K0H75_RS09665	B6N31_RS09840	DYD83_RS10060	IM678_RS13480	OHJ28_10445	PQ617_RS17195	PL145_03035
ORTHOMCL1581	13 genes,13 taxa	1	1	1	1	1	1	1	1	1	1	1	1	1	MJO48_RS10465	FXN80_RS10145	QR68_RS09655	CVE23_RS10185	DYD82_RS10065	LH89_RS02555	K0H75_RS09670	B6N31_RS09845	DYD83_RS10065	IM678_RS13485	OHJ28_10450	PQ617_RS17200	PL145_03030
ORTHOMCL1582	13 genes,13 taxa	1	1	1	1	1	1	1	1	1	1	1	1	1	MJO48_RS10470	FXN80_RS10150	QR68_RS09660	CVE23_RS10190	DYD82_RS10070	LH89_RS02550	K0H75_RS09675	B6N31_RS09850	DYD83_RS10070	IM678_RS13490	OHJ28_10455	PQ617_RS17205	PL145_03025
ORTHOMCL1583	13 genes,13 taxa	1	1	1	1	1	1	1	1	1	1	1	1	1	MJO48_RS10475	FXN80_RS10155	QR68_RS09665	CVE23_RS10195	DYD82_RS10075	LH89_RS02545	K0H75_RS09680	B6N31_RS09855	DYD83_RS10075	IM678_RS13495	OHJ28_10460	PQ617_RS17210	PL145_03020
ORTHOMCL1584	13 genes,13 taxa	1	1	1	1	1	1	1	1	1	1	1	1	1	MJO48_RS10480	FXN80_RS10160	QR68_RS09670	CVE23_RS10200	DYD82_RS10080	LH89_RS02540	K0H75_RS09685	B6N31_RS09860	DYD83_RS10080	IM678_RS13500	OHJ28_10465	PQ617_RS17215	PL145_03015
ORTHOMCL1585	13 genes,13 taxa	1	1	1	1	1	1	1	1	1	1	1	1	1	MJO48_RS10490	FXN80_RS10170	QR68_RS09680	CVE23_RS10210	DYD82_RS10090	LH89_RS02535	K0H75_RS09695	B6N31_RS09870	DYD83_RS10090	IM678_RS13510	OHJ28_10475	PQ617_RS17220	PL145_03005
ORTHOMCL1586	13 genes,13 taxa	1	1	1	1	1	1	1	1	1	1	1	1	1	MJO48_RS10495	FXN80_RS10175	QR68_RS09685	CVE23_RS10215	DYD82_RS10095	LH89_RS02530	K0H75_RS09700	B6N31_RS09875	DYD83_RS10095	IM678_RS13515	OHJ28_10480	PQ617_RS17225	PL145_03000
ORTHOMCL1587	13 genes,13 taxa	1	1	1	1	1	1	1	1	1	1	1	1	1	MJO48_RS10500	FXN80_RS10180	QR68_RS09690	CVE23_RS10220	DYD82_RS10100	LH89_RS02525	K0H75_RS09705	B6N31_RS09880	DYD83_RS10100	IM678_RS13520	OHJ28_10485	PQ617_RS17230	PL145_02995
ORTHOMCL1588	13 genes,13 taxa	1	1	1	1	1	1	1	1	1	1	1	1	1	MJO48_RS10505	FXN80_RS10185	QR68_RS09695	CVE23_RS10225	DYD82_RS10105	LH89_RS02520	K0H75_RS09710	B6N31_RS09885	DYD83_RS10105	IM678_RS13525	OHJ28_10490	PQ617_RS17235	PL145_02990
ORTHOMCL1589	13 genes,13 taxa	1	1	1	1	1	1	1	1	1	1	1	1	1	MJO48_RS10510	FXN80_RS10190	QR68_RS09700	CVE23_RS10230	DYD82_RS10110	LH89_RS02515	K0H75_RS09715	B6N31_RS09890	DYD83_RS10110	IM678_RS13530	OHJ28_10495	PQ617_RS17240	PL145_02985
ORTHOMCL1590	13 genes,13 taxa	1	1	1	1	1	1	1	1	1	1	1	1	1	MJO48_RS10515	FXN80_RS10195	QR68_RS09705	CVE23_RS10235	DYD82_RS10115	LH89_RS02510	K0H75_RS09720	B6N31_RS09895	DYD83_RS10115	IM678_RS13535	OHJ28_10500	PQ617_RS17245	PL145_02980
ORTHOMCL1591	13 genes,13 taxa	1	1	1	1	1	1	1	1	1	1	1	1	1	MJO48_RS10520	FXN80_RS10200	QR68_RS09710	CVE23_RS10240	DYD82_RS10120	LH89_RS02505	K0H75_RS09725	B6N31_RS09900	DYD83_RS10120	IM678_RS13540	OHJ28_10505	PQ617_RS17250	PL145_02975
ORTHOMCL1592	13 genes,13 taxa	1	1	1	1	1	1	1	1	1	1	1	1	1	MJO48_RS10525	FXN80_RS10205	QR68_RS09715	CVE23_RS10245	DYD82_RS10125	LH89_RS02500	K0H75_RS09730	B6N31_RS09905	DYD83_RS10125	IM678_RS13545	OHJ28_10510	PQ617_RS17255	PL145_02970
ORTHOMCL1593	13 genes,13 taxa	1	1	1	1	1	1	1	1	1	1	1	1	1	MJO48_RS10530	FXN80_RS10210	QR68_RS09720	CVE23_RS10250	DYD82_RS10130	LH89_RS02495	K0H75_RS09735	B6N31_RS09910	DYD83_RS10130	IM678_RS13550	OHJ28_10515	PQ617_RS17260	PL145_02965
ORTHOMCL1594	13 genes,13 taxa	1	1	1	1	1	1	1	1	1	1	1	1	1	MJO48_RS10535	FXN80_RS10215	QR68_RS09725	CVE23_RS10255	DYD82_RS10135	LH89_RS02490	K0H75_RS09740	B6N31_RS09915	DYD83_RS10135	IM678_RS13555	OHJ28_10520	PQ617_RS17265	PL145_02960
ORTHOMCL1595	13 genes,13 taxa	1	1	1	1	1	1	1	1	1	1	1	1	1	MJO48_RS10540	FXN80_RS10220	QR68_RS09730	CVE23_RS10260	DYD82_RS10140	LH89_RS02485	K0H75_RS09745	B6N31_RS09920	DYD83_RS10140	IM678_RS13560	OHJ28_10525	PQ617_RS17270	PL145_02955
ORTHOMCL1596	13 genes,13 taxa	1	1	1	1	1	1	1	1	1	1	1	1	1	MJO48_RS10545	FXN80_RS10225	QR68_RS09735	CVE23_RS10265	DYD82_RS10145	LH89_RS02480	K0H75_RS09750	B6N31_RS09925	DYD83_RS10145	IM678_RS13565	OHJ28_10530	PQ617_RS17275	PL145_02950
ORTHOMCL1597	13 genes,13 taxa	1	1	1	1	1	1	1	1	1	1	1	1	1	MJO48_RS10550	FXN80_RS10230	QR68_RS09740	CVE23_RS10270	DYD82_RS10150	LH89_RS02475	K0H75_RS09755	B6N31_RS09930	DYD83_RS10150	IM678_RS13570	OHJ28_10535	PQ617_RS17280	PL145_02945
ORTHOMCL1598	13 genes,13 taxa	1	1	1	1	1	1	1	1	1	1	1	1	1	MJO48_RS10555	FXN80_RS10235	QR68_RS09745	CVE23_RS10275	DYD82_RS10155	LH89_RS02470	K0H75_RS09760	B6N31_RS09935	DYD83_RS10155	IM678_RS13575	OHJ28_10540	PQ617_RS17285	PL145_02940
ORTHOMCL1599	13 genes,13 taxa	1	1	1	1	1	1	1	1	1	1	1	1	1	MJO48_RS10560	FXN80_RS10240	QR68_RS09750	CVE23_RS10280	DYD82_RS10160	LH89_RS02465	K0H75_RS09765	B6N31_RS09940	DYD83_RS10160	IM678_RS13580	OHJ28_10545	PQ617_RS17290	PL145_02935
ORTHOMCL1600	13 genes,13 taxa	1	1	1	1	1	1	1	1	1	1	1	1	1	MJO48_RS10565	FXN80_RS10245	QR68_RS09755	CVE23_RS10285	DYD82_RS10165	LH89_RS02460	K0H75_RS09770	B6N31_RS09945	DYD83_RS10165	IM678_RS13585	OHJ28_10550	PQ617_RS17295	PL145_02930
ORTHOMCL1601	13 genes,13 taxa	1	1	1	1	1	1	1	1	1	1	1	1	1	MJO48_RS10570	FXN80_RS10250	QR68_RS09760	CVE23_RS10290	DYD82_RS10170	LH89_RS02455	K0H75_RS09775	B6N31_RS09950	DYD83_RS10170	IM678_RS13590	OHJ28_10555	PQ617_RS17300	PL145_02925
ORTHOMCL1602	13 genes,13 taxa	1	1	1	1	1	1	1	1	1	1	1	1	1	MJO48_RS10595	FXN80_RS10270	QR68_RS09775	CVE23_RS10310	DYD82_RS10195	LH89_RS02415	K0H75_RS09790	B6N31_RS09965	DYD83_RS10195	IM678_RS13610	OHJ28_10575	PQ617_RS17315	PL145_02905
ORTHOMCL1603	13 genes,13 taxa	1	1	1	1	1	1	1	1	1	1	1	1	1	MJO48_RS10600	FXN80_RS10275	QR68_RS09780	CVE23_RS10315	DYD82_RS10200	LH89_RS02410	K0H75_RS09795	B6N31_RS09970	DYD83_RS10200	IM678_RS13615	OHJ28_10580	PQ617_RS17320	PL145_02900
ORTHOMCL1604	13 genes,13 taxa	1	1	1	1	1	1	1	1	1	1	1	1	1	MJO48_RS10605	FXN80_RS10280	QR68_RS09785	CVE23_RS10320	DYD82_RS10205	LH89_RS02405	K0H75_RS09800	B6N31_RS09975	DYD83_RS10205	IM678_RS13620	OHJ28_10585	PQ617_RS17325	PL145_02895
ORTHOMCL1605	13 genes,13 taxa	1	1	1	1	1	1	1	1	1	1	1	1	1	MJO48_RS10610	FXN80_RS10285	QR68_RS09790	CVE23_RS10325	DYD82_RS10210	LH89_RS02400	K0H75_RS09805	B6N31_RS09980	DYD83_RS10210	IM678_RS13625	OHJ28_10590	PQ617_RS17330	PL145_02890
ORTHOMCL1606	13 genes,13 taxa	1	1	1	1	1	1	1	1	1	1	1	1	1	MJO48_RS10615	FXN80_RS10290	QR68_RS09795	CVE23_RS10330	DYD82_RS10215	LH89_RS02395	K0H75_RS09810	B6N31_RS09985	DYD83_RS10215	IM678_RS13630	OHJ28_10595	PQ617_RS17335	PL145_02885
ORTHOMCL1607	13 genes,13 taxa	1	1	1	1	1	1	1	1	1	1	1	1	1	MJO48_RS10620	FXN80_RS10295	QR68_RS09800	CVE23_RS10335	DYD82_RS10220	LH89_RS02390	K0H75_RS09815	B6N31_RS09990	DYD83_RS10220	IM678_RS13635	OHJ28_10600	PQ617_RS17340	PL145_02880
ORTHOMCL1608	13 genes,13 taxa	1	1	1	1	1	1	1	1	1	1	1	1	1	MJO48_RS10625	FXN80_RS10300	QR68_RS09805	CVE23_RS10340	DYD82_RS10225	LH89_RS02385	K0H75_RS09820	B6N31_RS09995	DYD83_RS10225	IM678_RS13640	OHJ28_10605	PQ617_RS17345	PL145_02875
ORTHOMCL1609	13 genes,13 taxa	1	1	1	1	1	1	1	1	1	1	1	1	1	MJO48_RS10630	FXN80_RS10305	QR68_RS09810	CVE23_RS10345	DYD82_RS10230	LH89_RS02380	K0H75_RS09825	B6N31_RS10000	DYD83_RS10230	IM678_RS13645	OHJ28_10610	PQ617_RS17350	PL145_02870
ORTHOMCL1610	13 genes,13 taxa	1	1	1	1	1	1	1	1	1	1	1	1	1	MJO48_RS10635	FXN80_RS10310	QR68_RS09815	CVE23_RS10350	DYD82_RS10235	LH89_RS02375	K0H75_RS09830	B6N31_RS10005	DYD83_RS10235	IM678_RS13650	OHJ28_10615	PQ617_RS17355	PL145_02865
ORTHOMCL1611	13 genes,13 taxa	1	1	1	1	1	1	1	1	1	1	1	1	1	MJO48_RS10640	FXN80_RS10315	QR68_RS09820	CVE23_RS10355	DYD82_RS10240	LH89_RS02370	K0H75_RS09835	B6N31_RS10010	DYD83_RS10240	IM678_RS13655	OHJ28_10620	PQ617_RS17360	PL145_02860
ORTHOMCL1612	13 genes,13 taxa	1	1	1	1	1	1	1	1	1	1	1	1	1	MJO48_RS10660	FXN80_RS10330	QR68_RS09850	CVE23_RS10375	DYD82_RS10260	LH89_RS02345	K0H75_RS09865	B6N31_RS10025	DYD83_RS10260	IM678_RS13670	OHJ28_10640	PQ617_RS17380	PL145_02835
ORTHOMCL1613	13 genes,13 taxa	1	1	1	1	1	1	1	1	1	1	1	1	1	MJO48_RS10665	FXN80_RS10335	QR68_RS09855	CVE23_RS10380	DYD82_RS10265	LH89_RS02340	K0H75_RS09870	B6N31_RS10030	DYD83_RS10265	IM678_RS13675	OHJ28_10645	PQ617_RS17385	PL145_02830
ORTHOMCL1614	13 genes,13 taxa	1	1	1	1	1	1	1	1	1	1	1	1	1	MJO48_RS10670	FXN80_RS10340	QR68_RS09860	CVE23_RS10385	DYD82_RS10270	LH89_RS02335	K0H75_RS09875	B6N31_RS10035	DYD83_RS10270	IM678_RS13680	OHJ28_10650	PQ617_RS17390	PL145_02825
ORTHOMCL1615	13 genes,13 taxa	1	1	1	1	1	1	1	1	1	1	1	1	1	MJO48_RS10675	FXN80_RS10345	QR68_RS09865	CVE23_RS10390	DYD82_RS10275	LH89_RS02330	K0H75_RS09880	B6N31_RS10040	DYD83_RS10275	IM678_RS13685	OHJ28_10655	PQ617_RS17395	PL145_02820
ORTHOMCL1616	13 genes,13 taxa	1	1	1	1	1	1	1	1	1	1	1	1	1	MJO48_RS10680	FXN80_RS10350	QR68_RS09870	CVE23_RS10395	DYD82_RS10280	LH89_RS02325	K0H75_RS09885	B6N31_RS10045	DYD83_RS10280	IM678_RS13690	OHJ28_10660	PQ617_RS17400	PL145_02815
ORTHOMCL1617	13 genes,13 taxa	1	1	1	1	1	1	1	1	1	1	1	1	1	MJO48_RS10685	FXN80_RS10355	QR68_RS09875	CVE23_RS10400	DYD82_RS10285	LH89_RS02320	K0H75_RS09890	B6N31_RS10050	DYD83_RS10285	IM678_RS13695	OHJ28_10665	PQ617_RS17405	PL145_02810
ORTHOMCL1618	13 genes,13 taxa	1	1	1	1	1	1	1	1	1	1	1	1	1	MJO48_RS10690	FXN80_RS10360	QR68_RS09880	CVE23_RS10405	DYD82_RS10290	LH89_RS02315	K0H75_RS09895	B6N31_RS10055	DYD83_RS10290	IM678_RS13700	OHJ28_10670	PQ617_RS17410	PL145_02805
ORTHOMCL1619	13 genes,13 taxa	1	1	1	1	1	1	1	1	1	1	1	1	1	MJO48_RS10700	FXN80_RS10370	QR68_RS09890	CVE23_RS10415	DYD82_RS10300	LH89_RS02305	K0H75_RS09905	B6N31_RS10065	DYD83_RS10300	IM678_RS13710	OHJ28_10680	PQ617_RS17420	PL145_02795
ORTHOMCL1620	13 genes,13 taxa	1	1	1	1	1	1	1	1	1	1	1	1	1	MJO48_RS10795	FXN80_RS10465	QR68_RS09985	CVE23_RS10505	DYD82_RS10395	LH89_RS02215	K0H75_RS10000	B6N31_RS10155	DYD83_RS10395	IM678_RS13805	OHJ28_10775	PQ617_RS17515	PL145_02790
ORTHOMCL1621	13 genes,13 taxa	1	1	1	1	1	1	1	1	1	1	1	1	1	MJO48_RS10800	FXN80_RS10470	QR68_RS09990	CVE23_RS10510	DYD82_RS10400	LH89_RS02210	K0H75_RS10005	B6N31_RS10160	DYD83_RS10400	IM678_RS13810	OHJ28_10780	PQ617_RS17520	PL145_02785
ORTHOMCL1622	13 genes,13 taxa	1	1	1	1	1	1	1	1	1	1	1	1	1	MJO48_RS10805	FXN80_RS10475	QR68_RS09995	CVE23_RS10515	DYD82_RS10405	LH89_RS02205	K0H75_RS10010	B6N31_RS10165	DYD83_RS10405	IM678_RS13815	OHJ28_10785	PQ617_RS17525	PL145_02780
ORTHOMCL1623	13 genes,13 taxa	1	1	1	1	1	1	1	1	1	1	1	1	1	MJO48_RS10810	FXN80_RS10480	QR68_RS10000	CVE23_RS10520	DYD82_RS10410	LH89_RS02200	K0H75_RS10015	B6N31_RS10170	DYD83_RS10410	IM678_RS13820	OHJ28_10790	PQ617_RS17530	PL145_02775
ORTHOMCL1624	13 genes,13 taxa	1	1	1	1	1	1	1	1	1	1	1	1	1	MJO48_RS10815	FXN80_RS10485	QR68_RS10005	CVE23_RS10525	DYD82_RS10415	LH89_RS02195	K0H75_RS10020	B6N31_RS10175	DYD83_RS10415	IM678_RS13825	OHJ28_10795	PQ617_RS17535	PL145_02770
ORTHOMCL1625	13 genes,13 taxa	1	1	1	1	1	1	1	1	1	1	1	1	1	MJO48_RS10820	FXN80_RS10490	QR68_RS10010	CVE23_RS10530	DYD82_RS10420	LH89_RS02190	K0H75_RS10025	B6N31_RS10180	DYD83_RS10420	IM678_RS13830	OHJ28_10800	PQ617_RS17540	PL145_02765
ORTHOMCL1626	13 genes,13 taxa	1	1	1	1	1	1	1	1	1	1	1	1	1	MJO48_RS10825	FXN80_RS10495	QR68_RS10015	CVE23_RS10535	DYD82_RS10425	LH89_RS02185	K0H75_RS10030	B6N31_RS10185	DYD83_RS10425	IM678_RS13835	OHJ28_10805	PQ617_RS17545	PL145_02760
ORTHOMCL1627	13 genes,13 taxa	1	1	1	1	1	1	1	1	1	1	1	1	1	MJO48_RS10830	FXN80_RS10500	QR68_RS10020	CVE23_RS10540	DYD82_RS10430	LH89_RS02180	K0H75_RS10035	B6N31_RS10190	DYD83_RS10430	IM678_RS13840	OHJ28_10810	PQ617_RS17550	PL145_02755
ORTHOMCL1628	13 genes,13 taxa	1	1	1	1	1	1	1	1	1	1	1	1	1	MJO48_RS10835	FXN80_RS10505	QR68_RS10025	CVE23_RS10545	DYD82_RS10435	LH89_RS02175	K0H75_RS10040	B6N31_RS10195	DYD83_RS10435	IM678_RS13845	OHJ28_10815	PQ617_RS17555	PL145_02750
ORTHOMCL1629	13 genes,13 taxa	1	1	1	1	1	1	1	1	1	1	1	1	1	MJO48_RS10840	FXN80_RS10510	QR68_RS10030	CVE23_RS10550	DYD82_RS10440	LH89_RS02170	K0H75_RS10045	B6N31_RS10200	DYD83_RS10440	IM678_RS13850	OHJ28_10820	PQ617_RS17560	PL145_02745
ORTHOMCL1630	13 genes,13 taxa	1	1	1	1	1	1	1	1	1	1	1	1	1	MJO48_RS10845	FXN80_RS10515	QR68_RS10035	CVE23_RS10555	DYD82_RS10445	LH89_RS02165	K0H75_RS10050	B6N31_RS10205	DYD83_RS10445	IM678_RS13855	OHJ28_10825	PQ617_RS17565	PL145_02740
ORTHOMCL1631	13 genes,13 taxa	1	1	1	1	1	1	1	1	1	1	1	1	1	MJO48_RS10850	FXN80_RS10520	QR68_RS10040	CVE23_RS10560	DYD82_RS10450	LH89_RS02160	K0H75_RS10055	B6N31_RS10210	DYD83_RS10450	IM678_RS13860	OHJ28_10830	PQ617_RS17570	PL145_02735
ORTHOMCL1632	13 genes,13 taxa	1	1	1	1	1	1	1	1	1	1	1	1	1	MJO48_RS10855	FXN80_RS10525	QR68_RS10045	CVE23_RS10565	DYD82_RS10455	LH89_RS02155	K0H75_RS10060	B6N31_RS10215	DYD83_RS10455	IM678_RS13865	OHJ28_10835	PQ617_RS17575	PL145_02730
ORTHOMCL1633	13 genes,13 taxa	1	1	1	1	1	1	1	1	1	1	1	1	1	MJO48_RS10865	FXN80_RS10535	QR68_RS10055	CVE23_RS10575	DYD82_RS10465	LH89_RS02145	K0H75_RS10070	B6N31_RS10225	DYD83_RS10465	IM678_RS13875	OHJ28_10845	PQ617_RS17585	PL145_02720
ORTHOMCL1634	13 genes,13 taxa	1	1	1	1	1	1	1	1	1	1	1	1	1	MJO48_RS10870	FXN80_RS10540	QR68_RS10060	CVE23_RS10580	DYD82_RS10470	LH89_RS02140	K0H75_RS10075	B6N31_RS10230	DYD83_RS10470	IM678_RS13880	OHJ28_10850	PQ617_RS17590	PL145_02715
ORTHOMCL1635	13 genes,13 taxa	1	1	1	1	1	1	1	1	1	1	1	1	1	MJO48_RS10900	FXN80_RS10570	QR68_RS10090	CVE23_RS10610	DYD82_RS10500	LH89_RS02110	K0H75_RS10105	B6N31_RS10260	DYD83_RS10500	IM678_RS13910	OHJ28_10855	PQ617_RS17620	PL145_02685
ORTHOMCL1636	13 genes,13 taxa	1	1	1	1	1	1	1	1	1	1	1	1	1	MJO48_RS10905	FXN80_RS10575	QR68_RS10095	CVE23_RS10615	DYD82_RS10505	LH89_RS02105	K0H75_RS10110	B6N31_RS10265	DYD83_RS10505	IM678_RS13915	OHJ28_10860	PQ617_RS17625	PL145_02680
ORTHOMCL1637	13 genes,13 taxa	1	1	1	1	1	1	1	1	1	1	1	1	1	MJO48_RS10910	FXN80_RS10580	QR68_RS10100	CVE23_RS10620	DYD82_RS10510	LH89_RS02100	K0H75_RS10115	B6N31_RS10270	DYD83_RS10510	IM678_RS13920	OHJ28_10865	PQ617_RS17630	PL145_02675
ORTHOMCL1638	13 genes,13 taxa	1	1	1	1	1	1	1	1	1	1	1	1	1	MJO48_RS10915	FXN80_RS10585	QR68_RS10105	CVE23_RS10625	DYD82_RS10515	LH89_RS02095	K0H75_RS10120	B6N31_RS10275	DYD83_RS10515	IM678_RS13925	OHJ28_10870	PQ617_RS17635	PL145_02670
ORTHOMCL1639	13 genes,13 taxa	1	1	1	1	1	1	1	1	1	1	1	1	1	MJO48_RS10920	FXN80_RS10590	QR68_RS10110	CVE23_RS10630	DYD82_RS10520	LH89_RS02090	K0H75_RS10125	B6N31_RS10280	DYD83_RS10520	IM678_RS13930	OHJ28_10875	PQ617_RS17640	PL145_02665
ORTHOMCL1640	13 genes,13 taxa	1	1	1	1	1	1	1	1	1	1	1	1	1	MJO48_RS10925	FXN80_RS10595	QR68_RS10115	CVE23_RS10635	DYD82_RS10525	LH89_RS02085	K0H75_RS10130	B6N31_RS10285	DYD83_RS10525	IM678_RS13935	OHJ28_10880	PQ617_RS17645	PL145_02660
ORTHOMCL1641	13 genes,13 taxa	1	1	1	1	1	1	1	1	1	1	1	1	1	MJO48_RS10930	FXN80_RS10600	QR68_RS10120	CVE23_RS10640	DYD82_RS10530	LH89_RS02080	K0H75_RS10135	B6N31_RS10290	DYD83_RS10530	IM678_RS13940	OHJ28_10885	PQ617_RS17650	PL145_02655
ORTHOMCL1642	13 genes,13 taxa	1	1	1	1	1	1	1	1	1	1	1	1	1	MJO48_RS10935	FXN80_RS10605	QR68_RS10125	CVE23_RS10645	DYD82_RS10535	LH89_RS02075	K0H75_RS10140	B6N31_RS10295	DYD83_RS10535	IM678_RS13945	OHJ28_10890	PQ617_RS17655	PL145_02650
ORTHOMCL1643	13 genes,13 taxa	1	1	1	1	1	1	1	1	1	1	1	1	1	MJO48_RS10940	FXN80_RS10610	QR68_RS10130	CVE23_RS10650	DYD82_RS10540	LH89_RS02070	K0H75_RS10145	B6N31_RS10300	DYD83_RS10540	IM678_RS13950	OHJ28_10895	PQ617_RS17660	PL145_02645
ORTHOMCL1644	13 genes,13 taxa	1	1	1	1	1	1	1	1	1	1	1	1	1	MJO48_RS10945	FXN80_RS10615	QR68_RS10135	CVE23_RS10655	DYD82_RS10545	LH89_RS02065	K0H75_RS10150	B6N31_RS10305	DYD83_RS10545	IM678_RS13955	OHJ28_10900	PQ617_RS17665	PL145_02640
ORTHOMCL1645	13 genes,13 taxa	1	1	1	1	1	1	1	1	1	1	1	1	1	MJO48_RS10950	FXN80_RS10620	QR68_RS10140	CVE23_RS10660	DYD82_RS10550	LH89_RS02050	K0H75_RS10155	B6N31_RS10310	DYD83_RS10550	IM678_RS13960	OHJ28_10905	PQ617_RS17670	PL145_02635
ORTHOMCL1646	13 genes,13 taxa	1	1	1	1	1	1	1	1	1	1	1	1	1	MJO48_RS10955	FXN80_RS10625	QR68_RS10145	CVE23_RS10665	DYD82_RS10555	LH89_RS02045	K0H75_RS10160	B6N31_RS10315	DYD83_RS10555	IM678_RS13965	OHJ28_10910	PQ617_RS17675	PL145_02630
ORTHOMCL1647	13 genes,13 taxa	1	1	1	1	1	1	1	1	1	1	1	1	1	MJO48_RS10960	FXN80_RS10630	QR68_RS10150	CVE23_RS10670	DYD82_RS10560	LH89_RS02040	K0H75_RS10165	B6N31_RS10320	DYD83_RS10560	IM678_RS13970	OHJ28_10915	PQ617_RS17680	PL145_02625
ORTHOMCL1648	13 genes,13 taxa	1	1	1	1	1	1	1	1	1	1	1	1	1	MJO48_RS10965	FXN80_RS10635	QR68_RS10155	CVE23_RS10675	DYD82_RS10565	LH89_RS02035	K0H75_RS10170	B6N31_RS10325	DYD83_RS10565	IM678_RS13975	OHJ28_10920	PQ617_RS17685	PL145_02620
ORTHOMCL1649	13 genes,13 taxa	1	1	1	1	1	1	1	1	1	1	1	1	1	MJO48_RS10970	FXN80_RS10640	QR68_RS10160	CVE23_RS10680	DYD82_RS10570	LH89_RS02030	K0H75_RS10175	B6N31_RS10330	DYD83_RS10570	IM678_RS13980	OHJ28_10925	PQ617_RS17690	PL145_02615
ORTHOMCL1650	13 genes,13 taxa	1	1	1	1	1	1	1	1	1	1	1	1	1	MJO48_RS10975	FXN80_RS10645	QR68_RS10165	CVE23_RS10685	DYD82_RS10575	LH89_RS02025	K0H75_RS10180	B6N31_RS10335	DYD83_RS10575	IM678_RS13985	OHJ28_10930	PQ617_RS17695	PL145_02610
ORTHOMCL1651	13 genes,13 taxa	1	1	1	1	1	1	1	1	1	1	1	1	1	MJO48_RS10980	FXN80_RS10650	QR68_RS10170	CVE23_RS10690	DYD82_RS10580	LH89_RS02020	K0H75_RS10185	B6N31_RS10340	DYD83_RS10580	IM678_RS13990	OHJ28_10935	PQ617_RS17700	PL145_02605
ORTHOMCL1652	13 genes,13 taxa	1	1	1	1	1	1	1	1	1	1	1	1	1	MJO48_RS10985	FXN80_RS10655	QR68_RS10175	CVE23_RS10695	DYD82_RS10585	LH89_RS02015	K0H75_RS10190	B6N31_RS10345	DYD83_RS10585	IM678_RS13995	OHJ28_10940	PQ617_RS17705	PL145_02600
ORTHOMCL1653	13 genes,13 taxa	1	1	1	1	1	1	1	1	1	1	1	1	1	MJO48_RS10990	FXN80_RS10660	QR68_RS10180	CVE23_RS10700	DYD82_RS10590	LH89_RS02010	K0H75_RS10195	B6N31_RS10350	DYD83_RS10590	IM678_RS14000	OHJ28_10945	PQ617_RS17710	PL145_02595
ORTHOMCL1654	13 genes,13 taxa	1	1	1	1	1	1	1	1	1	1	1	1	1	MJO48_RS10995	FXN80_RS10665	QR68_RS10185	CVE23_RS10705	DYD82_RS10595	LH89_RS02005	K0H75_RS10200	B6N31_RS10355	DYD83_RS10595	IM678_RS14005	OHJ28_10950	PQ617_RS17715	PL145_02590
ORTHOMCL1655	13 genes,13 taxa	1	1	1	1	1	1	1	1	1	1	1	1	1	MJO48_RS11000	FXN80_RS10670	QR68_RS10190	CVE23_RS10710	DYD82_RS10600	LH89_RS02000	K0H75_RS10205	B6N31_RS10360	DYD83_RS10600	IM678_RS14010	OHJ28_10955	PQ617_RS17965	PL145_02585
ORTHOMCL1656	13 genes,13 taxa	1	1	1	1	1	1	1	1	1	1	1	1	1	MJO48_RS11005	FXN80_RS10675	QR68_RS10195	CVE23_RS10715	DYD82_RS10605	LH89_RS01990	K0H75_RS10210	B6N31_RS10365	DYD83_RS10605	IM678_RS14015	OHJ28_10960	PQ617_RS17970	PL145_02580
ORTHOMCL1657	13 genes,13 taxa	1	1	1	1	1	1	1	1	1	1	1	1	1	MJO48_RS11010	FXN80_RS10680	QR68_RS10200	CVE23_RS10720	DYD82_RS10610	LH89_RS01985	K0H75_RS10215	B6N31_RS10370	DYD83_RS10610	IM678_RS14020	OHJ28_10970	PQ617_RS17975	PL145_02575
ORTHOMCL1658	13 genes,13 taxa	1	1	1	1	1	1	1	1	1	1	1	1	1	MJO48_RS11015	FXN80_RS10685	QR68_RS10205	CVE23_RS10725	DYD82_RS10615	LH89_RS01980	K0H75_RS10220	B6N31_RS10375	DYD83_RS10615	IM678_RS14025	OHJ28_10975	PQ617_RS17980	PL145_02570
ORTHOMCL1659	13 genes,13 taxa	1	1	1	1	1	1	1	1	1	1	1	1	1	MJO48_RS11020	FXN80_RS10690	QR68_RS10210	CVE23_RS10730	DYD82_RS10620	LH89_RS01975	K0H75_RS10225	B6N31_RS10380	DYD83_RS10620	IM678_RS14030	OHJ28_10980	PQ617_RS17985	PL145_02565
ORTHOMCL1660	13 genes,13 taxa	1	1	1	1	1	1	1	1	1	1	1	1	1	MJO48_RS11025	FXN80_RS10695	QR68_RS10215	CVE23_RS10735	DYD82_RS10625	LH89_RS01970	K0H75_RS10230	B6N31_RS10385	DYD83_RS10625	IM678_RS14035	OHJ28_10985	PQ617_RS17990	PL145_02560
ORTHOMCL1661	13 genes,13 taxa	1	1	1	1	1	1	1	1	1	1	1	1	1	MJO48_RS11035	FXN80_RS10995	QR68_RS10230	CVE23_RS10745	DYD82_RS10635	LH89_RS01960	K0H75_RS10245	B6N31_RS10395	DYD83_RS10635	IM678_RS14045	OHJ28_10995	PQ617_RS18000	PL145_02545
ORTHOMCL1662	13 genes,13 taxa	1	1	1	1	1	1	1	1	1	1	1	1	1	MJO48_RS11040	FXN80_RS11000	QR68_RS10235	CVE23_RS10750	DYD82_RS10640	LH89_RS01955	K0H75_RS10250	B6N31_RS10400	DYD83_RS10640	IM678_RS14050	OHJ28_11000	PQ617_RS18005	PL145_02540
ORTHOMCL1663	13 genes,13 taxa	1	1	1	1	1	1	1	1	1	1	1	1	1	MJO48_RS11045	FXN80_RS11005	QR68_RS10240	CVE23_RS10755	DYD82_RS10645	LH89_RS01950	K0H75_RS10255	B6N31_RS10405	DYD83_RS10645	IM678_RS14055	OHJ28_11005	PQ617_RS18010	PL145_02535
ORTHOMCL1664	13 genes,13 taxa	1	1	1	1	1	1	1	1	1	1	1	1	1	MJO48_RS11050	FXN80_RS11010	QR68_RS10245	CVE23_RS10760	DYD82_RS10650	LH89_RS01945	K0H75_RS10260	B6N31_RS10410	DYD83_RS10650	IM678_RS14060	OHJ28_11010	PQ617_RS18015	PL145_02530
ORTHOMCL1665	13 genes,13 taxa	1	1	1	1	1	1	1	1	1	1	1	1	1	MJO48_RS11055	FXN80_RS11015	QR68_RS10250	CVE23_RS10765	DYD82_RS10655	LH89_RS01940	K0H75_RS10265	B6N31_RS10415	DYD83_RS10655	IM678_RS14065	OHJ28_11015	PQ617_RS18020	PL145_02525
ORTHOMCL1666	13 genes,13 taxa	1	1	1	1	1	1	1	1	1	1	1	1	1	MJO48_RS11060	FXN80_RS11020	QR68_RS10255	CVE23_RS10770	DYD82_RS10660	LH89_RS01935	K0H75_RS10270	B6N31_RS10420	DYD83_RS10660	IM678_RS14070	OHJ28_11020	PQ617_RS18025	PL145_02520
ORTHOMCL1667	13 genes,13 taxa	1	1	1	1	1	1	1	1	1	1	1	1	1	MJO48_RS11065	FXN80_RS11025	QR68_RS10260	CVE23_RS10775	DYD82_RS10665	LH89_RS01930	K0H75_RS10275	B6N31_RS10425	DYD83_RS10665	IM678_RS14075	OHJ28_11025	PQ617_RS18030	PL145_02515
ORTHOMCL1668	13 genes,13 taxa	1	1	1	1	1	1	1	1	1	1	1	1	1	MJO48_RS11070	FXN80_RS11030	QR68_RS10265	CVE23_RS10780	DYD82_RS10670	LH89_RS01920	K0H75_RS10280	B6N31_RS10430	DYD83_RS10670	IM678_RS14080	OHJ28_11030	PQ617_RS18035	PL145_02510
ORTHOMCL1669	13 genes,13 taxa	1	1	1	1	1	1	1	1	1	1	1	1	1	MJO48_RS11075	FXN80_RS11035	QR68_RS10270	CVE23_RS10785	DYD82_RS10675	LH89_RS01915	K0H75_RS10285	B6N31_RS10435	DYD83_RS10675	IM678_RS14085	OHJ28_11035	PQ617_RS18040	PL145_02505
ORTHOMCL1670	13 genes,13 taxa	1	1	1	1	1	1	1	1	1	1	1	1	1	MJO48_RS11080	FXN80_RS11040	QR68_RS10275	CVE23_RS10790	DYD82_RS10680	LH89_RS01910	K0H75_RS10290	B6N31_RS10440	DYD83_RS10680	IM678_RS14090	OHJ28_11040	PQ617_RS18045	PL145_02500
ORTHOMCL1671	13 genes,13 taxa	1	1	1	1	1	1	1	1	1	1	1	1	1	MJO48_RS11085	FXN80_RS11045	QR68_RS10280	CVE23_RS10795	DYD82_RS10685	LH89_RS01905	K0H75_RS10295	B6N31_RS10445	DYD83_RS10685	IM678_RS14095	OHJ28_11045	PQ617_RS18050	PL145_02495
ORTHOMCL1672	13 genes,13 taxa	1	1	1	1	1	1	1	1	1	1	1	1	1	MJO48_RS11090	FXN80_RS11050	QR68_RS10285	CVE23_RS10800	DYD82_RS10690	LH89_RS01900	K0H75_RS10300	B6N31_RS10450	DYD83_RS10690	IM678_RS14100	OHJ28_11050	PQ617_RS18055	PL145_02490
ORTHOMCL1673	13 genes,13 taxa	1	1	1	1	1	1	1	1	1	1	1	1	1	MJO48_RS11095	FXN80_RS11055	QR68_RS10290	CVE23_RS10805	DYD82_RS10695	LH89_RS01895	K0H75_RS10305	B6N31_RS10455	DYD83_RS10695	IM678_RS14105	OHJ28_11055	PQ617_RS18060	PL145_02485
ORTHOMCL1674	13 genes,13 taxa	1	1	1	1	1	1	1	1	1	1	1	1	1	MJO48_RS11100	FXN80_RS11060	QR68_RS10295	CVE23_RS10810	DYD82_RS10700	LH89_RS01890	K0H75_RS10310	B6N31_RS10460	DYD83_RS10700	IM678_RS14110	OHJ28_11060	PQ617_RS18065	PL145_02480
ORTHOMCL1675	13 genes,13 taxa	1	1	1	1	1	1	1	1	1	1	1	1	1	MJO48_RS11110	FXN80_RS11070	QR68_RS10305	CVE23_RS10820	DYD82_RS10710	LH89_RS01880	K0H75_RS10320	B6N31_RS10470	DYD83_RS10710	IM678_RS14120	OHJ28_11070	PQ617_RS18075	PL145_02470
ORTHOMCL1676	13 genes,13 taxa	1	1	1	1	1	1	1	1	1	1	1	1	1	MJO48_RS11115	FXN80_RS11075	QR68_RS10310	CVE23_RS10825	DYD82_RS10715	LH89_RS01875	K0H75_RS10325	B6N31_RS10475	DYD83_RS10715	IM678_RS14125	OHJ28_11075	PQ617_RS18080	PL145_02465
ORTHOMCL1677	13 genes,13 taxa	1	1	1	1	1	1	1	1	1	1	1	1	1	MJO48_RS11120	FXN80_RS11080	QR68_RS10315	CVE23_RS10830	DYD82_RS10720	LH89_RS01870	K0H75_RS10330	B6N31_RS10480	DYD83_RS10720	IM678_RS14130	OHJ28_11080	PQ617_RS18085	PL145_02460
ORTHOMCL1678	13 genes,13 taxa	1	1	1	1	1	1	1	1	1	1	1	1	1	MJO48_RS11125	FXN80_RS11085	QR68_RS10320	CVE23_RS10840	DYD82_RS10725	LH89_RS01865	K0H75_RS10335	B6N31_RS10490	DYD83_RS10725	IM678_RS14135	OHJ28_11085	PQ617_RS18090	PL145_02455
ORTHOMCL1679	13 genes,13 taxa	1	1	1	1	1	1	1	1	1	1	1	1	1	MJO48_RS11130	FXN80_RS11090	QR68_RS10325	CVE23_RS10845	DYD82_RS10730	LH89_RS01860	K0H75_RS10340	B6N31_RS10495	DYD83_RS10730	IM678_RS14140	OHJ28_11090	PQ617_RS18095	PL145_02450
ORTHOMCL1680	13 genes,13 taxa	1	1	1	1	1	1	1	1	1	1	1	1	1	MJO48_RS11135	FXN80_RS11095	QR68_RS10330	CVE23_RS10850	DYD82_RS10735	LH89_RS01855	K0H75_RS10345	B6N31_RS10500	DYD83_RS10735	IM678_RS14145	OHJ28_11095	PQ617_RS18100	PL145_02445
ORTHOMCL1681	13 genes,13 taxa	1	1	1	1	1	1	1	1	1	1	1	1	1	MJO48_RS11140	FXN80_RS11100	QR68_RS10335	CVE23_RS10855	DYD82_RS10740	LH89_RS01850	K0H75_RS10350	B6N31_RS10505	DYD83_RS10740	IM678_RS14150	OHJ28_11100	PQ617_RS18105	PL145_02440
ORTHOMCL1682	13 genes,13 taxa	1	1	1	1	1	1	1	1	1	1	1	1	1	MJO48_RS11145	FXN80_RS11105	QR68_RS10340	CVE23_RS10860	DYD82_RS10745	LH89_RS01845	K0H75_RS10355	B6N31_RS10510	DYD83_RS10745	IM678_RS14155	OHJ28_11105	PQ617_RS18110	PL145_02435
[truncated: 4,279 more rows]

## Sheet: Supplementary Table 3
Specifc to other D. fangzhongdai strains	Query_id	Nr-Score	Nr-Evalue	Nr-annotation
[truncated: 61 more rows]

## Sheet: Supplementary Table 4
ID	Nr-ID	Nr-Score	Nr-Evalue	Nr-annotation
[truncated: 206 more rows]

## Sheet: Supplementary Table 5
D. fangzhongdai
J21-2
[truncated: 95 more rows]
